# Supplementary material for: Arabidopsis thaliana genes with codon usage bias similar to that of B. amyloliquefaciens are involved in the regulation of A. thaliana adaptation to high calcium stress by B. amyloliquefaciens
Source: Front Plant Sci. 2025 Sep 1;16:1623360. doi: 10.3389/fpls.2025.1623360 (PMC12446992; doi:10.3389/fpls.2025.1623360)
Supplement: Additional File 1 — CUB data of B. amyloliquefaciens sequences. [file DataSheet1.csv]

gene.name	GC	GC1	GC2	GC3	ENc	SCUO	CAI	RCDI
lcl|NZ_CP072120.1_cds_WP_257899723.1_3	[locus_tag=J5X95_RS20700]	[db_xref=GeneID:75095984]	[protein=hypothetical	protein]	[protein_id=WP_257899723.1]	[location=complement(1447..1605)]	[gbkey=CDS]	0.389937107	0.490566038	0.283018868	0.396226415	51.82326007	0.382566809	1	2.110726622
lcl|NZ_CP072120.1_cds_WP_257899724.1_5	[locus_tag=J5X95_RS00025]	[db_xref=GeneID:75091870]	[protein=phage	head	closure	protein]	[protein_id=WP_257899724.1]	[location=complement(1997..2251)]	[gbkey=CDS]	0.431372549	0.529411765	0.352941176	0.411764706	37.11538462	0.463038054	1	2.771192076
lcl|NZ_CP072120.1_cds_WP_014418199.1_11	[locus_tag=J5X95_RS00055]	[db_xref=GeneID:75091876]	[protein=hypothetical	protein]	[protein_id=WP_014418199.1]	[location=complement(6266..6436)]	[gbkey=CDS]	0.374269006	0.421052632	0.315789474	0.385964912	35.62166062	0.397336545	1	1.919950446
lcl|NZ_CP072120.1_cds_WP_219371634.1_15	[locus_tag=J5X95_RS00075]	[db_xref=GeneID:75091880]	[protein=hypothetical	protein]	[protein_id=WP_219371634.1]	[location=complement(9239..9400)]	[gbkey=CDS]	0.382716049	0.388888889	0.333333333	0.425925926	42.38235294	0.484928887	1	2.280411172
lcl|NZ_CP072120.1_cds_WP_014304494.1_21	[locus_tag=J5X95_RS00105]	[db_xref=GeneID:75091886]	[protein=hypothetical	protein]	[protein_id=WP_014304494.1]	[location=complement(12440..12577)]	[gbkey=CDS]	0.427536232	0.47826087	0.369565217	0.434782609	53.36363636	0.375733636	1	2.003620132
lcl|NZ_CP072120.1_cds_WP_124934986.1_25	[locus_tag=J5X95_RS00125]	[db_xref=GeneID:75091890]	[protein=hypothetical	protein]	[protein_id=WP_124934986.1]	[location=complement(14661..14918)]	[gbkey=CDS]	0.395348837	0.523255814	0.302325581	0.360465116	38.83304375	0.430576475	1	2.05225546
lcl|NZ_CP072120.1_cds_WP_164463359.1_27	[locus_tag=J5X95_RS00135]	[db_xref=GeneID:75091892]	[protein=hypothetical	protein]	[protein_id=WP_164463359.1]	[location=complement(15240..15404)]	[gbkey=CDS]	0.460606061	0.527272727	0.363636364	0.490909091	53.28	0.417468286	1	2.370535366
lcl|NZ_CP072120.1_cds_J5X95_RS00170_35	[locus_tag=J5X95_RS00170]	[db_xref=GeneID:75091899]	[protein=hypothetical	protein]	[pseudo=true]	[location=complement(19817..20013)]	[gbkey=CDS]	0.365482234	0.287878788	0.333333333	0.476923077	38.10251699	0.377755417	1	2.188418143
lcl|NZ_CP072120.1_cds_WP_003153548.1_48	[locus_tag=J5X95_RS00235]	[db_xref=GeneID:75091912]	[protein=YpzG	family	protein]	[protein_id=WP_003153548.1]	[location=30510..30662]	[gbkey=CDS]	0.450980392	0.431372549	0.392156863	0.529411765	40.75590551	0.51790745	1	2.64942043
lcl|NZ_CP072120.1_cds_WP_003153541.1_50	[gene=gpsB]	[locus_tag=J5X95_RS00250]	[db_xref=GeneID:75091915]	[protein=cell	division	regulator	GpsB]	[protein_id=WP_003153541.1]	[location=complement(32403..32702)]	[gbkey=CDS]	0.363333333	0.52	0.19	0.38	43.90185082	0.364044426	1	1.943339227
lcl|NZ_CP072120.1_cds_WP_003153539.1_52	[gene=cotD]	[locus_tag=J5X95_RS00260]	[db_xref=GeneID:75091917]	[protein=spore	coat	protein	CotD]	[protein_id=WP_003153539.1]	[location=complement(33419..33655)]	[gbkey=CDS]	0.451476793	0.53164557	0.367088608	0.455696203	46.77081075	0.296966473	1	1.823373162
lcl|NZ_CP072120.1_cds_J5X95_RS00265_53	[locus_tag=J5X95_RS00265]	[db_xref=GeneID:75091918]	[protein=hypothetical	protein]	[pseudo=true]	[partial=5']	[location=complement(33739..>33846)]	[gbkey=CDS]	0.306930693	0.176470588	0.411764706	0.333333333	44.57142857	0.65384061	1	2.283148486
lcl|NZ_CP072120.1_cds_WP_003153532.1_59	[locus_tag=J5X95_RS00295]	[db_xref=GeneID:75091924]	[protein=YppF	family	protein]	[protein_id=WP_003153532.1]	[location=39280..39462]	[gbkey=CDS]	0.387978142	0.491803279	0.327868852	0.344262295	38.95598086	0.49823552	1	2.043294918
lcl|NZ_CP072120.1_cds_WP_003153525.1_62	[gene=sspM]	[locus_tag=J5X95_RS00310]	[db_xref=GeneID:75091927]	[protein=acid-soluble	spore	protein	SspM]	[protein_id=WP_003153525.1]	[location=40366..40470]	[gbkey=CDS]	0.428571429	0.428571429	0.485714286	0.371428571	33.75	0.609309394	1	2.789606904
lcl|NZ_CP072120.1_cds_WP_003153512.1_72	[locus_tag=J5X95_RS00360]	[db_xref=GeneID:75091937]	[protein=YpmA	family	protein]	[protein_id=WP_003153512.1]	[location=complement(50111..50281)]	[gbkey=CDS]	0.385964912	0.456140351	0.245614035	0.456140351	38.57142857	0.450770678	1	2.659993648
lcl|NZ_CP072120.1_cds_WP_159078066.1_125	[locus_tag=J5X95_RS00625]	[db_xref=GeneID:75091990]	[protein=YpfB	family	protein]	[protein_id=WP_159078066.1]	[location=complement(98880..99056)]	[gbkey=CDS]	0.378531073	0.491525424	0.237288136	0.406779661	37.59710897	0.475353582	1	2.298213615
lcl|NZ_CP072120.1_cds_WP_003153403.1_139	[locus_tag=J5X95_RS00695]	[db_xref=GeneID:75092004]	[protein=ferredoxin]	[protein_id=WP_003153403.1]	[location=111808..112056]	[gbkey=CDS]	0.453815261	0.626506024	0.34939759	0.385542169	53.23451341	0.371843349	1	2.049345397
lcl|NZ_CP072120.1_cds_WP_041482451.1_195	[gene=mciZ]	[locus_tag=J5X95_RS00975]	[db_xref=GeneID:75092060]	[protein=Z-ring	formation	inhibitor	MciZ]	[protein_id=WP_041482451.1]	[location=159231..159353]	[gbkey=CDS]	0.495934959	0.487804878	0.390243902	0.609756098	38.85714286	0.529454207	1	3.098662189
lcl|NZ_CP072120.1_cds_WP_007409388.1_208	[locus_tag=J5X95_RS01040]	[db_xref=GeneID:75092073]	[protein=DUF4083	family	protein]	[protein_id=WP_007409388.1]	[location=167456..167623]	[gbkey=CDS]	0.398809524	0.428571429	0.232142857	0.535714286	56.78167116	0.357233343	1	2.284298468
lcl|NZ_CP072120.1_cds_WP_003153246.1_235	[gene=rpmG]	[locus_tag=J5X95_RS01175]	[db_xref=GeneID:75092100]	[protein=50S	ribosomal	protein	L33]	[protein_id=WP_003153246.1]	[location=complement(248012..248161)]	[gbkey=CDS]	0.426666667	0.34	0.4	0.54	41.29562044	0.48272535	1	2.932931556
lcl|NZ_CP072120.1_cds_WP_007408390.1_245	[gene=prli42]	[locus_tag=J5X95_RS01225]	[db_xref=GeneID:75092110]	[protein=stressosome-associated	protein	Prli42]	[protein_id=WP_007408390.1]	[location=258197..258292]	[gbkey=CDS]	0.385416667	0.34375	0.28125	0.53125	39.11578947	0.602004392	1	3.068757153
lcl|NZ_CP072120.1_cds_WP_162839613.1_273	[locus_tag=J5X95_RS01365]	[db_xref=GeneID:75092138]	[protein=hypothetical	protein]	[protein_id=WP_162839613.1]	[location=285048..285185]	[gbkey=CDS]	0.427536232	0.413043478	0.413043478	0.456521739	41.3	0.494392638	1	2.459421816
lcl|NZ_CP072120.1_cds_WP_007408352.1_285	[locus_tag=J5X95_RS01425]	[db_xref=GeneID:75092150]	[protein=exodeoxyribonuclease	VII	small	subunit]	[protein_id=WP_007408352.1]	[location=complement(297182..297436)]	[gbkey=CDS]	0.431372549	0.611764706	0.235294118	0.447058824	47.35405729	0.33897948	1	1.7705183
lcl|NZ_CP072120.1_cds_WP_003153093.1_321	[locus_tag=J5X95_RS01605]	[db_xref=GeneID:75092186]	[protein=YqzE	family	protein]	[protein_id=WP_003153093.1]	[location=complement(325832..326011)]	[gbkey=CDS]	0.394444444	0.45	0.283333333	0.45	42.15636447	0.440609025	1	2.598091369
lcl|NZ_CP072120.1_cds_WP_003153076.1_335	[locus_tag=J5X95_RS01680]	[db_xref=GeneID:75092201]	[protein=DUF2759	domain-containing	protein]	[protein_id=WP_003153076.1]	[location=335346..335519]	[gbkey=CDS]	0.488505747	0.551724138	0.413793103	0.5	45.29298087	0.397888417	1	2.530682722
lcl|NZ_CP072120.1_cds_WP_007612586.1_340	[locus_tag=J5X95_RS01705]	[db_xref=GeneID:75092206]	[protein=YqgQ	family	protein]	[protein_id=WP_007612586.1]	[location=complement(339189..339398)]	[gbkey=CDS]	0.395238095	0.471428571	0.242857143	0.471428571	41.9103053	0.334930918	1	1.885812164
lcl|NZ_CP072120.1_cds_WP_007408311.1_342	[locus_tag=J5X95_RS01715]	[db_xref=GeneID:75092208]	[protein=hypothetical	protein]	[protein_id=WP_007408311.1]	[location=complement(341036..341209)]	[gbkey=CDS]	0.396551724	0.344827586	0.293103448	0.551724138	46.44322344	0.434538469	1	2.198975571
lcl|NZ_CP072120.1_cds_WP_003153056.1_344	[gene=rpmG]	[locus_tag=J5X95_RS01725]	[db_xref=GeneID:75092210]	[protein=50S	ribosomal	protein	L33]	[protein_id=WP_003153056.1]	[location=complement(341913..342062)]	[gbkey=CDS]	0.36	0.38	0.38	0.32	31.22665603	0.494158268	1	2.379447928
lcl|NZ_CP072120.1_cds_WP_007408286.1_379	[locus_tag=J5X95_RS01900]	[db_xref=GeneID:75092245]	[protein=YqzL	family	protein]	[protein_id=WP_007408286.1]	[location=complement(374666..374809)]	[gbkey=CDS]	0.381944444	0.541666667	0.270833333	0.333333333	45.52439024	0.525521353	1	1.995831613
lcl|NZ_CP072120.1_cds_WP_003152876.1_406	[gene=rpsT]	[locus_tag=J5X95_RS02035]	[db_xref=GeneID:75092272]	[protein=30S	ribosomal	protein	S20]	[protein_id=WP_003152876.1]	[location=400739..401005]	[gbkey=CDS]	0.415730337	0.516853933	0.449438202	0.280898876	30.44495136	0.549047456	1	2.022497184
lcl|NZ_CP072120.1_cds_J5X95_RS02045_408	[locus_tag=J5X95_RS02045]	[db_xref=GeneID:75092274]	[protein=hypothetical	protein]	[pseudo=true]	[location=complement(402103..402254)]	[gbkey=CDS]	0.381578947	0.431372549	0.411764706	0.3	50.71517672	0.466191744	1	1.938638131
lcl|NZ_CP072120.1_cds_WP_003152848.1_423	[locus_tag=J5X95_RS20710]	[db_xref=GeneID:75095986]	[protein=hypothetical	protein]	[protein_id=WP_003152848.1]	[location=complement(412635..412769)]	[gbkey=CDS]	0.525925926	0.6	0.377777778	0.6	57.15926893	0.332355318	1	2.57727351
lcl|NZ_CP072120.1_cds_WP_060562648.1_438	[locus_tag=J5X95_RS02190]	[db_xref=GeneID:75092303]	[protein=hypothetical	protein]	[protein_id=WP_060562648.1]	[location=complement(426238..426456)]	[gbkey=CDS]	0.296803653	0.328767123	0.205479452	0.356164384	33.23055772	0.370588281	1	1.742427826
lcl|NZ_CP072120.1_cds_WP_003152787.1_457	[locus_tag=J5X95_RS02285]	[db_xref=GeneID:75092322]	[protein=YrzI	family	small	protein]	[protein_id=WP_003152787.1]	[location=complement(446055..446195)]	[gbkey=CDS]	0.354609929	0.446808511	0.212765957	0.404255319	38.48394768	0.48664836	1	2.486006486
lcl|NZ_CP072120.1_cds_WP_003152751.1_476	[locus_tag=J5X95_RS02380]	[db_xref=GeneID:75092341]	[protein=DUF1292	domain-containing	protein]	[protein_id=WP_003152751.1]	[location=complement(464217..464498)]	[gbkey=CDS]	0.418439716	0.585106383	0.223404255	0.446808511	42.89859398	0.495179691	1	2.129891801
lcl|NZ_CP072120.1_cds_WP_003152741.1_485	[locus_tag=J5X95_RS02425]	[db_xref=GeneID:75092350]	[protein=YrzQ	family	protein]	[protein_id=WP_003152741.1]	[location=complement(472530..472661)]	[gbkey=CDS]	0.416666667	0.386363636	0.431818182	0.431818182	39.06756757	0.541178949	1	1.942434835
lcl|NZ_CP072120.1_cds_WP_003152738.1_486	[locus_tag=J5X95_RS02430]	[db_xref=GeneID:75092351]	[protein=hypothetical	protein]	[protein_id=WP_003152738.1]	[location=complement(472683..472874)]	[gbkey=CDS]	0.427083333	0.46875	0.34375	0.46875	39.1372549	0.467729851	1	2.907602528
lcl|NZ_CP072120.1_cds_WP_020956141.1_497	[locus_tag=J5X95_RS02490]	[db_xref=GeneID:75092363]	[protein=YrzK	family	protein]	[protein_id=WP_020956141.1]	[location=complement(485390..485560)]	[gbkey=CDS]	0.467836257	0.543859649	0.403508772	0.456140351	55.86428571	0.44553046	1	2.382378277
lcl|NZ_CP072120.1_cds_WP_003152660.1_530	[gene=rplU]	[locus_tag=J5X95_RS02660]	[db_xref=GeneID:75092396]	[protein=50S	ribosomal	protein	L21]	[protein_id=WP_003152660.1]	[location=complement(516498..516806)]	[gbkey=CDS]	0.401294498	0.533980583	0.349514563	0.32038835	37.13288075	0.447675853	1	1.915685267
lcl|NZ_CP072120.1_cds_WP_003152639.1_544	[locus_tag=J5X95_RS02730]	[db_xref=GeneID:75092410]	[protein=hypothetical	protein]	[protein_id=WP_003152639.1]	[location=530699..530890]	[gbkey=CDS]	0.473958333	0.46875	0.34375	0.609375	47.75813841	0.4349011	1	2.648941296
lcl|NZ_CP072120.1_cds_WP_007408136.1_568	[locus_tag=J5X95_RS02850]	[db_xref=GeneID:75092434]	[protein=hypothetical	protein]	[protein_id=WP_007408136.1]	[location=complement(559267..559452)]	[gbkey=CDS]	0.376344086	0.435483871	0.258064516	0.435483871	42.6581718	0.424920059	1	2.097049727
lcl|NZ_CP072120.1_cds_WP_007408061.1_668	[locus_tag=J5X95_RS03360]	[db_xref=GeneID:75092536]	[protein=hypothetical	protein]	[protein_id=WP_007408061.1]	[location=670324..670515]	[gbkey=CDS]	0.463541667	0.5625	0.375	0.453125	35.24014778	0.434249439	1	2.50899457
lcl|NZ_CP072120.1_cds_WP_269775692.1_699	[locus_tag=J5X95_RS20720]	[db_xref=GeneID:75095988]	[protein=aspartate	phosphatase]	[protein_id=WP_269775692.1]	[location=complement(701386..701550)]	[gbkey=CDS]	0.333333333	0.454545455	0.236363636	0.309090909	35.65009862	0.505740353	1	2.017513751
lcl|NZ_CP072120.1_cds_WP_256683608.1_708	[locus_tag=J5X95_RS20730]	[db_xref=GeneID:75095990]	[protein=hypothetical	protein]	[protein_id=WP_256683608.1]	[location=707371..707499]	[gbkey=CDS]	0.364341085	0.395348837	0.279069767	0.418604651	36.23529412	0.456407406	1	1.997164438
lcl|NZ_CP072120.1_cds_WP_038462250.1_710	[locus_tag=J5X95_RS03555]	[db_xref=GeneID:75092574]	[protein=hypothetical	protein]	[protein_id=WP_038462250.1]	[location=complement(708465..708692)]	[gbkey=CDS]	0.618421053	0.552631579	0.513157895	0.789473684	25.20138939	0.792918506	1	3.637009184
lcl|NZ_CP072120.1_cds_WP_007408768.1_715	[locus_tag=J5X95_RS20735]	[db_xref=GeneID:75095991]	[protein=hypothetical	protein]	[protein_id=WP_007408768.1]	[location=complement(712038..712163)]	[gbkey=CDS]	0.444444444	0.523809524	0.333333333	0.476190476	35.54545455	0.418974971	1	2.359655952
lcl|NZ_CP072120.1_cds_WP_003152373.1_732	[locus_tag=J5X95_RS03660]	[db_xref=GeneID:75092595]	[protein=thioredoxin	family	protein]	[protein_id=WP_003152373.1]	[location=complement(729526..729849)]	[gbkey=CDS]	0.435185185	0.527777778	0.324074074	0.453703704	41.15106049	0.373120603	1	2.258378588
lcl|NZ_CP072120.1_cds_WP_003152337.1_749	[locus_tag=J5X95_RS03745]	[db_xref=GeneID:75092612]	[protein=DeoR	family	transcriptional	regulator]	[protein_id=WP_003152337.1]	[location=745556..745777]	[gbkey=CDS]	0.391891892	0.445945946	0.378378378	0.351351351	39.73478264	0.520315518	1	2.292275951
lcl|NZ_CP072120.1_cds_WP_003152309.1_754	[locus_tag=J5X95_RS03770]	[db_xref=GeneID:75092617]	[protein=sporulation	protein	Cse60]	[protein_id=WP_003152309.1]	[location=complement(751542..751724)]	[gbkey=CDS]	0.398907104	0.573770492	0.262295082	0.360655738	61	0.448011908	1	1.915267285
lcl|NZ_CP072120.1_cds_WP_038464197.1_761	[locus_tag=J5X95_RS03805]	[db_xref=GeneID:75092624]	[protein=rhodanese-like	domain-containing	protein]	[protein_id=WP_038464197.1]	[location=complement(757916..758227)]	[gbkey=CDS]	0.448717949	0.548076923	0.288461538	0.509615385	43.09111875	0.27061254	1	2.01407335
lcl|NZ_CP072120.1_cds_WP_003152273.1_778	[locus_tag=J5X95_RS20740]	[db_xref=GeneID:75095992]	[protein=hypothetical	protein]	[protein_id=WP_003152273.1]	[location=complement(775802..775918)]	[gbkey=CDS]	0.41025641	0.487179487	0.282051282	0.461538462	41.6125	0.481103481	1	1.943746039
lcl|NZ_CP072120.1_cds_WP_007408836.1_801	[gene=ytzI]	[locus_tag=J5X95_RS04000]	[db_xref=GeneID:75092663]	[protein=YtzI	protein]	[protein_id=WP_007408836.1]	[location=798047..798196]	[gbkey=CDS]	0.446666667	0.5	0.34	0.5	43.38721805	0.48333465	1	2.394839209
lcl|NZ_CP072120.1_cds_WP_007408839.1_806	[locus_tag=J5X95_RS04025]	[db_xref=GeneID:75092668]	[protein=type	B	50S	ribosomal	protein	L31]	[protein_id=WP_007408839.1]	[location=complement(800262..800510)]	[gbkey=CDS]	0.409638554	0.457831325	0.325301205	0.445783133	36.03431373	0.506546692	1	2.492957636
lcl|NZ_CP072120.1_cds_WP_007408842.1_809	[locus_tag=J5X95_RS04040]	[db_xref=GeneID:75092671]	[protein=DUF1540	domain-containing	protein]	[protein_id=WP_007408842.1]	[location=803160..803318]	[gbkey=CDS]	0.41509434	0.433962264	0.396226415	0.41509434	48.36923077	0.553071763	1	2.266311053
lcl|NZ_CP072120.1_cds_WP_003152043.1_893	[gene=degQ]	[locus_tag=J5X95_RS04580]	[db_xref=GeneID:75092778]	[protein=degradation	enzyme	regulation	protein	DegQ]	[protein_id=WP_003152043.1]	[location=complement(894206..894346)]	[gbkey=CDS]	0.29787234	0.382978723	0.212765957	0.29787234	40.5	0.493716439	1	2.231800837
lcl|NZ_CP072120.1_cds_WP_007408694.1_914	[locus_tag=J5X95_RS04685]	[db_xref=GeneID:75092799]	[protein=MbtH	family	protein]	[protein_id=WP_007408694.1]	[location=complement(916475..916690)]	[gbkey=CDS]	0.518518519	0.583333333	0.416666667	0.555555556	42.42989967	0.496887396	1	2.480435479
lcl|NZ_CP072120.1_cds_WP_007408708.1_928	[locus_tag=J5X95_RS04755]	[db_xref=GeneID:75092813]	[protein=YuiA	family	protein]	[protein_id=WP_007408708.1]	[location=complement(935697..935822)]	[gbkey=CDS]	0.531746032	0.428571429	0.642857143	0.523809524	39.17857143	0.396725283	1	2.482731821
lcl|NZ_CP072120.1_cds_WP_003151982.1_931	[locus_tag=J5X95_RS04770]	[db_xref=GeneID:75092816]	[protein=hypothetical	protein]	[protein_id=WP_003151982.1]	[location=complement(938564..938707)]	[gbkey=CDS]	0.472222222	0.520833333	0.3125	0.583333333	45	0.622735742	1	2.845913617
lcl|NZ_CP072120.1_cds_WP_003151845.1_999	[locus_tag=J5X95_RS05110]	[db_xref=GeneID:75092884]	[protein=YusG	family	protein]	[protein_id=WP_003151845.1]	[location=complement(999435..999671)]	[gbkey=CDS]	0.430379747	0.493670886	0.291139241	0.506329114	44.53363317	0.431615956	1	2.528739356
lcl|NZ_CP072120.1_cds_WP_015418171.1_1007	[locus_tag=J5X95_RS05150]	[db_xref=GeneID:75092892]	[protein=hypothetical	protein]	[protein_id=WP_015418171.1]	[location=1007356..1007613]	[gbkey=CDS]	0.476744186	0.546511628	0.26744186	0.61627907	49.36890334	0.298368984	1	2.139733455
lcl|NZ_CP072120.1_cds_WP_003151811.1_1023	[gene=spxO]	[locus_tag=J5X95_RS05230]	[db_xref=GeneID:75092908]	[protein=anti-adapter	protein	SpxO]	[protein_id=WP_003151811.1]	[location=complement(1022146..1022310)]	[gbkey=CDS]	0.357575758	0.363636364	0.290909091	0.418181818	38.09589041	0.479928647	1	2.091591439
lcl|NZ_CP072120.1_cds_WP_094031271.1_1045	[gene=rsoA]	[locus_tag=J5X95_RS05340]	[db_xref=GeneID:75092930]	[protein=sigma-O	factor	regulator	RsoA]	[protein_id=WP_094031271.1]	[location=complement(1043268..1043504)]	[gbkey=CDS]	0.367088608	0.455696203	0.253164557	0.392405063	55.64040875	0.359061465	1	1.802193531
lcl|NZ_CP072120.1_cds_WP_012118419.1_1047	[locus_tag=J5X95_RS05350]	[db_xref=GeneID:75092932]	[protein=YvrJ	family	protein]	[protein_id=WP_012118419.1]	[location=1044280..1044435]	[gbkey=CDS]	0.423076923	0.538461538	0.211538462	0.519230769	46.44727273	0.412581679	1	2.598756067
lcl|NZ_CP072120.1_cds_WP_007410034.1_1056	[gene=sspJ]	[locus_tag=J5X95_RS05395]	[db_xref=GeneID:75092941]	[protein=small	acid-soluble	spore	protein	SspJ]	[protein_id=WP_007410034.1]	[location=complement(1053586..1053726)]	[gbkey=CDS]	0.411347518	0.553191489	0.276595745	0.404255319	35.38738739	0.55334626	1	2.379867992
lcl|NZ_CP072120.1_cds_WP_088461759.1_1316	[locus_tag=J5X95_RS06705]	[db_xref=GeneID:75093203]	[protein=hypothetical	protein]	[protein_id=WP_088461759.1]	[location=complement(1324335..1324496)]	[gbkey=CDS]	0.382716049	0.425925926	0.259259259	0.462962963	48.27241594	0.494636254	1	2.126605306
lcl|NZ_CP072120.1_cds_WP_012118623.1_1347	[locus_tag=J5X95_RS06865]	[db_xref=GeneID:75093234]	[protein=DUF1851	domain-containing	protein]	[protein_id=WP_012118623.1]	[location=complement(1354340..1354882)]	[gbkey=CDS]	0.300184162	0.419889503	0.26519337	0.215469613	36.21170642	0.345903326	1	1.663627061
lcl|NZ_CP072120.1_cds_WP_003151259.1_1359	[locus_tag=J5X95_RS06925]	[db_xref=GeneID:75093246]	[protein=hypothetical	protein]	[protein_id=WP_003151259.1]	[location=complement(1364262..1364405)]	[gbkey=CDS]	0.347222222	0.375	0.229166667	0.4375	45.59627329	0.40252224	1	1.705426188
lcl|NZ_CP072120.1_cds_J5X95_RS20755_1390	[locus_tag=J5X95_RS20755]	[db_xref=GeneID:75095995]	[protein=NAD(P)-dependent	oxidoreductase]	[pseudo=true]	[partial=5']	[location=complement(1392281..>1392381)]	[gbkey=CDS]	0.4	0.185185185	0.481481481	0.538461538	45.25	0.489567527	1	3.061798809
lcl|NZ_CP072120.1_cds_WP_003151132.1_1436	[gene=rpmE]	[locus_tag=J5X95_RS07310]	[db_xref=GeneID:75093322]	[protein=50S	ribosomal	protein	L31]	[protein_id=WP_003151132.1]	[location=complement(1429569..1429769)]	[gbkey=CDS]	0.393034826	0.507462687	0.402985075	0.268656716	38.79910714	0.486795028	1	1.984035044
lcl|NZ_CP072120.1_cds_J5X95_RS20760_1438	[locus_tag=J5X95_RS20760]	[db_xref=GeneID:75095996]	[protein=hypothetical	protein]	[pseudo=true]	[partial=3']	[location=complement(<1431277..1431382)]	[gbkey=CDS]	0.39047619	0.314285714	0.485714286	0.371428571	46.85714286	0.588636355	1	2.26630563
lcl|NZ_CP072120.1_cds_WP_007407639.1_1468	[locus_tag=J5X95_RS07465]	[db_xref=GeneID:75093353]	[protein=PhrC/PhrF	family	phosphatase-inhibitory	pheromone]	[protein_id=WP_007407639.1]	[location=1465653..1465772]	[gbkey=CDS]	0.375	0.45	0.375	0.3	37.3	0.554790754	1	2.465931448
lcl|NZ_CP072120.1_cds_WP_007407641.1_1470	[locus_tag=J5X95_RS07475]	[db_xref=GeneID:75093355]	[protein=hypothetical	protein]	[protein_id=WP_007407641.1]	[location=1466187..1466390]	[gbkey=CDS]	0.333333333	0.367647059	0.338235294	0.294117647	51.24006359	0.521232369	1	2.106268766
lcl|NZ_CP072120.1_cds_WP_007407642.1_1471	[locus_tag=J5X95_RS07480]	[db_xref=GeneID:75093356]	[protein=DUF4177	domain-containing	protein]	[protein_id=WP_007407642.1]	[location=1466425..1466610]	[gbkey=CDS]	0.317204301	0.467741935	0.241935484	0.241935484	44.85222437	0.411494115	1	1.974433326
lcl|NZ_CP072120.1_cds_WP_020957977.1_1481	[locus_tag=J5X95_RS07530]	[db_xref=GeneID:75093366]	[protein=2-hydroxymuconate	tautomerase]	[protein_id=WP_020957977.1]	[location=1474540..1474728]	[gbkey=CDS]	0.46031746	0.587301587	0.317460317	0.476190476	40.95987673	0.488686441	1	2.632540726
lcl|NZ_CP072120.1_cds_WP_003151018.1_1495	[locus_tag=J5X95_RS07600]	[db_xref=GeneID:75093380]	[protein=hypothetical	protein]	[protein_id=WP_003151018.1]	[location=complement(1485870..1486049)]	[gbkey=CDS]	0.416666667	0.45	0.35	0.45	45.10064935	0.473922215	1	2.16973183
lcl|NZ_CP072120.1_cds_WP_003150917.1_1560	[locus_tag=J5X95_RS07925]	[db_xref=GeneID:75093445]	[protein=anti-repressor	SinI	family	protein]	[protein_id=WP_003150917.1]	[location=1550327..1550488]	[gbkey=CDS]	0.37654321	0.425925926	0.259259259	0.444444444	53.88188976	0.339060536	1	1.841795688
lcl|NZ_CP072120.1_cds_WP_003150901.1_1576	[locus_tag=J5X95_RS08005]	[db_xref=GeneID:75093461]	[protein=YwbE	family	protein]	[protein_id=WP_003150901.1]	[location=1561857..1562051]	[gbkey=CDS]	0.507692308	0.569230769	0.369230769	0.584615385	36.47148211	0.489844026	1	2.448057896
lcl|NZ_CP072120.1_cds_WP_003150882.1_1586	[locus_tag=J5X95_RS08055]	[db_xref=GeneID:75093471]	[protein=teichoic	acid	D-Ala	incorporation-associated	protein	DltX]	[protein_id=WP_003150882.1]	[location=1572193..1572342]	[gbkey=CDS]	0.313333333	0.28	0.28	0.38	55.5	0.397911563	1	1.928841984
lcl|NZ_CP072120.1_cds_WP_003150875.1_1589	[gene=dltC]	[locus_tag=J5X95_RS08070]	[db_xref=GeneID:75093474]	[protein=D-alanine--poly(phosphoribitol)	ligase	subunit	2]	[protein_id=WP_003150875.1]	[location=1575064..1575300]	[gbkey=CDS]	0.417721519	0.569620253	0.240506329	0.443037975	53.37004784	0.260644378	1	1.930877061
lcl|NZ_CP072120.1_cds_WP_100001658.1_1641	[locus_tag=J5X95_RS08325]	[db_xref=GeneID:75093525]	[protein=DNA-binding	protein]	[protein_id=WP_100001658.1]	[location=complement(1631784..1632044)]	[gbkey=CDS]	0.440613027	0.586206897	0.310344828	0.425287356	60.66517232	0.409111165	1	2.100948711
lcl|NZ_CP072120.1_cds_WP_164463371.1_1643	[locus_tag=J5X95_RS08335]	[db_xref=GeneID:75093527]	[protein=hypothetical	protein]	[protein_id=WP_164463371.1]	[location=complement(1632415..1632576)]	[gbkey=CDS]	0.364197531	0.462962963	0.277777778	0.351851852	61	0.406945067	1	2.034585746
lcl|NZ_CP072120.1_cds_WP_004393188.1_1708	[gene=ahpC]	[locus_tag=J5X95_RS08655]	[db_xref=GeneID:75093591]	[protein=alkyl	hydroperoxide	reductase	subunit	C]	[protein_id=WP_004393188.1]	[location=1699804..1700367]	[gbkey=CDS]	0.439716312	0.569148936	0.372340426	0.377659574	36.96827323	0.516011085	1	1.933567445
lcl|NZ_CP072120.1_cds_WP_004393147.1_1723	[locus_tag=J5X95_RS08730]	[db_xref=GeneID:75093606]	[protein=CxxH/CxxC	protein]	[protein_id=WP_004393147.1]	[location=complement(1719065..1719235)]	[gbkey=CDS]	0.403508772	0.473684211	0.368421053	0.368421053	42.2543138	0.475875368	1	2.113999221
lcl|NZ_CP072120.1_cds_WP_007407881.1_1730	[locus_tag=J5X95_RS20775]	[db_xref=GeneID:75095999]	[protein=hypothetical	protein]	[protein_id=WP_007407881.1]	[location=complement(1724297..1724431)]	[gbkey=CDS]	0.42962963	0.466666667	0.466666667	0.355555556	47.08205128	0.493516189	1	2.04874324
lcl|NZ_CP072120.1_cds_WP_015418617.1_1756	[locus_tag=J5X95_RS08910]	[db_xref=GeneID:75093642]	[protein=hypothetical	protein]	[protein_id=WP_015418617.1]	[location=complement(1753405..1753614)]	[gbkey=CDS]	0.442857143	0.528571429	0.242857143	0.557142857	54.72432432	0.288910841	1	2.476858823
lcl|NZ_CP072120.1_cds_WP_004393059.1_1768	[locus_tag=J5X95_RS08970]	[db_xref=GeneID:75093654]	[protein=hypothetical	protein]	[protein_id=WP_004393059.1]	[location=complement(1764248..1764400)]	[gbkey=CDS]	0.385620915	0.37254902	0.274509804	0.509803922	36.56168831	0.519747753	1	2.040751229
lcl|NZ_CP072120.1_cds_J5X95_RS09090_1792	[locus_tag=J5X95_RS09090]	[db_xref=GeneID:75093678]	[protein=DUF255	domain-containing	protein]	[pseudo=true]	[partial=3']	[location=1784627..>1784801]	[gbkey=CDS]	0.44	0.525423729	0.413793103	0.379310345	55.88932806	0.440032469	1	2.02791871
lcl|NZ_CP072120.1_cds_WP_004392983.1_1803	[gene=rpsR]	[locus_tag=J5X95_RS09145]	[db_xref=GeneID:75093689]	[protein=30S	ribosomal	protein	S18]	[protein_id=WP_004392983.1]	[location=complement(1795535..1795774)]	[gbkey=CDS]	0.45	0.525	0.4625	0.3625	36.6225813	0.4899079	1	2.142703551
lcl|NZ_CP072120.1_cds_WP_004392977.1_1805	[gene=rpsF]	[locus_tag=J5X95_RS09155]	[db_xref=GeneID:75093691]	[protein=30S	ribosomal	protein	S6]	[protein_id=WP_004392977.1]	[location=complement(1796376..1796663)]	[gbkey=CDS]	0.416666667	0.510416667	0.291666667	0.447916667	37.21504113	0.462238124	1	1.878211675
lcl|NZ_CP072120.1_cds_WP_004392973.1_1808	[locus_tag=J5X95_RS09170]	[db_xref=GeneID:75093694]	[protein=DUF951	domain-containing	protein]	[protein_id=WP_004392973.1]	[location=complement(1800051..1800257)]	[gbkey=CDS]	0.420289855	0.449275362	0.347826087	0.463768116	56.55263158	0.298279926	1	1.921047453
lcl|NZ_CP072120.1_cds_WP_007409914.1_1846	[locus_tag=J5X95_RS09420]	[db_xref=GeneID:75093744]	[protein=sigma	factor	G	inhibitor	Gin]	[protein_id=WP_007409914.1]	[location=1849077..1849271]	[gbkey=CDS]	0.353846154	0.338461538	0.384615385	0.338461538	56.62199488	0.418638118	1	1.876192328
lcl|NZ_CP072120.1_cds_WP_169510469.1_1859	[gene=abrB]	[locus_tag=J5X95_RS09485]	[db_xref=GeneID:75093757]	[protein=transition	state	genes	transcriptional	regulator	AbrB]	[protein_id=WP_169510469.1]	[location=complement(1858368..1858658)]	[gbkey=CDS]	0.389473684	0.578947368	0.273684211	0.315789474	35.77948286	0.556192166	1	2.086880671
lcl|NZ_CP072120.1_cds_WP_003156421.1_1921	[gene=rpmG]	[locus_tag=J5X95_RS09880]	[db_xref=GeneID:75093836]	[protein=50S	ribosomal	protein	L33]	[protein_id=WP_003156421.1]	[location=1930834..1930983]	[gbkey=CDS]	0.393333333	0.3	0.5	0.38	40.70115575	0.452991025	1	2.129560472
lcl|NZ_CP072120.1_cds_WP_003156422.1_1922	[gene=secE]	[locus_tag=J5X95_RS09885]	[db_xref=GeneID:75093837]	[protein=preprotein	translocase	subunit	SecE]	[protein_id=WP_003156422.1]	[location=1931016..1931195]	[gbkey=CDS]	0.35	0.366666667	0.3	0.383333333	35.10047281	0.471135707	1	2.383281608
lcl|NZ_CP072120.1_cds_WP_003156436.1_1927	[gene=rplL]	[locus_tag=J5X95_RS09910]	[db_xref=GeneID:75093842]	[protein=50S	ribosomal	protein	L7/L12]	[protein_id=WP_003156436.1]	[location=1934079..1934450]	[gbkey=CDS]	0.419354839	0.677419355	0.35483871	0.225806452	39.69826361	0.523229352	1	1.909252674
lcl|NZ_CP072120.1_cds_WP_007410400.1_1935	[gene=tuf]	[locus_tag=J5X95_RS09950]	[db_xref=GeneID:75093850]	[protein=elongation	factor	Tu]	[protein_id=WP_007410400.1]	[location=1946345..1947535]	[gbkey=CDS]	0.442485306	0.62720403	0.38790932	0.312342569	30.0110943	0.469735893	1	1.88340593
lcl|NZ_CP072120.1_cds_WP_003156482.1_1946	[gene=rpmC]	[locus_tag=J5X95_RS10005]	[db_xref=GeneID:75093861]	[protein=50S	ribosomal	protein	L29]	[protein_id=WP_003156482.1]	[location=1953413..1953613]	[gbkey=CDS]	0.383084577	0.552238806	0.343283582	0.253731343	34.99943741	0.573518129	1	2.28561141
lcl|NZ_CP072120.1_cds_WP_003156484.1_1947	[gene=rpsQ]	[locus_tag=J5X95_RS10010]	[db_xref=GeneID:75093862]	[protein=30S	ribosomal	protein	S17]	[protein_id=WP_003156484.1]	[location=1953636..1953899]	[gbkey=CDS]	0.367424242	0.511363636	0.284090909	0.306818182	38.37784119	0.464441568	1	1.824833025
lcl|NZ_CP072120.1_cds_WP_003156488.1_1951	[gene=rpsN]	[locus_tag=J5X95_RS10030]	[db_xref=GeneID:75093866]	[protein=30S	ribosomal	protein	S14]	[protein_id=WP_003156488.1]	[location=1955245..1955430]	[gbkey=CDS]	0.430107527	0.5	0.435483871	0.35483871	34.50165521	0.458174334	1	2.110272674
lcl|NZ_CP072120.1_cds_WP_003156490.1_1953	[gene=rplF]	[locus_tag=J5X95_RS10040]	[db_xref=GeneID:75093868]	[protein=50S	ribosomal	protein	L6]	[protein_id=WP_003156490.1]	[location=1955891..1956430]	[gbkey=CDS]	0.440740741	0.616666667	0.405555556	0.3	37.19502415	0.38580986	1	1.813100303
lcl|NZ_CP072120.1_cds_WP_003156497.1_1956	[gene=rpmD]	[locus_tag=J5X95_RS10055]	[db_xref=GeneID:75093871]	[protein=50S	ribosomal	protein	L30]	[protein_id=WP_003156497.1]	[location=1957366..1957545]	[gbkey=CDS]	0.388888889	0.55	0.333333333	0.283333333	36.09439038	0.491433821	1	2.642196639
lcl|NZ_CP072120.1_cds_J5X95_RS20780_1961	[locus_tag=J5X95_RS20780]	[db_xref=GeneID:75096000]	[protein=RNA-binding	protein]	[pseudo=true]	[partial=5']	[location=<1960891..1961108]	[gbkey=CDS]	0.393548387	0.365384615	0.346153846	0.470588235	47.51948052	0.391329423	1	2.216541883
lcl|NZ_CP072120.1_cds_WP_003156508.1_1962	[gene=infA]	[locus_tag=J5X95_RS10080]	[db_xref=GeneID:75093876]	[protein=translation	initiation	factor	IF-1]	[protein_id=WP_003156508.1]	[location=1961086..1961304]	[gbkey=CDS]	0.420091324	0.520547945	0.328767123	0.410958904	39.60434129	0.449075822	1	2.207747778
lcl|NZ_CP072120.1_cds_WP_003156543.1_1963	[gene=rpmJ]	[locus_tag=J5X95_RS10085]	[db_xref=GeneID:75093877]	[protein=50S	ribosomal	protein	L36]	[protein_id=WP_003156543.1]	[location=1961338..1961451]	[gbkey=CDS]	0.333333333	0.421052632	0.315789474	0.263157895	30.97129187	0.570461913	1	1.937807814
lcl|NZ_CP072120.1_cds_WP_032867232.1_1973	[gene=rpsI]	[locus_tag=J5X95_RS10135]	[db_xref=GeneID:75093887]	[protein=30S	ribosomal	protein	S9]	[protein_id=WP_032867232.1]	[location=1967806..1968198]	[gbkey=CDS]	0.445292621	0.648854962	0.473282443	0.213740458	41.00362013	0.426490444	1	1.984920518
lcl|NZ_CP072120.1_cds_WP_060675261.1_2023	[locus_tag=J5X95_RS10465]	[db_xref=GeneID:75093953]	[protein=hypothetical	protein]	[protein_id=WP_060675261.1]	[location=2033358..2033537]	[gbkey=CDS]	0.438888889	0.4	0.383333333	0.533333333	44.74514563	0.414607957	1	1.896446724
lcl|NZ_CP072120.1_cds_WP_007409016.1_2055	[locus_tag=J5X95_RS10625]	[db_xref=GeneID:75093985]	[protein=tryptophan	RNA-binding	attenuator	protein	inhibitory	protein]	[protein_id=WP_007409016.1]	[location=2065335..2065499]	[gbkey=CDS]	0.539393939	0.563636364	0.436363636	0.618181818	56.91752577	0.378551088	1	2.095496576
lcl|NZ_CP072120.1_cds_WP_003156681.1_2065	[locus_tag=J5X95_RS10670]	[db_xref=GeneID:75093994]	[protein=twin-arginine	translocase	TatA/TatE	family	subunit]	[protein_id=WP_003156681.1]	[location=2072955..2073152]	[gbkey=CDS]	0.52020202	0.53030303	0.424242424	0.606060606	44.96252309	0.383349537	1	2.567276149
lcl|NZ_CP072120.1_cds_WP_007410250.1_2154	[locus_tag=J5X95_RS11105]	[db_xref=GeneID:75094080]	[protein=non-oxidative	hydroxyarylic	acid	decarboxylases	subunit	D]	[protein_id=WP_007410250.1]	[location=2187541..2187768]	[gbkey=CDS]	0.5	0.473684211	0.526315789	0.5	43.41866029	0.463067558	1	2.255368601
lcl|NZ_CP072120.1_cds_WP_007410254.1_2159	[locus_tag=J5X95_RS11130]	[db_xref=GeneID:75094085]	[protein=hypothetical	protein]	[protein_id=WP_007410254.1]	[location=complement(2193163..2193384)]	[gbkey=CDS]	0.378378378	0.364864865	0.310810811	0.459459459	43.67038034	0.399384222	1	2.149016703
lcl|NZ_CP072120.1_cds_WP_003156334.1_2175	[locus_tag=J5X95_RS11210]	[db_xref=GeneID:75094101]	[protein=PhrC/PhrF	family	phosphatase-inhibitory	pheromone]	[protein_id=WP_003156334.1]	[location=2210108..2210227]	[gbkey=CDS]	0.425	0.475	0.475	0.325	45.46666667	0.534310159	1	1.861870147
lcl|NZ_CP072120.1_cds_WP_094031504.1_2185	[locus_tag=J5X95_RS11260]	[db_xref=GeneID:75094111]	[protein=putative	quinol	monooxygenase]	[protein_id=WP_094031504.1]	[location=complement(2219234..2219521)]	[gbkey=CDS]	0.444444444	0.635416667	0.260416667	0.4375	38.87652991	0.386719037	1	2.40351409
lcl|NZ_CP072120.1_cds_WP_094031507.1_2200	[locus_tag=J5X95_RS11335]	[db_xref=GeneID:75094126]	[protein=hypothetical	protein]	[protein_id=WP_094031507.1]	[location=complement(2233264..2233428)]	[gbkey=CDS]	0.363636364	0.527272727	0.236363636	0.327272727	39.38173748	0.420304789	1	2.23709073
lcl|NZ_CP072120.1_cds_J5X95_RS11545_2243	[locus_tag=J5X95_RS11545]	[db_xref=GeneID:75094167]	[protein=DUF2188	domain-containing	protein]	[pseudo=true]	[partial=3']	[location=complement(<2277361..2277576)]	[gbkey=CDS]	0.444444444	0.541666667	0.319444444	0.472222222	49.98586772	0.365213796	1	2.012317925
lcl|NZ_CP072120.1_cds_WP_012116853.1_2247	[gene=gsiB]	[locus_tag=J5X95_RS11565]	[db_xref=GeneID:75094171]	[protein=glucose	starvation-inducible	protein	GsiB]	[protein_id=WP_012116853.1]	[location=2279477..2279848]	[gbkey=CDS]	0.408602151	0.516129032	0.330645161	0.379032258	34.61445996	0.47574886	1	2.250213923
lcl|NZ_CP072120.1_cds_WP_094031523.1_2284	[gene=cmpA]	[locus_tag=J5X95_RS11750]	[db_xref=GeneID:75094208]	[protein=cortex	morphogenetic	protein	CmpA]	[protein_id=WP_094031523.1]	[location=complement(2310883..2310996)]	[gbkey=CDS]	0.368421053	0.342105263	0.210526316	0.552631579	54.73584906	0.549721515	1	3.00523433
lcl|NZ_CP072120.1_cds_J5X95_RS11830_2293	[locus_tag=J5X95_RS11830]	[db_xref=GeneID:75094224]	[protein=hypothetical	protein]	[pseudo=true]	[partial=5'	3']	[location=<2318425..>2318511]	[gbkey=CDS]	0.333333333	0.458333333	0.125	0.416666667	47.5	0.677577479	1	2.733814145
lcl|NZ_CP072120.1_cds_J5X95_RS11840_2295	[locus_tag=J5X95_RS11840]	[db_xref=GeneID:75094226]	[protein=tetratricopeptide	repeat	protein]	[pseudo=true]	[partial=5']	[location=<2319694..2319840]	[gbkey=CDS]	0.347826087	0.434782609	0.282608696	0.326086957	39.97560976	0.637174292	1	2.263403119
lcl|NZ_CP072120.1_cds_J5X95_RS11845_2296	[locus_tag=J5X95_RS11845]	[db_xref=GeneID:75094227]	[protein=IS1595	family	transposase]	[pseudo=true]	[partial=5']	[location=<2319915..2320024]	[gbkey=CDS]	0.339622642	0.333333333	0.285714286	0.4	51.72727273	0.495271204	1	2.404340951
lcl|NZ_CP072120.1_cds_J5X95_RS11855_2298	[locus_tag=J5X95_RS11855]	[db_xref=GeneID:75094229]	[protein=cupin]	[pseudo=true]	[partial=5']	[location=<2321041..2321253]	[gbkey=CDS]	0.330097087	0.246376812	0.202898551	0.544117647	35.34675873	0.26975668	1	2.041964022
lcl|NZ_CP072120.1_cds_WP_020955377.1_2313	[gene=cspC]	[locus_tag=J5X95_RS11940]	[db_xref=GeneID:75094243]	[protein=cold	shock	protein	CspC]	[protein_id=WP_020955377.1]	[location=2335699..2335902]	[gbkey=CDS]	0.387254902	0.602941176	0.352941176	0.205882353	32.83311881	0.550779616	1	1.942102647
lcl|NZ_CP072120.1_cds_WP_003156135.1_2320	[locus_tag=J5X95_RS11975]	[db_xref=GeneID:75094250]	[protein=sulfurtransferase	TusA	family	protein]	[protein_id=WP_003156135.1]	[location=2340719..2340946]	[gbkey=CDS]	0.394736842	0.526315789	0.355263158	0.302631579	38.610775	0.383097698	1	1.838146861
lcl|NZ_CP072120.1_cds_WP_160222868.1_2327	[locus_tag=J5X95_RS12010]	[db_xref=GeneID:75094257]	[protein=cupin	domain-containing	protein]	[protein_id=WP_160222868.1]	[location=2346208..2346573]	[gbkey=CDS]	0.352459016	0.549180328	0.237704918	0.270491803	50.70840151	0.326183186	1	1.543652857
lcl|NZ_CP072120.1_cds_WP_007409558.1_2328	[locus_tag=J5X95_RS12015]	[db_xref=GeneID:75094258]	[protein=hypothetical	protein]	[protein_id=WP_007409558.1]	[location=2346736..2346921]	[gbkey=CDS]	0.349462366	0.35483871	0.387096774	0.306451613	38.07628811	0.488601631	1	1.985142406
lcl|NZ_CP072120.1_cds_WP_003155981.1_2400	[locus_tag=J5X95_RS12410]	[db_xref=GeneID:75094337]	[protein=twin-arginine	translocase	TatA/TatE	family	subunit]	[protein_id=WP_003155981.1]	[location=2420030..2420200]	[gbkey=CDS]	0.479532164	0.614035088	0.368421053	0.456140351	53.47265222	0.365634757	1	2.038804425
lcl|NZ_CP072120.1_cds_WP_012116985.1_2423	[locus_tag=J5X95_RS12525]	[db_xref=GeneID:75094360]	[protein=hypothetical	protein]	[protein_id=WP_012116985.1]	[location=complement(2443341..2443499)]	[gbkey=CDS]	0.471698113	0.547169811	0.339622642	0.528301887	30.31324503	0.609557964	1	3.029543613
lcl|NZ_CP072120.1_cds_WP_003155777.1_2436	[locus_tag=J5X95_RS12590]	[db_xref=GeneID:75094373]	[protein=Fur-regulated	basic	protein	FbpA]	[protein_id=WP_003155777.1]	[location=2459376..2459549]	[gbkey=CDS]	0.471264368	0.568965517	0.310344828	0.534482759	53.3286052	0.397159483	1	2.841061496
lcl|NZ_CP072120.1_cds_WP_082999069.1_2476	[locus_tag=J5X95_RS12790]	[db_xref=GeneID:75094412]	[protein=antitoxin	YezG	family	protein]	[protein_id=WP_082999069.1]	[location=complement(2503367..2503840)]	[gbkey=CDS]	0.301687764	0.462025316	0.17721519	0.265822785	39.62283718	0.310861615	1	1.533107309
lcl|NZ_CP072120.1_cds_WP_007408933.1_2482	[gene=cotJA]	[locus_tag=J5X95_RS12820]	[db_xref=GeneID:75094417]	[protein=spore	coat-associated	protein	CotJA]	[protein_id=WP_007408933.1]	[location=2509787..2510035]	[gbkey=CDS]	0.46184739	0.481927711	0.385542169	0.518072289	35.44509372	0.446908411	1	2.459375065
lcl|NZ_CP072120.1_cds_WP_003155693.1_2491	[locus_tag=J5X95_RS12865]	[db_xref=GeneID:75094426]	[protein=YezD	family	protein]	[protein_id=WP_003155693.1]	[location=2514749..2514922]	[gbkey=CDS]	0.408045977	0.482758621	0.275862069	0.465517241	45.8855156	0.395605293	1	2.415320877
lcl|NZ_CP072120.1_cds_WP_157662605.1_2503	[gene=pznA]	[locus_tag=J5X95_RS12925]	[db_xref=GeneID:75094438]	[protein=TOMM	peptide	plantazolicin]	[protein_id=WP_157662605.1]	[location=complement(2525942..2526067)]	[gbkey=CDS]	0.412698413	0.428571429	0.523809524	0.285714286	35.27272727	0.457989822	1	2.063620994
lcl|NZ_CP072120.1_cds_WP_003155609.1_2552	[locus_tag=J5X95_RS13150]	[db_xref=GeneID:75094480]	[protein=YflJ	family	protein]	[protein_id=WP_003155609.1]	[location=complement(2587235..2587369)]	[gbkey=CDS]	0.355555556	0.422222222	0.266666667	0.377777778	49.85714286	0.426879596	1	2.108217465
lcl|NZ_CP072120.1_cds_WP_003155558.1_2584	[locus_tag=J5X95_RS13310]	[db_xref=GeneID:75094512]	[protein=SE1561	family	protein]	[protein_id=WP_003155558.1]	[location=2618822..2619007]	[gbkey=CDS]	0.408602151	0.548387097	0.209677419	0.467741935	32.41007619	0.427668466	1	2.084584062
lcl|NZ_CP072120.1_cds_WP_003155535.1_2599	[locus_tag=J5X95_RS13385]	[db_xref=GeneID:75094527]	[protein=H-type	small	acid-soluble	spore	protein]	[protein_id=WP_003155535.1]	[location=2635494..2635676]	[gbkey=CDS]	0.442622951	0.573770492	0.31147541	0.442622951	42.27926847	0.407568459	1	2.111917346
lcl|NZ_CP072120.1_cds_WP_003155504.1_2621	[locus_tag=J5X95_RS13495]	[db_xref=GeneID:75094549]	[protein=YfhE	family	protein]	[protein_id=WP_003155504.1]	[location=complement(2661655..2661765)]	[gbkey=CDS]	0.423423423	0.540540541	0.27027027	0.459459459	61	0.56340883	1	2.541856476
lcl|NZ_CP072120.1_cds_WP_007408563.1_2637	[locus_tag=J5X95_RS13575]	[db_xref=GeneID:75094565]	[protein=hypothetical	protein]	[protein_id=WP_007408563.1]	[location=complement(2675315..2675539)]	[gbkey=CDS]	0.497777778	0.586666667	0.346666667	0.56	43.53192014	0.412610533	1	2.558673273
lcl|NZ_CP072120.1_cds_WP_003155407.1_2667	[locus_tag=J5X95_RS13820]	[db_xref=GeneID:75094614]	[protein=helix-turn-helix	transcriptional	regulator]	[protein_id=WP_003155407.1]	[location=complement(2711257..2711460)]	[gbkey=CDS]	0.465686275	0.514705882	0.382352941	0.5	41.95166667	0.437846837	1	2.035172469
lcl|NZ_CP072120.1_cds_WP_003155376.1_2687	[gene=cspB]	[locus_tag=J5X95_RS13925]	[db_xref=GeneID:75094635]	[protein=cold	shock-like	protein	CspB]	[protein_id=WP_003155376.1]	[location=complement(2728861..2729061)]	[gbkey=CDS]	0.39800995	0.567164179	0.328358209	0.298507463	28.87769784	0.74313517	1	2.467058909
lcl|NZ_CP072120.1_cds_WP_003155299.1_2736	[locus_tag=J5X95_RS14170]	[db_xref=GeneID:75094684]	[protein=YhdX	family	protein]	[protein_id=WP_003155299.1]	[location=2779568..2779672]	[gbkey=CDS]	0.4	0.457142857	0.314285714	0.428571429	44.85430464	0.399790984	1	1.939795355
lcl|NZ_CP072120.1_cds_WP_007409245.1_2747	[locus_tag=J5X95_RS20870]	[db_xref=GeneID:75096018]	[protein=hypothetical	protein]	[protein_id=WP_007409245.1]	[location=complement(2790445..2790570)]	[gbkey=CDS]	0.412698413	0.428571429	0.333333333	0.476190476	37.67391304	0.424197209	1	2.427283158
lcl|NZ_CP072120.1_cds_WP_007610368.1_2748	[locus_tag=J5X95_RS14225]	[db_xref=GeneID:75094695]	[protein=alpha/beta-type	small	acid-soluble	spore	protein]	[protein_id=WP_007610368.1]	[location=complement(2790672..2790878)]	[gbkey=CDS]	0.463768116	0.579710145	0.420289855	0.391304348	30.70843195	0.585817097	1	2.562698586
lcl|NZ_CP072120.1_cds_WP_012117190.1_2749	[locus_tag=J5X95_RS14230]	[db_xref=GeneID:75094696]	[protein=YheE	family	protein]	[protein_id=WP_012117190.1]	[location=complement(2791103..2791318)]	[gbkey=CDS]	0.444444444	0.5	0.319444444	0.513888889	50.50077192	0.336989601	1	2.149325586
lcl|NZ_CP072120.1_cds_WP_003155248.1_2772	[gene=yhzE2]	[locus_tag=J5X95_RS14345]	[db_xref=GeneID:75094719]	[protein=sporulation	protein	YhzE2]	[protein_id=WP_003155248.1]	[location=2814744..2814830]	[gbkey=CDS]	0.390804598	0.448275862	0.310344828	0.413793103	61	0.530637138	1	2.098933656
lcl|NZ_CP072120.1_cds_WP_003155209.1_2798	[gene=yhfH]	[locus_tag=J5X95_RS14475]	[db_xref=GeneID:75094745]	[protein=protein	YhfH]	[protein_id=WP_003155209.1]	[location=complement(2839707..2839841)]	[gbkey=CDS]	0.362962963	0.355555556	0.244444444	0.488888889	56.62130937	0.414931819	1	2.147053745
lcl|NZ_CP072120.1_cds_WP_007409181.1_2823	[locus_tag=J5X95_RS14600]	[db_xref=GeneID:75094770]	[protein=DUF3311	domain-containing	protein]	[protein_id=WP_007409181.1]	[location=complement(2862293..2862493)]	[gbkey=CDS]	0.517412935	0.582089552	0.358208955	0.611940299	49.25711445	0.371743091	1	2.555132381
lcl|NZ_CP072120.1_cds_WP_003155105.1_2864	[locus_tag=J5X95_RS14805]	[db_xref=GeneID:75094811]	[protein=hypothetical	protein]	[protein_id=WP_003155105.1]	[location=complement(2905603..2905725)]	[gbkey=CDS]	0.422764228	0.512195122	0.219512195	0.536585366	27.32978076	0.483547033	1	3.367297636
lcl|NZ_CP072120.1_cds_WP_003155088.1_2872	[locus_tag=J5X95_RS14845]	[db_xref=GeneID:75094819]	[protein=metal-sulfur	cluster	assembly	factor]	[protein_id=WP_003155088.1]	[location=2910301..2910609]	[gbkey=CDS]	0.514563107	0.611650485	0.310679612	0.621359223	35.49493817	0.368636656	1	2.128620278
lcl|NZ_CP072120.1_cds_WP_003155070.1_2883	[locus_tag=J5X95_RS14900]	[db_xref=GeneID:75094830]	[protein=YjzC	family	protein]	[protein_id=WP_003155070.1]	[location=2923118..2923297]	[gbkey=CDS]	0.477777778	0.533333333	0.383333333	0.516666667	44.63636364	0.429871933	1	2.135742118
lcl|NZ_CP072120.1_cds_WP_003155061.1_2888	[locus_tag=J5X95_RS14925]	[db_xref=GeneID:75094835]	[protein=ComZ	family	protein]	[protein_id=WP_003155061.1]	[location=2926219..2926410]	[gbkey=CDS]	0.463541667	0.546875	0.28125	0.5625	34.68206771	0.430531204	1	2.502048818
lcl|NZ_CP072120.1_cds_WP_223252784.1_2957	[locus_tag=J5X95_RS15280]	[db_xref=GeneID:75094905]	[protein=putative	quinol	monooxygenase]	[protein_id=WP_223252784.1]	[location=2987559..2987861]	[gbkey=CDS]	0.356435644	0.455445545	0.247524752	0.366336634	52.0731276	0.388582587	1	1.778077178
lcl|NZ_CP072120.1_cds_WP_003154881.1_2996	[locus_tag=J5X95_RS15475]	[db_xref=GeneID:75094944]	[protein=PhrA	family	phosphatase	inhibitor]	[protein_id=WP_003154881.1]	[location=3026352..3026486]	[gbkey=CDS]	0.466666667	0.533333333	0.355555556	0.511111111	46.27272727	0.431956497	1	2.519956216
lcl|NZ_CP072120.1_cds_WP_003154863.1_3005	[locus_tag=J5X95_RS15520]	[db_xref=GeneID:75094953]	[protein=hypothetical	protein]	[protein_id=WP_003154863.1]	[location=3031795..3031962]	[gbkey=CDS]	0.505952381	0.553571429	0.446428571	0.517857143	59.49189189	0.311562226	1	2.063532394
lcl|NZ_CP072120.1_cds_WP_012117366.1_3033	[locus_tag=J5X95_RS15660]	[db_xref=GeneID:75094981]	[protein=XkdX	family	protein]	[protein_id=WP_012117366.1]	[location=3054760..3054957]	[gbkey=CDS]	0.404040404	0.46969697	0.333333333	0.409090909	54.80746583	0.380007425	1	1.734399761
lcl|NZ_CP072120.1_cds_WP_003154815.1_3035	[locus_tag=J5X95_RS15670]	[db_xref=GeneID:75094983]	[protein=hemolysin	XhlA	family	protein]	[protein_id=WP_003154815.1]	[location=3055827..3056090]	[gbkey=CDS]	0.484848485	0.579545455	0.318181818	0.556818182	46.60925723	0.322520253	1	2.922718861
lcl|NZ_CP072120.1_cds_WP_003154740.1_3083	[locus_tag=J5X95_RS15910]	[db_xref=GeneID:75095031]	[protein=transcriptional	regulator	SplA	domain-containing	protein]	[protein_id=WP_003154740.1]	[location=3104310..3104447]	[gbkey=CDS]	0.449275362	0.586956522	0.239130435	0.52173913	44.68663594	0.454236613	1	2.355318188
lcl|NZ_CP072120.1_cds_WP_003154733.1_3086	[locus_tag=J5X95_RS15925]	[db_xref=GeneID:75095034]	[protein=hypothetical	protein]	[protein_id=WP_003154733.1]	[location=3106871..3107026]	[gbkey=CDS]	0.461538462	0.596153846	0.288461538	0.5	61	0.470137129	1	2.279673987
lcl|NZ_CP072120.1_cds_WP_007610936.1_3101	[locus_tag=J5X95_RS16000]	[db_xref=GeneID:75095049]	[protein=hypothetical	protein]	[protein_id=WP_007610936.1]	[location=3120123..3120293]	[gbkey=CDS]	0.415204678	0.49122807	0.263157895	0.49122807	31.26431718	0.400782714	1	2.394533949
lcl|NZ_CP072120.1_cds_WP_007408472.1_3105	[locus_tag=J5X95_RS20880]	[db_xref=GeneID:75096020]	[protein=hypothetical	protein]	[protein_id=WP_007408472.1]	[location=3124417..3124536]	[gbkey=CDS]	0.4	0.45	0.325	0.425	38.70040486	0.592576054	1	2.459065226
lcl|NZ_CP072120.1_cds_WP_020955728.1_3126	[locus_tag=J5X95_RS16120]	[db_xref=GeneID:75095073]	[protein=hypothetical	protein]	[protein_id=WP_020955728.1]	[location=complement(3144818..3145060)]	[gbkey=CDS]	0.29218107	0.518518519	0.160493827	0.197530864	39.71820263	0.350475838	1	1.625096648
lcl|NZ_CP072120.1_cds_J5X95_RS16135_3129	[locus_tag=J5X95_RS16135]	[db_xref=GeneID:75095076]	[protein=7-cyano-7-deazaguanine	reductase]	[pseudo=true]	[partial=5']	[location=<3146443..3146655]	[gbkey=CDS]	0.424242424	0.409090909	0.333333333	0.53030303	56.02382055	0.424358675	1	2.129277344
lcl|NZ_CP072120.1_cds_WP_216448423.1_3131	[locus_tag=J5X95_RS16145]	[db_xref=GeneID:75095078]	[protein=LysM	peptidoglycan-binding	domain-containing	protein]	[protein_id=WP_216448423.1]	[location=3148188..3148415]	[gbkey=CDS]	0.324561404	0.381578947	0.328947368	0.263157895	35.08122312	0.505101278	1	2.030299324
lcl|NZ_CP072120.1_cds_WP_003154669.1_3134	[locus_tag=J5X95_RS16160]	[db_xref=GeneID:75095081]	[protein=YkvS	family	protein]	[protein_id=WP_003154669.1]	[location=complement(3150211..3150396)]	[gbkey=CDS]	0.333333333	0.435483871	0.193548387	0.370967742	44.05957814	0.387324869	1	1.930497541
lcl|NZ_CP072120.1_cds_WP_007409591.1_3135	[locus_tag=J5X95_RS16165]	[db_xref=GeneID:75095082]	[protein=hypothetical	protein]	[protein_id=WP_007409591.1]	[location=3150560..3150754]	[gbkey=CDS]	0.425641026	0.569230769	0.307692308	0.4	51.66331658	0.399091863	1	1.974831054
lcl|NZ_CP072120.1_cds_WP_255764256.1_3141	[locus_tag=J5X95_RS20885]	[db_xref=GeneID:75096021]	[protein=hypothetical	protein]	[protein_id=WP_255764256.1]	[location=complement(3157088..3157213)]	[gbkey=CDS]	0.428571429	0.5	0.285714286	0.5	51.80709534	0.356303723	1	2.469056804
lcl|NZ_CP072120.1_cds_WP_007409608.1_3155	[locus_tag=J5X95_RS16260]	[db_xref=GeneID:75095101]	[protein=hypothetical	protein]	[protein_id=WP_007409608.1]	[location=complement(3174767..3174928)]	[gbkey=CDS]	0.450617284	0.518518519	0.296296296	0.537037037	37.16339523	0.398925494	1	2.543167462
lcl|NZ_CP072120.1_cds_WP_003154613.1_3164	[locus_tag=J5X95_RS16305]	[db_xref=GeneID:75095110]	[protein=DUF1797	family	protein]	[protein_id=WP_003154613.1]	[location=3182833..3183072]	[gbkey=CDS]	0.375	0.475	0.2625	0.3875	42.45112444	0.435749852	1	2.147997943
lcl|NZ_CP072120.1_cds_WP_007409651.1_3208	[locus_tag=J5X95_RS16525]	[db_xref=GeneID:75095154]	[protein=YjcZ	family	sporulation	protein]	[protein_id=WP_007409651.1]	[location=complement(3221359..3221538)]	[gbkey=CDS]	0.55	0.516666667	0.583333333	0.55	43.03515892	0.379153813	1	2.888030877
lcl|NZ_CP072120.1_cds_WP_003154518.1_3225	[locus_tag=J5X95_RS16610]	[db_xref=GeneID:75095171]	[protein=GapA-binding	peptide	SR1P]	[protein_id=WP_003154518.1]	[location=3283158..3283277]	[gbkey=CDS]	0.433333333	0.5	0.35	0.45	47.0625	0.445074199	1	1.937694834
lcl|NZ_CP072120.1_cds_WP_230959096.1_3233	[locus_tag=J5X95_RS16650]	[db_xref=GeneID:75095179]	[protein=hypothetical	protein]	[protein_id=WP_230959096.1]	[location=3289725..3289823]	[gbkey=CDS]	0.505050505	0.424242424	0.363636364	0.727272727	52.25	0.562545835	1	2.779030855
lcl|NZ_CP072120.1_cds_WP_003154504.1_3236	[locus_tag=J5X95_RS16665]	[db_xref=GeneID:75095182]	[protein=YlaF	family	protein]	[protein_id=WP_003154504.1]	[location=complement(3291080..3291268)]	[gbkey=CDS]	0.428571429	0.428571429	0.333333333	0.523809524	44.53837535	0.395508088	1	2.33987821
lcl|NZ_CP072120.1_cds_WP_007409677.1_3239	[locus_tag=J5X95_RS16680]	[db_xref=GeneID:75095185]	[protein=YlaI	family	protein]	[protein_id=WP_007409677.1]	[location=complement(3293637..3293846)]	[gbkey=CDS]	0.419047619	0.485714286	0.357142857	0.414285714	32.87597191	0.513394962	1	2.724522896
lcl|NZ_CP072120.1_cds_WP_003154457.1_3268	[gene=rpmF]	[locus_tag=J5X95_RS16825]	[db_xref=GeneID:75095214]	[protein=50S	ribosomal	protein	L32]	[protein_id=WP_003154457.1]	[location=3320610..3320789]	[gbkey=CDS]	0.377777778	0.366666667	0.45	0.316666667	45.35714286	0.4800913	1	2.00107178
lcl|NZ_CP072120.1_cds_WP_003154346.1_3327	[gene=rpoZ]	[locus_tag=J5X95_RS17120]	[db_xref=GeneID:75095273]	[protein=DNA-directed	RNA	polymerase	subunit	omega]	[protein_id=WP_003154346.1]	[location=3387425..3387628]	[gbkey=CDS]	0.397058824	0.485294118	0.308823529	0.397058824	36.24549925	0.593456019	1	2.415120164
lcl|NZ_CP072120.1_cds_WP_003154329.1_3339	[gene=spoVM]	[locus_tag=J5X95_RS17180]	[db_xref=GeneID:75095285]	[protein=stage	V	sporulation	protein	SpoVM]	[protein_id=WP_003154329.1]	[location=3400298..3400378]	[gbkey=CDS]	0.37037037	0.333333333	0.333333333	0.444444444	46.42857143	0.646852293	1	3.010344109
lcl|NZ_CP072120.1_cds_WP_003154328.1_3340	[gene=rpmB]	[locus_tag=J5X95_RS17185]	[db_xref=GeneID:75095286]	[protein=50S	ribosomal	protein	L28]	[protein_id=WP_003154328.1]	[location=complement(3400456..3400644)]	[gbkey=CDS]	0.433862434	0.492063492	0.444444444	0.365079365	41.32458006	0.502749333	1	2.077494256
lcl|NZ_CP072120.1_cds_WP_003154296.1_3357	[gene=rpsP]	[locus_tag=J5X95_RS17270]	[db_xref=GeneID:75095303]	[protein=30S	ribosomal	protein	S16]	[protein_id=WP_003154296.1]	[location=3418610..3418882]	[gbkey=CDS]	0.428571429	0.527472527	0.406593407	0.351648352	33.78311199	0.507144308	1	2.02765757
lcl|NZ_CP072120.1_cds_WP_003154288.1_3362	[gene=rplS]	[locus_tag=J5X95_RS17295]	[db_xref=GeneID:75095308]	[protein=50S	ribosomal	protein	L19]	[protein_id=WP_003154288.1]	[location=3421002..3421349]	[gbkey=CDS]	0.445402299	0.620689655	0.387931034	0.327586207	35.79079562	0.425475197	1	2.001644854
lcl|NZ_CP072120.1_cds_WP_003154215.1_3408	[gene=rpsB]	[locus_tag=J5X95_RS17525]	[db_xref=GeneID:75095354]	[protein=30S	ribosomal	protein	S2]	[protein_id=WP_003154215.1]	[location=3462659..3463399]	[gbkey=CDS]	0.425101215	0.55465587	0.32388664	0.396761134	35.90305368	0.361237739	1	1.969305859
lcl|NZ_CP072120.1_cds_WP_007611455.1_3409	[gene=tsf]	[locus_tag=J5X95_RS17530]	[db_xref=GeneID:75095355]	[protein=translation	elongation	factor	Ts]	[protein_id=WP_007611455.1]	[location=3463499..3464380]	[gbkey=CDS]	0.428571429	0.595238095	0.329931973	0.360544218	39.5251313	0.400175512	1	1.749098477
lcl|NZ_CP072120.1_cds_WP_003154064.1_3492	[gene=hfq]	[locus_tag=J5X95_RS17945]	[db_xref=GeneID:75095438]	[protein=RNA	chaperone	Hfq]	[protein_id=WP_003154064.1]	[location=3610534..3610755]	[gbkey=CDS]	0.436936937	0.513513514	0.216216216	0.581081081	48.9294501	0.308916786	1	2.39912137
lcl|NZ_CP072120.1_cds_WP_003154062.1_3494	[locus_tag=J5X95_RS17955]	[db_xref=GeneID:75095440]	[protein=hypothetical	protein]	[protein_id=WP_003154062.1]	[location=3611210..3611425]	[gbkey=CDS]	0.398148148	0.472222222	0.305555556	0.416666667	49.54618551	0.356502054	1	2.056078962
lcl|NZ_CP072120.1_cds_WP_059366950.1_3507	[locus_tag=J5X95_RS18020]	[db_xref=GeneID:75095453]	[protein=hypothetical	protein]	[protein_id=WP_059366950.1]	[location=complement(3623730..3624011)]	[gbkey=CDS]	0.35106383	0.489361702	0.287234043	0.276595745	33.920164	0.439830233	1	1.758947917
lcl|NZ_CP072120.1_cds_WP_160223069.1_3510	[locus_tag=J5X95_RS18035]	[db_xref=GeneID:75095456]	[protein=hypothetical	protein]	[protein_id=WP_160223069.1]	[location=3625990..3626181]	[gbkey=CDS]	0.333333333	0.5	0.203125	0.296875	32.59640877	0.489001946	1	1.811737131
lcl|NZ_CP072120.1_cds_WP_003154035.1_3521	[locus_tag=J5X95_RS18090]	[db_xref=GeneID:75095467]	[protein=hypothetical	protein]	[protein_id=WP_003154035.1]	[location=3641461..3641646]	[gbkey=CDS]	0.370967742	0.322580645	0.370967742	0.419354839	43.69387755	0.500307547	1	2.075362846
lcl|NZ_CP072120.1_cds_WP_015239915.1_3524	[locus_tag=J5X95_RS20890]	[db_xref=GeneID:75096022]	[protein=carbonic	anhydrase]	[protein_id=WP_015239915.1]	[location=3643950..3644111]	[gbkey=CDS]	0.333333333	0.407407407	0.333333333	0.259259259	37.65030855	0.510576101	1	2.040460294
lcl|NZ_CP072120.1_cds_WP_227749523.1_3533	[locus_tag=J5X95_RS20905]	[db_xref=GeneID:75096025]	[protein=DUF4944	domain-containing	protein]	[protein_id=WP_227749523.1]	[location=3650075..3650368]	[gbkey=CDS]	0.37755102	0.469387755	0.306122449	0.357142857	40.94949888	0.367294574	1	1.827297181
lcl|NZ_CP072120.1_cds_WP_164463355.1_3539	[locus_tag=J5X95_RS18170]	[db_xref=GeneID:75095481]	[protein=hypothetical	protein]	[protein_id=WP_164463355.1]	[location=complement(3655535..3655705)]	[gbkey=CDS]	0.315789474	0.421052632	0.175438596	0.350877193	40.02043034	0.518363521	1	1.577659443
lcl|NZ_CP072120.1_cds_WP_007410334.1_3543	[locus_tag=J5X95_RS18190]	[db_xref=GeneID:75095485]	[protein=hypothetical	protein]	[protein_id=WP_007410334.1]	[location=3660441..3660590]	[gbkey=CDS]	0.4	0.46	0.28	0.46	51.86264851	0.42708628	1	1.974347302
lcl|NZ_CP072120.1_cds_WP_003153984.1_3560	[locus_tag=J5X95_RS18275]	[db_xref=GeneID:75095502]	[protein=small	acid-soluble	spore	protein	P]	[protein_id=WP_003153984.1]	[location=complement(3671266..3671412)]	[gbkey=CDS]	0.408163265	0.428571429	0.367346939	0.428571429	35.4562982	0.467628464	1	2.764818562
lcl|NZ_CP072120.1_cds_WP_003153982.1_3561	[gene=sspO]	[locus_tag=J5X95_RS18280]	[db_xref=GeneID:75095503]	[protein=acid-soluble	spore	protein	SspO]	[protein_id=WP_003153982.1]	[location=complement(3671442..3671588)]	[gbkey=CDS]	0.414965986	0.510204082	0.265306122	0.469387755	41.46305419	0.534587986	1	2.978947049
lcl|NZ_CP072120.1_cds_WP_012117651.1_3564	[locus_tag=J5X95_RS18295]	[db_xref=GeneID:75095506]	[protein=FbpB	family	small	basic	protein]	[protein_id=WP_012117651.1]	[location=3675196..3675321]	[gbkey=CDS]	0.341269841	0.452380952	0.166666667	0.404761905	59	0.362438723	1	2.002612432
lcl|NZ_CP072120.1_cds_WP_003153977.1_3565	[locus_tag=J5X95_RS18300]	[db_xref=GeneID:75095507]	[protein=acid-soluble	spore	protein	N]	[protein_id=WP_003153977.1]	[location=3675385..3675531]	[gbkey=CDS]	0.455782313	0.489795918	0.326530612	0.551020408	43.61217391	0.462291612	1	2.64088947
lcl|NZ_CP072120.1_cds_WP_013352436.1_3574	[locus_tag=J5X95_RS20910]	[db_xref=GeneID:75096026]	[protein=hypothetical	protein]	[protein_id=WP_013352436.1]	[location=complement(3683035..3683160)]	[gbkey=CDS]	0.373015873	0.380952381	0.285714286	0.452380952	32.37142857	0.528272757	1	2.667499494
lcl|NZ_CP072120.1_cds_WP_007410121.1_3618	[locus_tag=J5X95_RS18560]	[db_xref=GeneID:75095559]	[protein=acetyl-CoA	carboxylase	biotin	carboxyl	carrier	protein	subunit]	[protein_id=WP_007410121.1]	[location=complement(3762372..3762584)]	[gbkey=CDS]	0.417840376	0.577464789	0.267605634	0.408450704	43.22944206	0.438824872	1	1.921391511
lcl|NZ_CP072120.1_cds_WP_230959111.1_3645	[locus_tag=J5X95_RS20915]	[db_xref=GeneID:75096027]	[protein=hypothetical	protein]	[protein_id=WP_230959111.1]	[location=complement(3827916..3828101)]	[gbkey=CDS]	0.352941176	0.210526316	0.315789474	0.535714286	57.59837878	0.40231642	1	2.077752065
lcl|NZ_CP072120.1_cds_WP_094031764.1_3652	[locus_tag=J5X95_RS18725]	[db_xref=GeneID:75095592]	[protein=collagen-like	protein]	[protein_id=WP_094031764.1]	[location=complement(3830514..3831104)]	[gbkey=CDS]	0.51607445	0.725888325	0.456852792	0.365482234	48.85391009	0.431553345	1	2.15456046
lcl|NZ_CP072120.1_cds_WP_048367324.1_3666	[locus_tag=J5X95_RS18795]	[db_xref=GeneID:75095606]	[protein=hypothetical	protein]	[protein_id=WP_048367324.1]	[location=complement(3840871..3841086)]	[gbkey=CDS]	0.435185185	0.444444444	0.430555556	0.430555556	41.26461538	0.453741853	1	1.981059449
lcl|NZ_CP072120.1_cds_WP_179946976.1_3675	[locus_tag=J5X95_RS18840]	[db_xref=GeneID:75095615]	[protein=hypothetical	protein]	[protein_id=WP_179946976.1]	[location=complement(3845450..3845605)]	[gbkey=CDS]	0.448717949	0.461538462	0.365384615	0.519230769	36.96777658	0.598793621	1	2.392669499
lcl|NZ_CP072120.1_cds_WP_113629806.1_3676	[locus_tag=J5X95_RS18845]	[db_xref=GeneID:75095616]	[protein=BH0509	family	protein]	[protein_id=WP_113629806.1]	[location=complement(3845618..3845758)]	[gbkey=CDS]	0.418439716	0.553191489	0.29787234	0.404255319	50.06485671	0.47061156	1	2.416417931
lcl|NZ_CP072120.1_cds_WP_165458406.1_3678	[locus_tag=J5X95_RS18855]	[db_xref=GeneID:75095618]	[protein=hypothetical	protein]	[protein_id=WP_165458406.1]	[location=complement(3846409..3846567)]	[gbkey=CDS]	0.490566038	0.528301887	0.339622642	0.603773585	53.07982262	0.386444554	1	2.224072785
lcl|NZ_CP072120.1_cds_WP_024085441.1_3679	[locus_tag=J5X95_RS18860]	[db_xref=GeneID:75095619]	[protein=hypothetical	protein]	[protein_id=WP_024085441.1]	[location=complement(3846564..3846713)]	[gbkey=CDS]	0.446666667	0.58	0.24	0.52	42.62068966	0.366169803	1	2.468631055
lcl|NZ_CP072120.1_cds_WP_047935787.1_3696	[locus_tag=J5X95_RS18950]	[db_xref=GeneID:75095637]	[protein=hypothetical	protein]	[protein_id=WP_047935787.1]	[location=complement(3860046..3860246)]	[gbkey=CDS]	0.412935323	0.492537313	0.298507463	0.447761194	43.25641026	0.38984361	1	2.265878554
lcl|NZ_CP072120.1_cds_WP_003153781.1_3738	[locus_tag=J5X95_RS19160]	[db_xref=GeneID:75095679]	[protein=DUF4025	domain-containing	protein]	[protein_id=WP_003153781.1]	[location=complement(3898306..3898446)]	[gbkey=CDS]	0.390070922	0.531914894	0.319148936	0.319148936	39.5483871	0.511918402	1	2.084068129
lcl|NZ_CP072120.1_cds_WP_007407979.1_3739	[locus_tag=J5X95_RS19165]	[db_xref=GeneID:75095680]	[protein=DUF6501	family	protein]	[protein_id=WP_007407979.1]	[location=complement(3898512..3898715)]	[gbkey=CDS]	0.333333333	0.441176471	0.191176471	0.367647059	43.1978317	0.396039611	1	2.160731114
lcl|NZ_CP072120.1_cds_WP_003153696.1_3781	[locus_tag=J5X95_RS19370]	[db_xref=GeneID:75095721]	[protein=YozD	family	protein]	[protein_id=WP_003153696.1]	[location=complement(3938988..3939161)]	[gbkey=CDS]	0.362068966	0.517241379	0.206896552	0.362068966	38.49286007	0.409829517	1	2.395912817
lcl|NZ_CP072120.1_cds_WP_012117771.1_3782	[locus_tag=J5X95_RS19375]	[db_xref=GeneID:75095722]	[protein=hypothetical	protein]	[protein_id=WP_012117771.1]	[location=3939279..3939422]	[gbkey=CDS]	0.430555556	0.4375	0.3125	0.541666667	39.37470726	0.583945704	1	2.708319471
lcl|NZ_CP072120.1_cds_WP_227749576.1_3811	[locus_tag=J5X95_RS20930]	[db_xref=GeneID:75096030]	[protein=GNAT	family	N-acetyltransferase]	[protein_id=WP_227749576.1]	[location=complement(3960815..3961015)]	[gbkey=CDS]	0.31840796	0.417910448	0.253731343	0.28358209	47.70383275	0.447329613	1	1.596803038
lcl|NZ_CP072120.1_cds_J5X95_RS19665_3840	[locus_tag=J5X95_RS19665]	[db_xref=GeneID:75095779]	[protein=hypothetical	protein]	[pseudo=true]	[partial=5']	[location=<3986174..3986285]	[gbkey=CDS]	0.392857143	0.447368421	0.432432432	0.297297297	36.38961039	0.741557784	1	2.613369275
lcl|NZ_CP072120.1_cds_WP_003153604.1_3841	[gene=cspD]	[locus_tag=J5X95_RS19670]	[db_xref=GeneID:75095780]	[protein=cold-shock	protein	CspD]	[protein_id=WP_003153604.1]	[location=3986301..3986501]	[gbkey=CDS]	0.378109453	0.582089552	0.28358209	0.268656716	34.68907117	0.590065944	1	1.883829137
lcl|NZ_CP072120.1_cds_WP_012117812.1_3842	[locus_tag=J5X95_RS19675]	[db_xref=GeneID:75095781]	[protein=hypothetical	protein]	[protein_id=WP_012117812.1]	[location=complement(3986553..3986735)]	[gbkey=CDS]	0.382513661	0.475409836	0.245901639	0.426229508	45.51084867	0.485203538	1	2.189877502
lcl|NZ_CP072120.1_cds_WP_003153575.1_3848	[gene=sspL]	[locus_tag=J5X95_RS19705]	[db_xref=GeneID:75095787]	[protein=small	acid-soluble	spore	protein	L]	[protein_id=WP_003153575.1]	[location=3989251..3989379]	[gbkey=CDS]	0.449612403	0.488372093	0.395348837	0.465116279	61	0.459116545	1	2.345552763
lcl|NZ_CP072120.1_cds_WP_003153570.1_3850	[locus_tag=J5X95_RS19715]	[db_xref=GeneID:75095789]	[protein=hypothetical	protein]	[protein_id=WP_003153570.1]	[location=complement(3990366..3990509)]	[gbkey=CDS]	0.416666667	0.458333333	0.375	0.416666667	48.9078341	0.411201906	1	2.32526208
lcl|NZ_CP072120.1_cds_WP_025284905.1_3853	[gene=fbpC]	[locus_tag=J5X95_RS19730]	[db_xref=GeneID:75095792]	[protein=Fur-regulated	basic	protein	FbpC]	[protein_id=WP_025284905.1]	[location=complement(3994677..3994772)]	[gbkey=CDS]	0.28125	0.21875	0.34375	0.28125	35.7	0.665526046	1	2.387077973
lcl|NZ_CP072120.1_cds_WP_052586147.1_3879	[locus_tag=J5X95_RS19860]	[db_xref=GeneID:75095818]	[protein=phage	head	closure	protein]	[protein_id=WP_052586147.1]	[location=complement(4021720..4022037)]	[gbkey=CDS]	0.440251572	0.537735849	0.349056604	0.433962264	39.03760068	0.36762348	1	2.3612034
lcl|NZ_CP072120.1_cds_WP_014418199.1_3885	[locus_tag=J5X95_RS19890]	[db_xref=GeneID:75095824]	[protein=hypothetical	protein]	[protein_id=WP_014418199.1]	[location=complement(4025991..4026161)]	[gbkey=CDS]	0.374269006	0.421052632	0.315789474	0.385964912	35.62166062	0.397336545	1	1.919950446
lcl|NZ_CP072120.1_cds_WP_219371634.1_3889	[locus_tag=J5X95_RS19910]	[db_xref=GeneID:75095828]	[protein=hypothetical	protein]	[protein_id=WP_219371634.1]	[location=complement(4028992..4029153)]	[gbkey=CDS]	0.382716049	0.388888889	0.333333333	0.425925926	42.38235294	0.484928887	1	2.280411172
lcl|NZ_CP072120.1_cds_WP_014304494.1_3895	[locus_tag=J5X95_RS19940]	[db_xref=GeneID:75095834]	[protein=hypothetical	protein]	[protein_id=WP_014304494.1]	[location=complement(4032194..4032331)]	[gbkey=CDS]	0.427536232	0.47826087	0.369565217	0.434782609	53.36363636	0.375733636	1	2.003620132
lcl|NZ_CP072120.1_cds_WP_124934986.1_3899	[locus_tag=J5X95_RS19960]	[db_xref=GeneID:75095838]	[protein=hypothetical	protein]	[protein_id=WP_124934986.1]	[location=complement(4034415..4034672)]	[gbkey=CDS]	0.395348837	0.523255814	0.302325581	0.360465116	38.83304375	0.430576475	1	2.05225546
lcl|NZ_CP072120.1_cds_WP_164463359.1_3901	[locus_tag=J5X95_RS19970]	[db_xref=GeneID:75095840]	[protein=hypothetical	protein]	[protein_id=WP_164463359.1]	[location=complement(4034994..4035158)]	[gbkey=CDS]	0.460606061	0.527272727	0.363636364	0.490909091	53.28	0.417468286	1	2.370535366
lcl|NZ_CP072120.1_cds_J5X95_RS20005_3909	[locus_tag=J5X95_RS20005]	[db_xref=GeneID:75095847]	[protein=hypothetical	protein]	[pseudo=true]	[location=complement(4039571..4039767)]	[gbkey=CDS]	0.365482234	0.287878788	0.333333333	0.476923077	38.10251699	0.377755417	1	2.188418143
lcl|NZ_CP072121.1_cds_WP_175291463.1_3942	[locus_tag=J5X95_RS20165]	[db_xref=GeneID:75095878]	[protein=hypothetical	protein]	[protein_id=WP_175291463.1]	[location=8329..8484]	[gbkey=CDS]	0.41025641	0.557692308	0.269230769	0.403846154	47.83435115	0.348836003	1	2.159291975
lcl|NZ_CP072121.1_cds_WP_219371698.1_3956	[locus_tag=J5X95_RS20235]	[db_xref=GeneID:75095892]	[protein=hypothetical	protein]	[protein_id=WP_219371698.1]	[location=16634..16891]	[gbkey=CDS]	0.678294574	0.662790698	0.581395349	0.790697674	41.22575109	0.488143613	1	3.265540991
lcl|NZ_CP072121.1_cds_WP_073982252.1_3961	[locus_tag=J5X95_RS20260]	[db_xref=GeneID:75095897]	[protein=hypothetical	protein]	[protein_id=WP_073982252.1]	[location=complement(21207..21500)]	[gbkey=CDS]	0.346938776	0.428571429	0.326530612	0.285714286	45.89678742	0.380843641	1	1.818244984
lcl|NZ_CP072121.1_cds_WP_257899731.1_3968	[locus_tag=J5X95_RS20950]	[db_xref=GeneID:75096034]	[protein=hypothetical	protein]	[protein_id=WP_257899731.1]	[location=25486..25611]	[gbkey=CDS]	0.46031746	0.547619048	0.404761905	0.428571429	42.63333333	0.46080895	1	2.283057204
lcl|NZ_CP072121.1_cds_WP_219371700.1_3970	[locus_tag=J5X95_RS20300]	[db_xref=GeneID:75095905]	[protein=hypothetical	protein]	[protein_id=WP_219371700.1]	[location=complement(26251..26442)]	[gbkey=CDS]	0.322916667	0.484375	0.234375	0.25	49.21677474	0.519999684	1	1.686858652
lcl|NZ_CP072121.1_cds_WP_073982097.1_3971	[locus_tag=J5X95_RS20305]	[db_xref=GeneID:75095906]	[protein=hypothetical	protein]	[protein_id=WP_073982097.1]	[location=complement(26965..27204)]	[gbkey=CDS]	0.379166667	0.4	0.375	0.3625	41.0079579	0.327428025	1	2.159934916
lcl|NZ_CP072121.1_cds_WP_219371710.1_3975	[locus_tag=J5X95_RS20325]	[db_xref=GeneID:75095910]	[protein=hypothetical	protein]	[protein_id=WP_219371710.1]	[location=complement(29821..30192)]	[gbkey=CDS]	0.663978495	0.733870968	0.540322581	0.717741935	35.19572695	0.4559853	1	3.092819498
lcl|NZ_CP072121.1_cds_WP_257899732.1_3985	[locus_tag=J5X95_RS20955]	[db_xref=GeneID:75096035]	[protein=hypothetical	protein]	[protein_id=WP_257899732.1]	[location=39308..39442]	[gbkey=CDS]	0.362962963	0.488888889	0.377777778	0.222222222	36.46461538	0.646827001	1	1.999368209
lcl|NZ_CP072121.1_cds_WP_032858742.1_4002	[locus_tag=J5X95_RS20455]	[db_xref=GeneID:75095936]	[protein=hypothetical	protein]	[protein_id=WP_032858742.1]	[location=54129..54344]	[gbkey=CDS]	0.388888889	0.472222222	0.305555556	0.388888889	39.62355167	0.414884733	1	1.945507196
lcl|NZ_CP072121.1_cds_WP_032858741.1_4003	[locus_tag=J5X95_RS20460]	[db_xref=GeneID:75095937]	[protein=hypothetical	protein]	[protein_id=WP_032858741.1]	[location=54377..54562]	[gbkey=CDS]	0.344086022	0.467741935	0.258064516	0.306451613	49.83903557	0.359944299	1	1.742274003
lcl|NZ_CP072121.1_cds_WP_219371682.1_4004	[locus_tag=J5X95_RS20465]	[db_xref=GeneID:75095938]	[protein=hypothetical	protein]	[protein_id=WP_219371682.1]	[location=54595..54825]	[gbkey=CDS]	0.359307359	0.532467532	0.311688312	0.233766234	47.00204053	0.450497222	1	1.698808843
lcl|NZ_CP072121.1_cds_WP_175291463.1_4020	[locus_tag=J5X95_RS20545]	[db_xref=GeneID:75095953]	[protein=hypothetical	protein]	[protein_id=WP_175291463.1]	[location=72162..72317]	[gbkey=CDS]	0.41025641	0.557692308	0.269230769	0.403846154	47.83435115	0.348836003	1	2.159291975
lcl|NZ_CP072121.1_cds_WP_219371698.1_4034	[locus_tag=J5X95_RS20615]	[db_xref=GeneID:75095967]	[protein=hypothetical	protein]	[protein_id=WP_219371698.1]	[location=80467..80724]	[gbkey=CDS]	0.678294574	0.662790698	0.581395349	0.790697674	41.22575109	0.488143613	1	3.265540991
lcl|NZ_CP072121.1_cds_WP_073982252.1_4039	[locus_tag=J5X95_RS20640]	[db_xref=GeneID:75095972]	[protein=hypothetical	protein]	[protein_id=WP_073982252.1]	[location=complement(85040..85333)]	[gbkey=CDS]	0.346938776	0.428571429	0.326530612	0.285714286	45.89678742	0.380843641	1	1.818244984
lcl|NZ_CP072121.1_cds_WP_257899731.1_4046	[locus_tag=J5X95_RS20970]	[db_xref=GeneID:75096038]	[protein=hypothetical	protein]	[protein_id=WP_257899731.1]	[location=89317..89442]	[gbkey=CDS]	0.46031746	0.547619048	0.404761905	0.428571429	42.63333333	0.46080895	1	2.283057204
lcl|NZ_CP072121.1_cds_WP_219371700.1_4048	[locus_tag=J5X95_RS20680]	[db_xref=GeneID:75095980]	[protein=hypothetical	protein]	[protein_id=WP_219371700.1]	[location=complement(90082..90273)]	[gbkey=CDS]	0.322916667	0.484375	0.234375	0.25	49.21677474	0.519999684	1	1.686858652
lcl|NZ_CP072121.1_cds_WP_219371703.1_4051	[locus_tag=J5X95_RS20695]	[db_xref=GeneID:75095983]	[protein=hypothetical	protein]	[protein_id=WP_219371703.1]	[location=92868..93086]	[gbkey=CDS]	0.333333333	0.342465753	0.301369863	0.356164384	46.0961605	0.421469211	1	1.939389673
lcl|NZ_CP072120.1_cds_WP_003154513.1_3229	[locus_tag=J5X95_RS16630]	[db_xref=GeneID:75095175]	[protein=hypothetical	protein]	[protein_id=WP_003154513.1]	[location=3286147..3286335]	[gbkey=CDS]	0.417989418	0.555555556	0.26984127	0.428571429	48.50007855	0.337457881	0.999738779	1.670269156
lcl|NZ_CP072120.1_cds_WP_015240136.1_183	[locus_tag=J5X95_RS00915]	[db_xref=GeneID:75092048]	[protein=YqzK	family	protein]	[protein_id=WP_015240136.1]	[location=complement(149254..149481)]	[gbkey=CDS]	0.447368421	0.460526316	0.328947368	0.552631579	56.72958209	0.311378671	0.999515977	2.18524894
lcl|NZ_CP072120.1_cds_WP_254922222.1_2236	[locus_tag=J5X95_RS20810]	[db_xref=GeneID:75096006]	[protein=hypothetical	protein]	[protein_id=WP_254922222.1]	[location=2272084..2272218]	[gbkey=CDS]	0.296296296	0.311111111	0.355555556	0.222222222	45.36165327	0.550573463	0.999243353	1.890389783
lcl|NZ_CP072120.1_cds_WP_007609843.1_2438	[locus_tag=J5X95_RS12600]	[db_xref=GeneID:75094375]	[protein=NETI	motif-containing	protein]	[protein_id=WP_007609843.1]	[location=2460223..2460420]	[gbkey=CDS]	0.393939394	0.454545455	0.287878788	0.439393939	55.78947368	0.345361496	0.999143519	2.477071865
lcl|NZ_CP072120.1_cds_WP_003153087.1_326	[gene=comGC]	[locus_tag=J5X95_RS01630]	[db_xref=GeneID:75092191]	[protein=competence	type	IV	pilus	major	pilin	ComGC]	[protein_id=WP_003153087.1]	[location=complement(327580..327888)]	[gbkey=CDS]	0.375404531	0.495145631	0.262135922	0.368932039	46.78891495	0.374488798	0.998896259	1.813584164
lcl|NZ_CP072120.1_cds_WP_012117818.1_3851	[locus_tag=J5X95_RS19720]	[db_xref=GeneID:75095790]	[protein=YpbS	family	protein]	[protein_id=WP_012117818.1]	[location=complement(3990586..3990843)]	[gbkey=CDS]	0.437984496	0.534883721	0.313953488	0.465116279	40.61403691	0.391962821	0.997944257	2.036222683
lcl|NZ_CP072120.1_cds_WP_040238014.1_3844	[locus_tag=J5X95_RS19685]	[db_xref=GeneID:75095783]	[protein=zinc-finger	domain-containing	protein]	[protein_id=WP_040238014.1]	[location=complement(3987182..3987364)]	[gbkey=CDS]	0.398907104	0.442622951	0.262295082	0.491803279	60.00096805	0.225211085	0.99718438	2.014780114
lcl|NZ_CP072120.1_cds_WP_003153662.1_3802	[gene=sprB]	[locus_tag=J5X95_RS19475]	[db_xref=GeneID:75095742]	[protein=recombination	directionality	factor	SprB]	[protein_id=WP_003153662.1]	[location=complement(3954763..3954939)]	[gbkey=CDS]	0.350282486	0.491525424	0.220338983	0.338983051	29.25674326	0.407422646	0.997049594	1.93573665
lcl|NZ_CP072120.1_cds_WP_003152560.1_588	[gene=trxA]	[locus_tag=J5X95_RS02960]	[db_xref=GeneID:75092456]	[protein=thioredoxin]	[protein_id=WP_003152560.1]	[location=complement(583390..583704)]	[gbkey=CDS]	0.444444444	0.60952381	0.323809524	0.4	61	0.410547442	0.996162328	1.650241338
lcl|NZ_CP072120.1_cds_WP_007408335.1_309	[locus_tag=J5X95_RS01545]	[db_xref=GeneID:75092174]	[protein=rhodanese-like	domain-containing	protein]	[protein_id=WP_007408335.1]	[location=315088..315468]	[gbkey=CDS]	0.45144357	0.511811024	0.346456693	0.496062992	48.77207081	0.376304875	0.996054104	2.58969069
lcl|NZ_CP072120.1_cds_WP_007407902.1_1757	[locus_tag=J5X95_RS08915]	[db_xref=GeneID:75093643]	[protein=YycC	family	protein]	[protein_id=WP_007407902.1]	[location=1753733..1753876]	[gbkey=CDS]	0.451388889	0.583333333	0.25	0.520833333	61	0.366917356	0.995761359	2.161125469
lcl|NZ_CP072120.1_cds_WP_003156545.1_1964	[gene=rpsM]	[locus_tag=J5X95_RS10090]	[db_xref=GeneID:75093878]	[protein=30S	ribosomal	protein	S13]	[protein_id=WP_003156545.1]	[location=1961474..1961839]	[gbkey=CDS]	0.448087432	0.614754098	0.418032787	0.31147541	40.10323806	0.366561748	0.995740284	1.892893821
lcl|NZ_CP072120.1_cds_WP_003153294.1_206	[locus_tag=J5X95_RS01030]	[db_xref=GeneID:75092071]	[protein=YqzH	family	protein]	[protein_id=WP_003153294.1]	[location=166014..166220]	[gbkey=CDS]	0.425120773	0.579710145	0.289855072	0.405797101	48.10539846	0.476887434	0.995368601	2.124062987
lcl|NZ_CP072120.1_cds_WP_003156206.1_2260	[gene=fbpB]	[locus_tag=J5X95_RS11630]	[db_xref=GeneID:75094184]	[protein=Fur-regulated	basic	protein	FbpB]	[protein_id=WP_003156206.1]	[location=complement(2291125..2291271)]	[gbkey=CDS]	0.380952381	0.428571429	0.204081633	0.510204082	43.95999101	0.311270973	0.99531026	2.522597333
lcl|NZ_CP072120.1_cds_WP_164463354.1_3046	[locus_tag=J5X95_RS15725]	[db_xref=GeneID:75094994]	[protein=hypothetical	protein]	[protein_id=WP_164463354.1]	[location=complement(3066446..3066622)]	[gbkey=CDS]	0.525423729	0.542372881	0.440677966	0.593220339	45.0846944	0.373195835	0.995262377	2.781483999
lcl|NZ_CP072120.1_cds_WP_007410179.1_2220	[locus_tag=J5X95_RS11435]	[db_xref=GeneID:75094146]	[protein=DUF3817	domain-containing	protein]	[protein_id=WP_007410179.1]	[location=complement(2252574..2252864)]	[gbkey=CDS]	0.494845361	0.515463918	0.402061856	0.567010309	41.35818587	0.38238551	0.994988018	2.498869798
lcl|NZ_CP072120.1_cds_WP_003153997.1_3550	[locus_tag=J5X95_RS18225]	[db_xref=GeneID:75095492]	[protein=DUF896	domain-containing	protein]	[protein_id=WP_003153997.1]	[location=3664631..3664864]	[gbkey=CDS]	0.35042735	0.435897436	0.269230769	0.346153846	44.12786387	0.374342148	0.994581685	1.881499191
lcl|NZ_CP072120.1_cds_WP_094031769.1_3711	[locus_tag=J5X95_RS19020]	[db_xref=GeneID:75095651]	[protein=hypothetical	protein]	[protein_id=WP_094031769.1]	[location=complement(3878948..3879172)]	[gbkey=CDS]	0.4	0.52	0.266666667	0.413333333	46.74458314	0.362628298	0.994488806	2.003139037
lcl|NZ_CP072120.1_cds_WP_007610678.1_2939	[locus_tag=J5X95_RS15185]	[db_xref=GeneID:75094886]	[protein=YjcZ	family	sporulation	protein]	[protein_id=WP_007610678.1]	[location=2971329..2971490]	[gbkey=CDS]	0.549382716	0.592592593	0.5	0.555555556	50.36016302	0.328788448	0.994198125	2.357368703
lcl|NZ_CP072120.1_cds_WP_003156270.1_2218	[locus_tag=J5X95_RS11425]	[db_xref=GeneID:75094144]	[protein=pyridoxamine	5'-phosphate	oxidase	family	protein]	[protein_id=WP_003156270.1]	[location=2250807..2251229]	[gbkey=CDS]	0.449172577	0.574468085	0.290780142	0.482269504	39.45958914	0.326276667	0.994130466	2.371372255
lcl|NZ_CP072120.1_cds_WP_007407280.1_3007	[locus_tag=J5X95_RS15530]	[db_xref=GeneID:75094955]	[protein=XtrA/YqaO	family	protein]	[protein_id=WP_007407280.1]	[location=3032391..3032594]	[gbkey=CDS]	0.465686275	0.602941176	0.308823529	0.485294118	56.72722062	0.315371822	0.993579243	2.513530863
lcl|NZ_CP072120.1_cds_WP_003153447.1_114	[gene=hbs]	[locus_tag=J5X95_RS00570]	[db_xref=GeneID:75091979]	[protein=non-specific	DNA-binding	protein	Hbs]	[protein_id=WP_003153447.1]	[location=complement(88692..88970)]	[gbkey=CDS]	0.419354839	0.569892473	0.387096774	0.301075269	44.14604799	0.347587139	0.993509121	1.727572855
lcl|NZ_CP072120.1_cds_WP_007409557.1_2329	[locus_tag=J5X95_RS12020]	[db_xref=GeneID:75094259]	[protein=hypothetical	protein]	[protein_id=WP_007409557.1]	[location=2347223..2347543]	[gbkey=CDS]	0.445482866	0.607476636	0.411214953	0.317757009	37.60941088	0.350724943	0.993418774	1.738028518
lcl|NZ_CP072120.1_cds_WP_094031905.1_2025	[locus_tag=J5X95_RS10475]	[db_xref=GeneID:75093955]	[protein=sigma-G-dependent	sporulation-specific	acid-soluble	spore	protein	CsgA]	[protein_id=WP_094031905.1]	[location=2034198..2034446]	[gbkey=CDS]	0.43373494	0.56626506	0.180722892	0.554216867	39.54890543	0.294290663	0.99235477	1.962277158
lcl|NZ_CP072120.1_cds_WP_032871539.1_3493	[locus_tag=J5X95_RS17950]	[db_xref=GeneID:75095439]	[protein=YmzC	family	protein]	[protein_id=WP_032871539.1]	[location=3610852..3611127]	[gbkey=CDS]	0.456521739	0.565217391	0.304347826	0.5	53.61865313	0.376440985	0.992159567	2.276971067
lcl|NZ_CP072120.1_cds_WP_003153994.1_3553	[locus_tag=J5X95_RS18240]	[db_xref=GeneID:75095495]	[protein=YneF	family	protein]	[protein_id=WP_003153994.1]	[location=3667718..3667936]	[gbkey=CDS]	0.360730594	0.397260274	0.260273973	0.424657534	55.67691304	0.493757742	0.992148978	1.702063832
lcl|NZ_CP072120.1_cds_WP_003151034.1_1486	[locus_tag=J5X95_RS07555]	[db_xref=GeneID:75093371]	[protein=DUF1450	domain-containing	protein]	[protein_id=WP_003151034.1]	[location=complement(1479017..1479241)]	[gbkey=CDS]	0.484444444	0.52	0.373333333	0.56	51.41133665	0.24952812	0.992054799	2.314687926
lcl|NZ_CP072120.1_cds_WP_003153376.1_156	[locus_tag=J5X95_RS00780]	[db_xref=GeneID:75092021]	[protein=YjcZ	family	sporulation	protein]	[protein_id=WP_003153376.1]	[location=128050..128139]	[gbkey=CDS]	0.444444444	0.5	0.4	0.433333333	61	0.31460779	0.992054283	1.775442346
lcl|NZ_CP072120.1_cds_WP_099320011.1_1346	[locus_tag=J5X95_RS06860]	[db_xref=GeneID:75093233]	[protein=SMI1/KNR4	family	protein]	[protein_id=WP_099320011.1]	[location=complement(1353784..1354221)]	[gbkey=CDS]	0.273972603	0.45890411	0.184931507	0.178082192	36.22641364	0.393839442	0.991938851	1.817742943
lcl|NZ_CP072121.1_cds_WP_073982233.1_3981	[locus_tag=J5X95_RS20355]	[db_xref=GeneID:75095916]	[protein=hypothetical	protein]	[protein_id=WP_073982233.1]	[location=complement(34754..34933)]	[gbkey=CDS]	0.444444444	0.483333333	0.366666667	0.483333333	42.84656295	0.297732701	0.991501211	1.880108005
lcl|NZ_CP072120.1_cds_WP_003155026.1_2912	[locus_tag=J5X95_RS15050]	[db_xref=GeneID:75094859]	[protein=hypothetical	protein]	[protein_id=WP_003155026.1]	[location=complement(2951578..2951745)]	[gbkey=CDS]	0.416666667	0.375	0.25	0.625	35.76865672	0.304543699	0.991178568	3.160093134
lcl|NZ_CP072120.1_cds_WP_003154557.1_3199	[locus_tag=J5X95_RS16480]	[db_xref=GeneID:75095145]	[protein=AbrB/MazE/SpoVT	family	DNA-binding	domain-containing	protein]	[protein_id=WP_003154557.1]	[location=3212437..3212721]	[gbkey=CDS]	0.389473684	0.473684211	0.294736842	0.4	50.05433606	0.347060623	0.991135071	1.822901249
lcl|NZ_CP072120.1_cds_WP_079978832.1_3508	[locus_tag=J5X95_RS18025]	[db_xref=GeneID:75095454]	[protein=hypothetical	protein]	[protein_id=WP_079978832.1]	[location=complement(3624037..3624390)]	[gbkey=CDS]	0.330508475	0.398305085	0.355932203	0.237288136	43.89380414	0.444612505	0.990557404	1.760445172
lcl|NZ_CP072120.1_cds_WP_015239372.1_2537	[locus_tag=J5X95_RS20845]	[db_xref=GeneID:75096013]	[protein=hypothetical	protein]	[protein_id=WP_015239372.1]	[location=2565654..2565803]	[gbkey=CDS]	0.386666667	0.5	0.24	0.42	42.39062069	0.467268162	0.990388874	1.680984291
lcl|NZ_CP072120.1_cds_WP_032866230.1_3716	[gene=csaA]	[locus_tag=J5X95_RS19045]	[db_xref=GeneID:75095656]	[protein=chaperone	CsaA]	[protein_id=WP_032866230.1]	[location=complement(3882874..3883206)]	[gbkey=CDS]	0.492492492	0.585585586	0.369369369	0.522522523	39.78979217	0.333514045	0.989771477	2.30867805
lcl|NZ_CP072120.1_cds_WP_007409618.1_3166	[gene=abbA]	[locus_tag=J5X95_RS16315]	[db_xref=GeneID:75095112]	[protein=antirepressor	AbbA]	[protein_id=WP_007409618.1]	[location=3183854..3184045]	[gbkey=CDS]	0.385416667	0.5	0.265625	0.390625	50.17654987	0.417030794	0.989613585	2.053883361
lcl|NZ_CP072120.1_cds_WP_012117592.1_3470	[locus_tag=J5X95_RS17835]	[db_xref=GeneID:75095416]	[protein=acyl	carrier	protein]	[protein_id=WP_012117592.1]	[location=3535281..3535529]	[gbkey=CDS]	0.46184739	0.602409639	0.277108434	0.506024096	44.94059377	0.370996523	0.989116019	2.073975886
lcl|NZ_CP072120.1_cds_WP_007409304.1_2375	[locus_tag=J5X95_RS12250]	[db_xref=GeneID:75094305]	[protein=hypothetical	protein]	[protein_id=WP_007409304.1]	[location=complement(2391986..2392240)]	[gbkey=CDS]	0.454901961	0.564705882	0.329411765	0.470588235	43.56542333	0.34666162	0.988739156	1.904246383
lcl|NZ_CP072120.1_cds_J5X95_RS08000_1575	[locus_tag=J5X95_RS08000]	[db_xref=GeneID:75093460]	[protein=LrgB	family	protein]	[pseudo=true]	[partial=5']	[location=<1561537..1561728]	[gbkey=CDS]	0.520231214	0.5	0.568965517	0.49122807	48.92532468	0.397506794	0.988665123	2.850740856
lcl|NZ_CP072120.1_cds_WP_012118653.1_1396	[locus_tag=J5X95_RS07110]	[db_xref=GeneID:75093282]	[protein=CsbD	family	protein]	[protein_id=WP_012118653.1]	[location=complement(1397016..1397204)]	[gbkey=CDS]	0.417989418	0.492063492	0.301587302	0.46031746	43.66110851	0.422024813	0.988595655	2.13556603
lcl|NZ_CP072120.1_cds_WP_007409096.1_2926	[gene=thiS]	[locus_tag=J5X95_RS15120]	[db_xref=GeneID:75094873]	[protein=sulfur	carrier	protein	ThiS]	[protein_id=WP_007409096.1]	[location=2963187..2963390]	[gbkey=CDS]	0.382352941	0.529411765	0.235294118	0.382352941	48.39233038	0.285095297	0.988367357	1.714330729
lcl|NZ_CP072120.1_cds_WP_003156306.1_2195	[locus_tag=J5X95_RS11310]	[db_xref=GeneID:75094121]	[protein=hypothetical	protein]	[protein_id=WP_003156306.1]	[location=2229226..2229567]	[gbkey=CDS]	0.514619883	0.5	0.429824561	0.614035088	44.46270356	0.365755312	0.98793286	2.313405678
lcl|NZ_CP072120.1_cds_WP_007408001.1_3713	[locus_tag=J5X95_RS19030]	[db_xref=GeneID:75095653]	[protein=hypothetical	protein]	[protein_id=WP_007408001.1]	[location=3879941..3880222]	[gbkey=CDS]	0.358156028	0.404255319	0.329787234	0.340425532	51.76800173	0.342294975	0.987625919	1.967356686
lcl|NZ_CP072120.1_cds_WP_241159506.1_29	[locus_tag=J5X95_RS20705]	[db_xref=GeneID:75095985]	[protein=hypothetical	protein]	[protein_id=WP_241159506.1]	[location=complement(15979..16122)]	[gbkey=CDS]	0.493055556	0.541666667	0.395833333	0.541666667	48.8006993	0.414931264	0.987620621	2.113266093
lcl|NZ_CP072120.1_cds_WP_241159506.1_3903	[locus_tag=J5X95_RS20935]	[db_xref=GeneID:75096031]	[protein=hypothetical	protein]	[protein_id=WP_241159506.1]	[location=complement(4035733..4035876)]	[gbkey=CDS]	0.493055556	0.541666667	0.395833333	0.541666667	48.8006993	0.414931264	0.987620621	2.113266093
lcl|NZ_CP072120.1_cds_WP_007613019.1_623	[gene=rplT]	[locus_tag=J5X95_RS03135]	[db_xref=GeneID:75092491]	[protein=50S	ribosomal	protein	L20]	[protein_id=WP_007613019.1]	[location=complement(622618..622977)]	[gbkey=CDS]	0.425	0.541666667	0.383333333	0.35	33.09666943	0.474696548	0.987590386	1.997219504
lcl|NZ_CP072120.1_cds_WP_007409123.1_2889	[locus_tag=J5X95_RS14930]	[db_xref=GeneID:75094836]	[protein=hypothetical	protein]	[protein_id=WP_007409123.1]	[location=complement(2926439..2926657)]	[gbkey=CDS]	0.447488584	0.493150685	0.246575342	0.602739726	44.11941482	0.351521536	0.986945525	2.255779167
lcl|NZ_CP072120.1_cds_WP_003153429.1_121	[locus_tag=J5X95_RS00605]	[db_xref=GeneID:75091986]	[protein=YpzI	family	protein]	[protein_id=WP_003153429.1]	[location=95521..95652]	[gbkey=CDS]	0.446969697	0.545454545	0.386363636	0.409090909	46.95454545	0.488632908	0.986923051	2.347379463
lcl|NZ_CP072120.1_cds_WP_007409088.1_2935	[locus_tag=J5X95_RS15165]	[db_xref=GeneID:75094882]	[protein=hypothetical	protein]	[protein_id=WP_007409088.1]	[location=complement(2969488..2969799)]	[gbkey=CDS]	0.413461538	0.605769231	0.230769231	0.403846154	46.69393549	0.372036736	0.986582502	1.912113403
lcl|NZ_CP072120.1_cds_WP_003153105.1_315	[locus_tag=J5X95_RS01575]	[db_xref=GeneID:75092180]	[protein=anti-repressor	SinI	family	protein]	[protein_id=WP_003153105.1]	[location=322537..322710]	[gbkey=CDS]	0.367816092	0.465517241	0.293103448	0.344827586	55.37001898	0.430567859	0.985075974	2.057979582
lcl|NZ_CP072120.1_cds_WP_003155607.1_2554	[locus_tag=J5X95_RS13160]	[db_xref=GeneID:75094482]	[protein=DUF3243	domain-containing	protein]	[protein_id=WP_003155607.1]	[location=complement(2587787..2588098)]	[gbkey=CDS]	0.451923077	0.586538462	0.221153846	0.548076923	47.61028598	0.304469912	0.984829593	2.243986374
lcl|NZ_CP072120.1_cds_WP_045506862.1_2952	[locus_tag=J5X95_RS15255]	[db_xref=GeneID:75094900]	[protein=hypothetical	protein]	[protein_id=WP_045506862.1]	[location=complement(2982436..2982771)]	[gbkey=CDS]	0.276785714	0.392857143	0.196428571	0.241071429	48.77000024	0.293323957	0.983705684	1.636749938
lcl|NZ_CP072120.1_cds_WP_007610818.1_3026	[locus_tag=J5X95_RS15625]	[db_xref=GeneID:75094974]	[protein=DUF2577	family	protein]	[protein_id=WP_007610818.1]	[location=3050072..3050338]	[gbkey=CDS]	0.524344569	0.651685393	0.370786517	0.550561798	37.54855975	0.379314885	0.983680377	2.479831549
lcl|NZ_CP072120.1_cds_WP_012117207.1_2768	[locus_tag=J5X95_RS14325]	[db_xref=GeneID:75094715]	[protein=sporulation	YhaL	family	protein]	[protein_id=WP_012117207.1]	[location=2811967..2812194]	[gbkey=CDS]	0.442982456	0.526315789	0.355263158	0.447368421	53.53664674	0.366608888	0.983068623	1.975951989
lcl|NZ_CP072120.1_cds_WP_003152527.1_605	[gene=sspI]	[locus_tag=J5X95_RS03045]	[db_xref=GeneID:75092473]	[protein=small	acid-soluble	spore	protein	SspI]	[protein_id=WP_003152527.1]	[location=602650..602865]	[gbkey=CDS]	0.458333333	0.611111111	0.291666667	0.472222222	49.01497528	0.371349136	0.983039017	2.181235636
lcl|NZ_CP072120.1_cds_WP_003150859.1_1597	[locus_tag=J5X95_RS20765]	[db_xref=GeneID:75095997]	[protein=hypothetical	protein]	[protein_id=WP_003150859.1]	[location=complement(1583354..1583479)]	[gbkey=CDS]	0.444444444	0.30952381	0.452380952	0.571428571	61	0.384770612	0.982940781	2.640210403
lcl|NZ_CP072120.1_cds_WP_007410318.1_3569	[locus_tag=J5X95_RS18320]	[db_xref=GeneID:75095511]	[protein=HesB/YadR/YfhF	family	protein]	[protein_id=WP_007410318.1]	[location=complement(3676649..3676936)]	[gbkey=CDS]	0.447916667	0.510416667	0.3125	0.520833333	39.02236317	0.357147661	0.982729782	2.174573962
lcl|NZ_CP072120.1_cds_WP_003225844.1_1972	[gene=rplM]	[locus_tag=J5X95_RS10130]	[db_xref=GeneID:75093886]	[protein=50S	ribosomal	protein	L13]	[protein_id=WP_003225844.1]	[location=1967348..1967785]	[gbkey=CDS]	0.422374429	0.534246575	0.404109589	0.328767123	36.99863182	0.397824269	0.982434581	1.703022038
lcl|NZ_CP072120.1_cds_WP_003151857.1_991	[locus_tag=J5X95_RS05070]	[db_xref=GeneID:75092876]	[protein=hypothetical	protein]	[protein_id=WP_003151857.1]	[location=complement(994576..994728)]	[gbkey=CDS]	0.477124183	0.568627451	0.294117647	0.568627451	47.81034483	0.409613565	0.982364553	2.252316052
lcl|NZ_CP072120.1_cds_WP_003155166.1_2821	[locus_tag=J5X95_RS14590]	[db_xref=GeneID:75094768]	[protein=YbjQ	family	protein]	[protein_id=WP_003155166.1]	[location=complement(2860468..2860785)]	[gbkey=CDS]	0.522012579	0.518867925	0.405660377	0.641509434	40.63337231	0.41333326	0.982354437	2.365612098
lcl|NZ_CP072120.1_cds_WP_007409357.1_2129	[locus_tag=J5X95_RS10990]	[db_xref=GeneID:75094058]	[protein=YckD	family	protein]	[protein_id=WP_007409357.1]	[location=2144604..2144927]	[gbkey=CDS]	0.401234568	0.509259259	0.314814815	0.37962963	43.29619429	0.379089739	0.982284601	1.804399882
lcl|NZ_CP072121.1_cds_WP_032859471.1_3962	[locus_tag=J5X95_RS20265]	[db_xref=GeneID:75095898]	[protein=hypothetical	protein]	[protein_id=WP_032859471.1]	[location=complement(22057..22314)]	[gbkey=CDS]	0.391472868	0.546511628	0.290697674	0.337209302	45.52704761	0.386171418	0.981710026	1.837962126
lcl|NZ_CP072121.1_cds_WP_032859471.1_4040	[locus_tag=J5X95_RS20645]	[db_xref=GeneID:75095973]	[protein=hypothetical	protein]	[protein_id=WP_032859471.1]	[location=complement(85890..86147)]	[gbkey=CDS]	0.391472868	0.546511628	0.290697674	0.337209302	45.52704761	0.386171418	0.981710026	1.837962126
lcl|NZ_CP072120.1_cds_WP_007410409.1_1965	[gene=rpsK]	[locus_tag=J5X95_RS10095]	[db_xref=GeneID:75093879]	[protein=30S	ribosomal	protein	S11]	[protein_id=WP_007410409.1]	[location=1961860..1962255]	[gbkey=CDS]	0.45959596	0.583333333	0.560606061	0.234848485	37.84126535	0.406607016	0.981221246	1.707082796
lcl|NZ_CP072120.1_cds_WP_004264650.1_1876	[locus_tag=J5X95_RS09570]	[db_xref=GeneID:75093774]	[protein=anti-sigma-F	factor	Fin	family	protein]	[protein_id=WP_004264650.1]	[location=1873611..1873841]	[gbkey=CDS]	0.432900433	0.519480519	0.311688312	0.467532468	44.79111199	0.240084872	0.981029742	2.030836442
lcl|NZ_CP072120.1_cds_J5X95_RS20785_2056	[locus_tag=J5X95_RS20785]	[db_xref=GeneID:75096001]	[protein=IS5/IS1182	family	transposase]	[pseudo=true]	[partial=3']	[location=2065615..>2065809]	[gbkey=CDS]	0.41025641	0.476923077	0.276923077	0.476923077	45.60815731	0.36443399	0.980980019	2.105203346
lcl|NZ_CP072120.1_cds_WP_003178075.1_1821	[gene=rpmH]	[locus_tag=J5X95_RS09235]	[db_xref=GeneID:75093707]	[protein=50S	ribosomal	protein	L34]	[protein_id=WP_003178075.1]	[location=complement(1812068..1812202)]	[gbkey=CDS]	0.42962963	0.444444444	0.511111111	0.333333333	41.03296703	0.601746768	0.98056104	2.875456501
lcl|NZ_CP072120.1_cds_WP_007408653.1_861	[gene=yugI]	[locus_tag=J5X95_RS04420]	[db_xref=GeneID:75092746]	[protein=S1	domain-containing	post-transcriptional	regulator	GSP13]	[protein_id=WP_007408653.1]	[location=complement(863998..864390)]	[gbkey=CDS]	0.41475827	0.580152672	0.358778626	0.305343511	41.92361369	0.427216795	0.980520623	1.834967787
lcl|NZ_CP072120.1_cds_WP_003156447.1_1933	[gene=rpsG]	[locus_tag=J5X95_RS09940]	[db_xref=GeneID:75093848]	[protein=30S	ribosomal	protein	S7]	[protein_id=WP_003156447.1]	[location=1943624..1944094]	[gbkey=CDS]	0.445859873	0.579617834	0.375796178	0.382165605	39.35329459	0.352444221	0.980504676	2.035225293
lcl|NZ_CP072120.1_cds_WP_003151181.1_1407	[locus_tag=J5X95_RS07165]	[db_xref=GeneID:75093293]	[protein=DUF1146	family	protein]	[protein_id=WP_003151181.1]	[location=complement(1406776..1407006)]	[gbkey=CDS]	0.476190476	0.532467532	0.324675325	0.571428571	50.77922753	0.400725908	0.980221026	2.145869603
lcl|NZ_CP072120.1_cds_WP_007407400.1_1187	[locus_tag=J5X95_RS06055]	[db_xref=GeneID:75093073]	[protein=phenolic	acid	decarboxylase]	[protein_id=WP_007407400.1]	[location=complement(1186652..1187140)]	[gbkey=CDS]	0.429447853	0.478527607	0.306748466	0.503067485	42.50161882	0.312000256	0.979074623	1.99193562
lcl|NZ_CP072120.1_cds_WP_003152662.1_528	[gene=rpmA]	[locus_tag=J5X95_RS02650]	[db_xref=GeneID:75092394]	[protein=50S	ribosomal	protein	L27]	[protein_id=WP_003152662.1]	[location=complement(515857..516141)]	[gbkey=CDS]	0.445614035	0.578947368	0.442105263	0.315789474	36.19204646	0.427140951	0.978543021	2.019482829
lcl|NZ_CP072120.1_cds_WP_003156431.1_1925	[gene=rplA]	[locus_tag=J5X95_RS09900]	[db_xref=GeneID:75093840]	[protein=50S	ribosomal	protein	L1]	[protein_id=WP_003156431.1]	[location=1932584..1933282]	[gbkey=CDS]	0.443490701	0.600858369	0.377682403	0.35193133	34.81983778	0.380393232	0.978353199	1.718728565
lcl|NZ_CP072120.1_cds_WP_257899729.1_6	[locus_tag=J5X95_RS00030]	[db_xref=GeneID:75091871]	[protein=head-tail	connector	protein]	[protein_id=WP_257899729.1]	[location=complement(2305..2529)]	[gbkey=CDS]	0.466981132	0.478873239	0.422535211	0.5	55.08625731	0.301701121	0.977704215	2.039308243
lcl|NZ_CP072120.1_cds_WP_003156550.1_1967	[gene=rplQ]	[locus_tag=J5X95_RS10105]	[db_xref=GeneID:75093881]	[protein=50S	ribosomal	protein	L17]	[protein_id=WP_003156550.1]	[location=1963454..1963816]	[gbkey=CDS]	0.44077135	0.570247934	0.421487603	0.330578512	38.77303009	0.374319006	0.977268018	1.738924064
lcl|NZ_CP072120.1_cds_WP_013353491.1_3638	[locus_tag=J5X95_RS18660]	[db_xref=GeneID:75095579]	[protein=XkdX	family	protein]	[protein_id=WP_013353491.1]	[location=complement(3817035..3817223)]	[gbkey=CDS]	0.433862434	0.444444444	0.428571429	0.428571429	36.48399488	0.429607135	0.977081627	2.04475867
lcl|NZ_CP072120.1_cds_WP_015240594.1_1098	[locus_tag=J5X95_RS05605]	[db_xref=GeneID:75092983]	[protein=barstar	family	protein]	[protein_id=WP_015240594.1]	[location=complement(1097198..1097503)]	[gbkey=CDS]	0.447712418	0.549019608	0.323529412	0.470588235	44.60963754	0.318475795	0.976651949	1.963851985
lcl|NZ_CP072120.1_cds_WP_007408270.1_403	[locus_tag=J5X95_RS02020]	[db_xref=GeneID:75092269]	[protein=YqxA	family	protein]	[protein_id=WP_007408270.1]	[location=complement(397814..398152)]	[gbkey=CDS]	0.483775811	0.522123894	0.362831858	0.566371681	44.31162526	0.338121975	0.975354594	2.211482667
lcl|NZ_CP072120.1_cds_WP_020955510.1_2591	[locus_tag=J5X95_RS13345]	[db_xref=GeneID:75094519]	[protein=YfzA	family	protein]	[protein_id=WP_020955510.1]	[location=2625808..2626107]	[gbkey=CDS]	0.326666667	0.37	0.31	0.3	54.32437876	0.304910283	0.974636149	1.530359419
lcl|NZ_CP072120.1_cds_WP_007407875.1_1724	[locus_tag=J5X95_RS08735]	[db_xref=GeneID:75093607]	[protein=hypothetical	protein]	[protein_id=WP_007407875.1]	[location=complement(1719389..1719559)]	[gbkey=CDS]	0.438596491	0.456140351	0.350877193	0.50877193	45.13359611	0.356281598	0.973487586	2.224471413
lcl|NZ_CP072120.1_cds_WP_124934984.1_23	[locus_tag=J5X95_RS00115]	[db_xref=GeneID:75091888]	[protein=hypothetical	protein]	[protein_id=WP_124934984.1]	[location=complement(13216..13401)]	[gbkey=CDS]	0.338709677	0.338709677	0.290322581	0.387096774	47.56157758	0.349405169	0.973353561	1.626617479
lcl|NZ_CP072120.1_cds_WP_124934984.1_3897	[locus_tag=J5X95_RS19950]	[db_xref=GeneID:75095836]	[protein=hypothetical	protein]	[protein_id=WP_124934984.1]	[location=complement(4032970..4033155)]	[gbkey=CDS]	0.338709677	0.338709677	0.290322581	0.387096774	47.56157758	0.349405169	0.973353561	1.626617479
lcl|NZ_CP072120.1_cds_WP_003156467.1_1940	[gene=rplW]	[locus_tag=J5X95_RS09975]	[db_xref=GeneID:75093855]	[protein=50S	ribosomal	protein	L23]	[protein_id=WP_003156467.1]	[location=1950481..1950768]	[gbkey=CDS]	0.381944444	0.489583333	0.34375	0.3125	41.61911008	0.473772278	0.973066451	1.843779721
lcl|NZ_CP072120.1_cds_WP_015239684.1_3022	[locus_tag=J5X95_RS15605]	[db_xref=GeneID:75094970]	[protein=hypothetical	protein]	[protein_id=WP_015239684.1]	[location=3043001..3043153]	[gbkey=CDS]	0.424836601	0.509803922	0.352941176	0.411764706	52.02836879	0.379894833	0.972434907	2.033825194
lcl|NZ_CP072120.1_cds_WP_228767510.1_2234	[locus_tag=J5X95_RS11510]	[db_xref=GeneID:75094160]	[protein=DUF2651	family	protein]	[protein_id=WP_228767510.1]	[location=2270614..2270817]	[gbkey=CDS]	0.357843137	0.308823529	0.308823529	0.455882353	50.87852822	0.301877869	0.972380596	1.998866181
lcl|NZ_CP072121.1_cds_WP_219371712.1_3987	[locus_tag=J5X95_RS20380]	[db_xref=GeneID:75095921]	[protein=hypothetical	protein]	[protein_id=WP_219371712.1]	[location=40041..40385]	[gbkey=CDS]	0.666666667	0.634782609	0.6	0.765217391	38.94490738	0.441835759	0.972377371	3.617164173
lcl|NZ_CP072120.1_cds_WP_003150668.1_1902	[locus_tag=J5X95_RS09710]	[db_xref=GeneID:75093802]	[protein=helix-turn-helix	transcriptional	regulator]	[protein_id=WP_003150668.1]	[location=1900789..1900998]	[gbkey=CDS]	0.428571429	0.557142857	0.428571429	0.3	51.14712457	0.391706043	0.972212371	1.83152719
lcl|NZ_CP072120.1_cds_WP_003153495.1_83	[locus_tag=J5X95_RS00415]	[db_xref=GeneID:75091948]	[protein=nucleotide	pyrophosphohydrolase]	[protein_id=WP_003153495.1]	[location=complement(60906..61241)]	[gbkey=CDS]	0.452380952	0.544642857	0.294642857	0.517857143	45.71251651	0.327236191	0.971884939	2.058912541
lcl|NZ_CP072120.1_cds_WP_003155431.1_2653	[locus_tag=J5X95_RS13750]	[db_xref=GeneID:75094600]	[protein=FbpB	family	small	basic	protein]	[protein_id=WP_003155431.1]	[location=2697844..2698023]	[gbkey=CDS]	0.361111111	0.45	0.2	0.433333333	49.07361963	0.300968475	0.971792678	2.035480306
lcl|NZ_CP072120.1_cds_WP_162839616.1_19	[locus_tag=J5X95_RS00095]	[db_xref=GeneID:75091884]	[protein=hypothetical	protein]	[protein_id=WP_162839616.1]	[location=complement(11642..11791)]	[gbkey=CDS]	0.4	0.44	0.32	0.44	56.85714286	0.346631685	0.971672161	1.871578521
lcl|NZ_CP072120.1_cds_WP_162839616.1_3893	[locus_tag=J5X95_RS19930]	[db_xref=GeneID:75095832]	[protein=hypothetical	protein]	[protein_id=WP_162839616.1]	[location=complement(4031396..4031545)]	[gbkey=CDS]	0.4	0.44	0.32	0.44	56.85714286	0.346631685	0.971672161	1.871578521
lcl|NZ_CP072120.1_cds_WP_003154813.1_3036	[locus_tag=J5X95_RS15675]	[db_xref=GeneID:75094984]	[protein=phage	holin]	[protein_id=WP_003154813.1]	[location=3056104..3056367]	[gbkey=CDS]	0.446969697	0.443181818	0.340909091	0.556818182	49.15142857	0.340283242	0.970850706	2.283344191
lcl|NZ_CP072120.1_cds_WP_003151847.1_997	[locus_tag=J5X95_RS05100]	[db_xref=GeneID:75092882]	[protein=thioredoxin	family	protein]	[protein_id=WP_003151847.1]	[location=complement(998677..998997)]	[gbkey=CDS]	0.45482866	0.495327103	0.317757009	0.551401869	42.9019844	0.324718791	0.970738079	2.317263545
lcl|NZ_CP072120.1_cds_J5X95_RS20830_2481	[locus_tag=J5X95_RS20830]	[db_xref=GeneID:75096010]	[protein=hypothetical	protein]	[pseudo=true]	[partial=3']	[location=2509346..>2509483]	[gbkey=CDS]	0.608695652	0.608695652	0.630434783	0.586956522	29.56701847	0.383302923	0.970190615	2.379743163
lcl|NZ_CP072120.1_cds_WP_012118168.1_659	[gene=fxsA]	[locus_tag=J5X95_RS03315]	[db_xref=GeneID:75092527]	[protein=membrane	protein	FxsA]	[protein_id=WP_012118168.1]	[location=complement(658919..659302)]	[gbkey=CDS]	0.484375	0.515625	0.359375	0.578125	41.50893952	0.265219996	0.970187467	2.086504013
lcl|NZ_CP072120.1_cds_WP_003152957.1_392	[gene=rpsU]	[locus_tag=J5X95_RS01965]	[db_xref=GeneID:75092258]	[protein=30S	ribosomal	protein	S21]	[protein_id=WP_003152957.1]	[location=complement(385308..385481)]	[gbkey=CDS]	0.396551724	0.448275862	0.413793103	0.327586207	35.63543556	0.444882169	0.970055134	2.388235543
lcl|NZ_CP072120.1_cds_WP_017418857.1_1192	[locus_tag=J5X95_RS06080]	[db_xref=GeneID:75093078]	[protein=DUF1433	domain-containing	protein]	[protein_id=WP_017418857.1]	[location=complement(1189627..1189914)]	[gbkey=CDS]	0.3125	0.416666667	0.208333333	0.3125	42.00529839	0.308095799	0.969876267	1.573236925
lcl|NZ_CP072120.1_cds_WP_012117340.1_2973	[locus_tag=J5X95_RS15360]	[db_xref=GeneID:75094921]	[protein=YjfB	family	protein]	[protein_id=WP_012117340.1]	[location=complement(3002615..3002788)]	[gbkey=CDS]	0.482758621	0.586206897	0.379310345	0.482758621	42.91904182	0.429973802	0.969441031	2.069384468
lcl|NZ_CP072120.1_cds_WP_003152687.1_513	[locus_tag=J5X95_RS02570]	[db_xref=GeneID:75092379]	[protein=DUF2905	domain-containing	protein]	[protein_id=WP_003152687.1]	[location=complement(502062..502262)]	[gbkey=CDS]	0.432835821	0.507462687	0.313432836	0.47761194	53.5819005	0.303355691	0.969381236	1.810937203
lcl|NZ_CP072120.1_cds_WP_017417375.1_2771	[gene=yhzE1]	[locus_tag=J5X95_RS14340]	[db_xref=GeneID:75094718]	[protein=sporulation	protein	YhzE1]	[protein_id=WP_017417375.1]	[location=2814533..2814619]	[gbkey=CDS]	0.425287356	0.517241379	0.344827586	0.413793103	45.73913043	0.43737782	0.969120002	2.488706879
lcl|NZ_CP072120.1_cds_WP_015239502.1_2762	[locus_tag=J5X95_RS14295]	[db_xref=GeneID:75094709]	[protein=YhzD	family	protein]	[protein_id=WP_015239502.1]	[location=complement(2804182..2804367)]	[gbkey=CDS]	0.47311828	0.564516129	0.338709677	0.516129032	44.92738822	0.336964849	0.968919944	2.198730863
lcl|NZ_CP072120.1_cds_WP_012118557.1_1242	[locus_tag=J5X95_RS06335]	[db_xref=GeneID:75093129]	[protein=hypothetical	protein]	[protein_id=WP_012118557.1]	[location=1239478..1239738]	[gbkey=CDS]	0.444444444	0.528735632	0.310344828	0.494252874	41.66584123	0.358829666	0.968025865	2.490128348
lcl|NZ_CP072120.1_cds_WP_007408257.1_418	[gene=yhbY]	[locus_tag=J5X95_RS02095]	[db_xref=GeneID:75092284]	[protein=ribosome	assembly	RNA-binding	protein	YhbY]	[protein_id=WP_007408257.1]	[location=complement(409237..409527)]	[gbkey=CDS]	0.419243986	0.536082474	0.288659794	0.432989691	43.94850322	0.304779702	0.967918194	1.764272296
lcl|NZ_CP072120.1_cds_WP_012118314.1_891	[gene=comX]	[locus_tag=J5X95_RS04570]	[db_xref=GeneID:75092776]	[protein=competence	pheromone	ComX]	[protein_id=WP_012118314.1]	[location=complement(892996..893169)]	[gbkey=CDS]	0.327586207	0.448275862	0.25862069	0.275862069	44.95494418	0.405397227	0.96782955	1.874532105
lcl|NZ_CP072120.1_cds_WP_003155508.1_2620	[locus_tag=J5X95_RS13490]	[db_xref=GeneID:75094548]	[protein=YfhD	family	protein]	[protein_id=WP_003155508.1]	[location=complement(2661393..2661584)]	[gbkey=CDS]	0.46875	0.5625	0.421875	0.421875	42.43912951	0.411138495	0.967556424	2.160637605
lcl|NZ_CP072120.1_cds_WP_003151087.1_1450	[locus_tag=J5X95_RS07375]	[db_xref=GeneID:75093335]	[protein=hypothetical	protein]	[protein_id=WP_003151087.1]	[location=1444173..1444445]	[gbkey=CDS]	0.384615385	0.461538462	0.241758242	0.450549451	43.31094275	0.294500342	0.967508346	1.695811219
lcl|NZ_CP072120.1_cds_WP_007407587.1_1401	[locus_tag=J5X95_RS07135]	[db_xref=GeneID:75093287]	[protein=hypothetical	protein]	[protein_id=WP_007407587.1]	[location=complement(1401128..1401292)]	[gbkey=CDS]	0.412121212	0.472727273	0.309090909	0.454545455	48.50156497	0.330246198	0.967006861	2.208958855
lcl|NZ_CP072120.1_cds_WP_007408043.1_688	[locus_tag=J5X95_RS03455]	[db_xref=GeneID:75092555]	[protein=alpha/beta-type	small	acid-soluble	spore	protein]	[protein_id=WP_007408043.1]	[location=complement(688836..689057)]	[gbkey=CDS]	0.477477477	0.554054054	0.445945946	0.432432432	37.85915966	0.483187285	0.966203833	1.942632897
lcl|NZ_CP072120.1_cds_WP_025285265.1_1080	[gene=csoR]	[locus_tag=J5X95_RS05515]	[db_xref=GeneID:75092965]	[protein=copper-sensing	transcriptional	repressor	CsoR]	[protein_id=WP_025285265.1]	[location=complement(1082103..1082408)]	[gbkey=CDS]	0.490196078	0.617647059	0.274509804	0.578431373	42.60594979	0.350290702	0.966132367	2.460208307
lcl|NZ_CP072120.1_cds_WP_007407285.1_3002	[locus_tag=J5X95_RS15505]	[db_xref=GeneID:75094950]	[protein=hypothetical	protein]	[protein_id=WP_007407285.1]	[location=3030099..3030278]	[gbkey=CDS]	0.461111111	0.483333333	0.45	0.45	49.1969697	0.379465186	0.965996277	2.125741619
lcl|NZ_CP072120.1_cds_WP_017419030.1_2451	[locus_tag=J5X95_RS12665]	[db_xref=GeneID:75094388]	[protein=DUF2892	domain-containing	protein]	[protein_id=WP_017419030.1]	[location=complement(2473705..2473935)]	[gbkey=CDS]	0.463203463	0.38961039	0.415584416	0.584415584	46.53846154	0.433046637	0.965257021	2.185760418
lcl|NZ_CP072120.1_cds_WP_003156489.1_1952	[gene=rpsH]	[locus_tag=J5X95_RS10035]	[db_xref=GeneID:75093867]	[protein=30S	ribosomal	protein	S8]	[protein_id=WP_003156489.1]	[location=1955462..1955860]	[gbkey=CDS]	0.408521303	0.54887218	0.360902256	0.315789474	42.55609091	0.371646087	0.964880165	1.701950336
lcl|NZ_CP072120.1_cds_WP_094031534.1_2336	[locus_tag=J5X95_RS12055]	[db_xref=GeneID:75094266]	[protein=hypothetical	protein]	[protein_id=WP_094031534.1]	[location=2353998..2354201]	[gbkey=CDS]	0.328431373	0.352941176	0.308823529	0.323529412	45.33565714	0.356413646	0.964441542	1.64411349
lcl|NZ_CP072120.1_cds_J5X95_RS11825_2292	[locus_tag=J5X95_RS11825]	[db_xref=GeneID:75094223]	[protein=NAD(P)H-dependent	oxidoreductase]	[pseudo=true]	[partial=5']	[location=<2317691..2317984]	[gbkey=CDS]	0.411149826	0.375	0.333333333	0.526315789	40.75394813	0.359609131	0.964275242	2.078323162
lcl|NZ_CP072121.1_cds_WP_073982236.1_3978	[locus_tag=J5X95_RS20340]	[db_xref=GeneID:75095913]	[protein=hypothetical	protein]	[protein_id=WP_073982236.1]	[location=32128..32466]	[gbkey=CDS]	0.309734513	0.380530973	0.283185841	0.265486726	40.36455734	0.358271578	0.964223391	1.612777798
lcl|NZ_CP072120.1_cds_WP_020955378.1_2314	[locus_tag=J5X95_RS11945]	[db_xref=GeneID:75094244]	[protein=CarD	family	transcriptional	regulator]	[protein_id=WP_020955378.1]	[location=complement(2336535..2336996)]	[gbkey=CDS]	0.329004329	0.422077922	0.285714286	0.279220779	42.80841801	0.354627672	0.963698844	1.719988766
lcl|NZ_CP072120.1_cds_WP_003151167.1_1415	[gene=atpE]	[locus_tag=J5X95_RS07205]	[db_xref=GeneID:75093301]	[protein=F0F1	ATP	synthase	subunit	C]	[protein_id=WP_003151167.1]	[location=complement(1413224..1413436)]	[gbkey=CDS]	0.469483568	0.591549296	0.436619718	0.38028169	46.19475571	0.318630579	0.96363247	1.790663187
lcl|NZ_CP072120.1_cds_WP_003153716.1_3768	[locus_tag=J5X95_RS19305]	[db_xref=GeneID:75095708]	[protein=DUF3311	domain-containing	protein]	[protein_id=WP_003153716.1]	[location=3927540..3927740]	[gbkey=CDS]	0.44278607	0.507462687	0.328358209	0.492537313	57.57710885	0.390580763	0.963228875	2.287435702
lcl|NZ_CP072120.1_cds_WP_179946975.1_3668	[locus_tag=J5X95_RS18805]	[db_xref=GeneID:75095608]	[protein=hypothetical	protein]	[protein_id=WP_179946975.1]	[location=complement(3842490..3842666)]	[gbkey=CDS]	0.378531073	0.355932203	0.288135593	0.491525424	42.09394359	0.248015795	0.963208696	1.790037885
lcl|NZ_CP072120.1_cds_WP_061046702.1_3684	[locus_tag=J5X95_RS18885]	[db_xref=GeneID:75095624]	[protein=helix-turn-helix	transcriptional	regulator]	[protein_id=WP_061046702.1]	[location=complement(3849036..3849239)]	[gbkey=CDS]	0.362745098	0.397058824	0.279411765	0.411764706	48.69812198	0.336804867	0.963021467	1.757415658
lcl|NZ_CP072120.1_cds_WP_003154731.1_3087	[gene=fbpA]	[locus_tag=J5X95_RS15930]	[db_xref=GeneID:75095035]	[protein=Fur-regulated	basic	protein	FbpA]	[protein_id=WP_003154731.1]	[location=3107115..3107297]	[gbkey=CDS]	0.366120219	0.37704918	0.278688525	0.442622951	52.75	0.309379475	0.962972473	2.075692056
lcl|NZ_CP072120.1_cds_WP_007408879.1_2424	[locus_tag=J5X95_RS12530]	[db_xref=GeneID:75094361]	[protein=cold-shock	protein]	[protein_id=WP_007408879.1]	[location=complement(2443598..2443807)]	[gbkey=CDS]	0.466666667	0.414285714	0.457142857	0.528571429	43.35352227	0.326569846	0.962886948	2.259504136
lcl|NZ_CP072120.1_cds_WP_003152618.1_558	[gene=tig]	[locus_tag=J5X95_RS02800]	[db_xref=GeneID:75092424]	[protein=trigger	factor]	[protein_id=WP_003152618.1]	[location=complement(547436..548710)]	[gbkey=CDS]	0.430588235	0.654117647	0.287058824	0.350588235	37.63677169	0.335288021	0.962734878	1.750339546
lcl|NZ_CP072120.1_cds_WP_012117458.1_3197	[locus_tag=J5X95_RS16470]	[db_xref=GeneID:75095143]	[protein=protein	YkpC]	[protein_id=WP_012117458.1]	[location=complement(3210953..3211087)]	[gbkey=CDS]	0.518518519	0.6	0.466666667	0.488888889	39.80451128	0.477789737	0.962659753	2.951693228
lcl|NZ_CP072120.1_cds_WP_003152237.1_803	[locus_tag=J5X95_RS04010]	[db_xref=GeneID:75092665]	[protein=S-ribosylhomocysteine	lyase]	[protein_id=WP_003152237.1]	[location=complement(798751..799224)]	[gbkey=CDS]	0.481012658	0.588607595	0.329113924	0.525316456	44.09255395	0.28045874	0.961667416	2.109740126
lcl|NZ_CP072120.1_cds_WP_032866353.1_197	[locus_tag=J5X95_RS00985]	[db_xref=GeneID:75092062]	[protein=YqkE	family	protein]	[protein_id=WP_032866353.1]	[location=complement(160369..160593)]	[gbkey=CDS]	0.391111111	0.52	0.186666667	0.466666667	51.53894905	0.275983522	0.961198147	2.157297018
lcl|NZ_CP072120.1_cds_WP_007610027.1_2553	[locus_tag=J5X95_RS13155]	[db_xref=GeneID:75094481]	[protein=hypothetical	protein]	[protein_id=WP_007610027.1]	[location=complement(2587549..2587704)]	[gbkey=CDS]	0.397435897	0.365384615	0.25	0.576923077	61	0.280172631	0.96105305	1.776301393
lcl|NZ_CP072120.1_cds_WP_003152265.1_784	[locus_tag=J5X95_RS03915]	[db_xref=GeneID:75092646]	[protein=hypothetical	protein]	[protein_id=WP_003152265.1]	[location=781754..781948]	[gbkey=CDS]	0.379487179	0.369230769	0.323076923	0.446153846	49.33175355	0.308434512	0.960888774	1.912335191
lcl|NZ_CP072120.1_cds_WP_124934982.1_18	[locus_tag=J5X95_RS00090]	[db_xref=GeneID:75091883]	[protein=helix-turn-helix	domain-containing	protein]	[protein_id=WP_124934982.1]	[location=complement(11166..11378)]	[gbkey=CDS]	0.38028169	0.464788732	0.295774648	0.38028169	48.13809524	0.325801071	0.960800353	1.7597379
lcl|NZ_CP072120.1_cds_WP_124934982.1_3892	[locus_tag=J5X95_RS19925]	[db_xref=GeneID:75095831]	[protein=helix-turn-helix	domain-containing	protein]	[protein_id=WP_124934982.1]	[location=complement(4030920..4031132)]	[gbkey=CDS]	0.38028169	0.464788732	0.295774648	0.38028169	48.13809524	0.325801071	0.960800353	1.7597379
lcl|NZ_CP072120.1_cds_WP_014418289.1_174	[locus_tag=J5X95_RS00870]	[db_xref=GeneID:75092039]	[protein=stage	V	sporulation	protein	AB]	[protein_id=WP_014418289.1]	[location=complement(142041..142466)]	[gbkey=CDS]	0.483568075	0.542253521	0.366197183	0.542253521	40.09297574	0.338993541	0.960786254	2.237504104
lcl|NZ_CP072120.1_cds_WP_003155335.1_2711	[locus_tag=J5X95_RS14045]	[db_xref=GeneID:75094659]	[protein=YhdB	family	protein]	[protein_id=WP_003155335.1]	[location=complement(2753970..2754212)]	[gbkey=CDS]	0.390946502	0.543209877	0.234567901	0.395061728	39.94709378	0.312550219	0.960444204	1.871573355
lcl|NZ_CP072120.1_cds_WP_007407581.1_1395	[gene=ureA]	[locus_tag=J5X95_RS07105]	[db_xref=GeneID:75093281]	[protein=urease	subunit	gamma]	[protein_id=WP_007407581.1]	[location=complement(1396345..1396662)]	[gbkey=CDS]	0.525157233	0.622641509	0.358490566	0.594339623	47.51009516	0.302934348	0.960333188	2.401117443
lcl|NZ_CP072121.1_cds_WP_216119365.1_3965	[locus_tag=J5X95_RS20280]	[db_xref=GeneID:75095901]	[protein=hypothetical	protein]	[protein_id=WP_216119365.1]	[location=complement(24124..24363)]	[gbkey=CDS]	0.370833333	0.4875	0.275	0.35	41.66388018	0.350524386	0.959872173	1.847970888
lcl|NZ_CP072121.1_cds_WP_216119365.1_4043	[locus_tag=J5X95_RS20660]	[db_xref=GeneID:75095976]	[protein=hypothetical	protein]	[protein_id=WP_216119365.1]	[location=complement(87956..88195)]	[gbkey=CDS]	0.370833333	0.4875	0.275	0.35	41.66388018	0.350524386	0.959872173	1.847970888
lcl|NZ_CP072120.1_cds_WP_223254685.1_1572	[locus_tag=J5X95_RS07985]	[db_xref=GeneID:75093457]	[protein=ABC	transporter	permease]	[protein_id=WP_223254685.1]	[location=complement(1558730..1559284)]	[gbkey=CDS]	0.268468468	0.302702703	0.286486486	0.216216216	38.97654924	0.379917084	0.959852783	1.680497718
lcl|NZ_CP072120.1_cds_WP_003151611.1_1140	[gene=gap]	[locus_tag=J5X95_RS05820]	[db_xref=GeneID:75093026]	[protein=type	I	glyceraldehyde-3-phosphate	dehydrogenase]	[protein_id=WP_003151611.1]	[location=complement(1137152..1138159)]	[gbkey=CDS]	0.446428571	0.592261905	0.380952381	0.366071429	36.15161915	0.402878917	0.959657634	1.828811427
lcl|NZ_CP072120.1_cds_WP_003152406.1_697	[gene=rpsD]	[locus_tag=J5X95_RS03500]	[db_xref=GeneID:75092564]	[protein=30S	ribosomal	protein	S4]	[protein_id=WP_003152406.1]	[location=699133..699735]	[gbkey=CDS]	0.451077944	0.592039801	0.388059701	0.373134328	37.87113994	0.391908437	0.9595847	2.021627907
lcl|NZ_CP072120.1_cds_WP_032858702.1_3657	[locus_tag=J5X95_RS18750]	[db_xref=GeneID:75095597]	[protein=hypothetical	protein]	[protein_id=WP_032858702.1]	[location=complement(3834569..3834799)]	[gbkey=CDS]	0.38961039	0.337662338	0.337662338	0.493506494	37.32997344	0.342009526	0.959525583	2.071967935
lcl|NZ_CP072120.1_cds_WP_003154193.1_3420	[gene=rulR]	[locus_tag=J5X95_RS17585]	[db_xref=GeneID:75095366]	[protein=glucose-induced	regulator	RulR]	[protein_id=WP_003154193.1]	[location=3478035..3478310]	[gbkey=CDS]	0.416666667	0.5	0.282608696	0.467391304	57.85052036	0.245277817	0.959457223	1.886133339
lcl|NZ_CP072120.1_cds_WP_007407447.1_1239	[locus_tag=J5X95_RS06320]	[db_xref=GeneID:75093126]	[protein=PspC	domain-containing	protein]	[protein_id=WP_007407447.1]	[location=complement(1237633..1237827)]	[gbkey=CDS]	0.435897436	0.492307692	0.338461538	0.476923077	49.47884671	0.394102231	0.958756854	1.971806566
lcl|NZ_CP072120.1_cds_WP_003155970.1_2404	[gene=groES]	[locus_tag=J5X95_RS12430]	[db_xref=GeneID:75094341]	[protein=co-chaperone	GroES]	[protein_id=WP_003155970.1]	[location=2422163..2422447]	[gbkey=CDS]	0.445614035	0.578947368	0.368421053	0.389473684	34.74601131	0.416356997	0.958706446	2.535545942
lcl|NZ_CP072120.1_cds_J5X95_RS20820_2299	[locus_tag=J5X95_RS20820]	[db_xref=GeneID:75096008]	[protein=BCCT	family	transporter]	[pseudo=true]	[partial=3']	[location=2321805..>2322172]	[gbkey=CDS]	0.366391185	0.396694215	0.371900826	0.330578512	44.2488239	0.366545093	0.958553891	1.636626042
lcl|NZ_CP072120.1_cds_WP_003151412.1_1262	[locus_tag=J5X95_RS06435]	[db_xref=GeneID:75093149]	[protein=hypothetical	protein]	[protein_id=WP_003151412.1]	[location=complement(1265438..1265815)]	[gbkey=CDS]	0.444444444	0.476190476	0.26984127	0.587301587	53.09283694	0.357524814	0.95800817	2.015940411
lcl|NZ_CP072120.1_cds_WP_003153786.1_3735	[locus_tag=J5X95_RS19145]	[db_xref=GeneID:75095676]	[protein=hypothetical	protein]	[protein_id=WP_003153786.1]	[location=3897121..3897393]	[gbkey=CDS]	0.421245421	0.483516484	0.384615385	0.395604396	41.76214405	0.315182876	0.957938505	1.822577069
lcl|NZ_CP072120.1_cds_WP_003153142.1_297	[gene=spoIIIAC]	[locus_tag=J5X95_RS01485]	[db_xref=GeneID:75092162]	[protein=stage	III	sporulation	protein	AC]	[protein_id=WP_003153142.1]	[location=complement(306464..306670)]	[gbkey=CDS]	0.425120773	0.536231884	0.217391304	0.52173913	54.21628213	0.308599351	0.957603974	1.893187385
lcl|NZ_CP072120.1_cds_WP_032869333.1_1650	[locus_tag=J5X95_RS08370]	[db_xref=GeneID:75093534]	[protein=hypothetical	protein]	[protein_id=WP_032869333.1]	[location=complement(1636182..1636628)]	[gbkey=CDS]	0.246085011	0.302013423	0.228187919	0.208053691	31.78525717	0.373054893	0.957571116	1.784039194
lcl|NZ_CP072120.1_cds_WP_007612065.1_3810	[locus_tag=J5X95_RS19515]	[db_xref=GeneID:75095750]	[protein=hypothetical	protein]	[protein_id=WP_007612065.1]	[location=complement(3960246..3960584)]	[gbkey=CDS]	0.306784661	0.433628319	0.247787611	0.238938053	46.75965321	0.376915233	0.957286323	1.858806205
lcl|NZ_CP072120.1_cds_WP_007409492.1_60	[locus_tag=J5X95_RS00300]	[db_xref=GeneID:75091925]	[protein=YppE	family	protein]	[protein_id=WP_007409492.1]	[location=complement(39501..39869)]	[gbkey=CDS]	0.401084011	0.544715447	0.308943089	0.349593496	43.69605208	0.330820011	0.957262223	1.731994612
lcl|NZ_CP072120.1_cds_WP_003154548.1_3205	[locus_tag=J5X95_RS16510]	[db_xref=GeneID:75095151]	[protein=DNA-dependent	RNA	polymerase	subunit	epsilon]	[protein_id=WP_003154548.1]	[location=complement(3219320..3219529)]	[gbkey=CDS]	0.371428571	0.528571429	0.214285714	0.371428571	35.13389899	0.303570658	0.957120667	2.010139093
lcl|NZ_CP072120.1_cds_WP_015240369.1_656	[locus_tag=J5X95_RS03300]	[db_xref=GeneID:75092524]	[protein=YjdF	family	protein]	[protein_id=WP_015240369.1]	[location=complement(656395..656805)]	[gbkey=CDS]	0.328467153	0.452554745	0.262773723	0.270072993	40.36828394	0.298851941	0.95710421	1.584606675
lcl|NZ_CP072120.1_cds_WP_007408754.1_1842	[locus_tag=J5X95_RS09375]	[db_xref=GeneID:75093735]	[protein=YbaB/EbfC	family	nucleoid-associated	protein]	[protein_id=WP_007408754.1]	[location=1842158..1842481]	[gbkey=CDS]	0.441358025	0.592592593	0.259259259	0.472222222	45.85038789	0.295234617	0.956291334	1.616079203
lcl|NZ_CP072120.1_cds_WP_042634851.1_2248	[locus_tag=J5X95_RS11570]	[db_xref=GeneID:75094172]	[protein=cupin	domain-containing	protein]	[protein_id=WP_042634851.1]	[location=2279982..2280323]	[gbkey=CDS]	0.479532164	0.543859649	0.315789474	0.578947368	43.51932144	0.291114996	0.955725667	2.166545646
lcl|NZ_CP072120.1_cds_WP_003154807.1_3038	[locus_tag=J5X95_RS15685]	[db_xref=GeneID:75094986]	[protein=type	II	toxin-antitoxin	system	SpoIISB	family	antitoxin]	[protein_id=WP_003154807.1]	[location=complement(3057516..3057686)]	[gbkey=CDS]	0.415204678	0.438596491	0.350877193	0.456140351	61	0.35465355	0.955416772	2.124617646
lcl|NZ_CP072121.1_cds_WP_032859023.1_3936	[locus_tag=J5X95_RS20135]	[db_xref=GeneID:75095872]	[protein=hypothetical	protein]	[protein_id=WP_032859023.1]	[location=4264..4503]	[gbkey=CDS]	0.408333333	0.5625	0.3	0.3625	51.30826153	0.36211625	0.955238746	1.790989232
lcl|NZ_CP072121.1_cds_WP_032859023.1_4015	[locus_tag=J5X95_RS20520]	[db_xref=GeneID:75095948]	[protein=hypothetical	protein]	[protein_id=WP_032859023.1]	[location=68095..68334]	[gbkey=CDS]	0.408333333	0.5625	0.3	0.3625	51.30826153	0.36211625	0.955238746	1.790989232
lcl|NZ_CP072120.1_cds_WP_099320110.1_704	[locus_tag=J5X95_RS03530]	[db_xref=GeneID:75092569]	[protein=tyrosine-type	recombinase/integrase]	[protein_id=WP_099320110.1]	[location=complement(704559..704777)]	[gbkey=CDS]	0.429223744	0.465753425	0.315068493	0.506849315	47.18846554	0.316100951	0.95490229	1.826449338
lcl|NZ_CP072120.1_cds_WP_269775697.1_3522	[locus_tag=J5X95_RS18095]	[db_xref=GeneID:75095468]	[protein=DinB	family	protein]	[protein_id=WP_269775697.1]	[location=3642058..3642315]	[gbkey=CDS]	0.390438247	0.357142857	0.369047619	0.445783133	45.92205534	0.30026814	0.954836981	1.54266322
lcl|NZ_CP072120.1_cds_WP_003155141.1_2841	[locus_tag=J5X95_RS14690]	[db_xref=GeneID:75094788]	[protein=hypothetical	protein]	[protein_id=WP_003155141.1]	[location=complement(2884200..2884376)]	[gbkey=CDS]	0.474576271	0.457627119	0.423728814	0.542372881	37.90306122	0.493879228	0.954147768	2.943101575
lcl|NZ_CP072120.1_cds_WP_007409163.1_2845	[locus_tag=J5X95_RS14710]	[db_xref=GeneID:75094792]	[protein=aspartyl-phosphate	phosphatase	Spo0E	family	protein]	[protein_id=WP_007409163.1]	[location=complement(2885686..2885901)]	[gbkey=CDS]	0.5	0.486111111	0.416666667	0.597222222	49.61098121	0.390125809	0.95402148	2.233158115
lcl|NZ_CP072120.1_cds_WP_003151570.1_1165	[gene=yvfG]	[locus_tag=J5X95_RS05945]	[db_xref=GeneID:75093051]	[protein=protein	YvfG]	[protein_id=WP_003151570.1]	[location=1166171..1166389]	[gbkey=CDS]	0.392694064	0.479452055	0.260273973	0.438356164	49.44293734	0.408087422	0.953282929	1.994693505
lcl|NZ_CP072120.1_cds_WP_003154243.1_3388	[locus_tag=J5X95_RS17425]	[db_xref=GeneID:75095334]	[protein=flagellar	FlbD	family	protein]	[protein_id=WP_003154243.1]	[location=3445796..3446011]	[gbkey=CDS]	0.425925926	0.5	0.277777778	0.5	56.50747844	0.305546179	0.952917211	2.310761755
lcl|NZ_CP072120.1_cds_WP_012116892.1_2316	[locus_tag=J5X95_RS11955]	[db_xref=GeneID:75094246]	[protein=DsrE/DsrF/DrsH-like	family	protein]	[protein_id=WP_012116892.1]	[location=2338025..2338507]	[gbkey=CDS]	0.378881988	0.49689441	0.310559006	0.329192547	40.92845998	0.316870137	0.952604902	1.622891569
lcl|NZ_CP072120.1_cds_WP_007408056.1_674	[locus_tag=J5X95_RS20715]	[db_xref=GeneID:75095987]	[protein=hypothetical	protein]	[protein_id=WP_007408056.1]	[location=complement(675028..675156)]	[gbkey=CDS]	0.449612403	0.558139535	0.372093023	0.418604651	61	0.457708597	0.952161866	2.13962497
lcl|NZ_CP072120.1_cds_WP_003152249.1_793	[locus_tag=J5X95_RS03960]	[db_xref=GeneID:75092655]	[protein=DUF2584	domain-containing	protein]	[protein_id=WP_003152249.1]	[location=complement(792485..792727)]	[gbkey=CDS]	0.469135802	0.456790123	0.382716049	0.567901235	49.6179836	0.330486687	0.951961383	2.330618301
lcl|NZ_CP072120.1_cds_WP_003156464.1_1937	[gene=rpsJ]	[locus_tag=J5X95_RS09960]	[db_xref=GeneID:75093852]	[protein=30S	ribosomal	protein	S10]	[protein_id=WP_003156464.1]	[location=1948853..1949161]	[gbkey=CDS]	0.391585761	0.533980583	0.368932039	0.27184466	38.85430437	0.395270185	0.951580801	1.761639913
lcl|NZ_CP072120.1_cds_WP_007407640.1_1469	[locus_tag=J5X95_RS07470]	[db_xref=GeneID:75093354]	[protein=helix-turn-helix	transcriptional	regulator]	[protein_id=WP_007407640.1]	[location=1465970..1466173]	[gbkey=CDS]	0.338235294	0.382352941	0.308823529	0.323529412	54.35093593	0.345455807	0.951421843	1.733714052
lcl|NZ_CP072120.1_cds_WP_052250225.1_3590	[locus_tag=J5X95_RS18420]	[db_xref=GeneID:75095531]	[protein=hypothetical	protein]	[protein_id=WP_052250225.1]	[location=3699174..3699443]	[gbkey=CDS]	0.374074074	0.5	0.388888889	0.233333333	46.68946083	0.293177962	0.951246209	1.571286559
lcl|NZ_CP072120.1_cds_WP_014720937.1_2753	[locus_tag=J5X95_RS14250]	[db_xref=GeneID:75094700]	[protein=YlbF	family	regulator]	[protein_id=WP_014720937.1]	[location=2795297..2795647]	[gbkey=CDS]	0.438746439	0.615384615	0.256410256	0.444444444	46.84184194	0.372835574	0.949895845	2.106837702
lcl|NZ_CP072121.1_cds_WP_219371693.1_3944	[locus_tag=J5X95_RS20175]	[db_xref=GeneID:75095880]	[protein=hypothetical	protein]	[protein_id=WP_219371693.1]	[location=9309..9551]	[gbkey=CDS]	0.679012346	0.765432099	0.654320988	0.617283951	38.64181809	0.450939328	0.949586777	4.126822044
lcl|NZ_CP072121.1_cds_WP_219371693.1_3945	[locus_tag=J5X95_RS20180]	[db_xref=GeneID:75095881]	[protein=hypothetical	protein]	[protein_id=WP_219371693.1]	[location=9743..9985]	[gbkey=CDS]	0.679012346	0.765432099	0.654320988	0.617283951	38.64181809	0.450939328	0.949586777	4.126822044
lcl|NZ_CP072121.1_cds_WP_219371693.1_4022	[locus_tag=J5X95_RS20555]	[db_xref=GeneID:75095955]	[protein=hypothetical	protein]	[protein_id=WP_219371693.1]	[location=73142..73384]	[gbkey=CDS]	0.679012346	0.765432099	0.654320988	0.617283951	38.64181809	0.450939328	0.949586777	4.126822044
lcl|NZ_CP072121.1_cds_WP_219371693.1_4023	[locus_tag=J5X95_RS20560]	[db_xref=GeneID:75095956]	[protein=hypothetical	protein]	[protein_id=WP_219371693.1]	[location=73576..73818]	[gbkey=CDS]	0.679012346	0.765432099	0.654320988	0.617283951	38.64181809	0.450939328	0.949586777	4.126822044
lcl|NZ_CP072120.1_cds_WP_003152028.1_899	[locus_tag=J5X95_RS04610]	[db_xref=GeneID:75092784]	[protein=YueH	family	protein]	[protein_id=WP_003152028.1]	[location=complement(899106..899354)]	[gbkey=CDS]	0.465863454	0.554216867	0.313253012	0.530120482	48.71600531	0.351524564	0.94936177	2.056455105
lcl|NZ_CP072120.1_cds_WP_039063311.1_289	[locus_tag=J5X95_RS01445]	[db_xref=GeneID:75092154]	[protein=Asp23/Gls24	family	envelope	stress	response	protein]	[protein_id=WP_039063311.1]	[location=complement(300422..300829)]	[gbkey=CDS]	0.463235294	0.573529412	0.286764706	0.529411765	39.48388782	0.298986232	0.949300341	2.286521865
lcl|NZ_CP072120.1_cds_WP_032863594.1_39	[locus_tag=J5X95_RS00190]	[db_xref=GeneID:75091903]	[protein=hypothetical	protein]	[protein_id=WP_032863594.1]	[location=complement(21619..21933)]	[gbkey=CDS]	0.434920635	0.495238095	0.361904762	0.447619048	56.54497659	0.276927048	0.949258107	1.70378634
lcl|NZ_CP072120.1_cds_WP_032863594.1_3913	[locus_tag=J5X95_RS20025]	[db_xref=GeneID:75095851]	[protein=hypothetical	protein]	[protein_id=WP_032863594.1]	[location=complement(4041372..4041686)]	[gbkey=CDS]	0.434920635	0.495238095	0.361904762	0.447619048	56.54497659	0.276927048	0.949258107	1.70378634
lcl|NZ_CP072120.1_cds_WP_094031253.1_956	[locus_tag=J5X95_RS04895]	[db_xref=GeneID:75092841]	[protein=YutD	family	protein]	[protein_id=WP_094031253.1]	[location=complement(959905..960180)]	[gbkey=CDS]	0.365942029	0.423913043	0.25	0.423913043	55.57821229	0.30039598	0.94905712	1.776259615
lcl|NZ_CP072120.1_cds_WP_003151836.1_1005	[locus_tag=J5X95_RS05140]	[db_xref=GeneID:75092890]	[protein=YuzL	family	protein]	[protein_id=WP_003151836.1]	[location=1006188..1006328]	[gbkey=CDS]	0.503546099	0.510638298	0.468085106	0.531914894	35.17588358	0.433880656	0.948453754	2.511519922
lcl|NZ_CP072120.1_cds_WP_004392910.1_1824	[gene=rlbA]	[locus_tag=J5X95_RS09250]	[db_xref=GeneID:75093710]	[protein=ribosome	maturation	protein	RlbA]	[protein_id=WP_004392910.1]	[location=1815619..1815834]	[gbkey=CDS]	0.458333333	0.541666667	0.333333333	0.5	48.45017182	0.385601327	0.947779989	2.186377927
lcl|NZ_CP072120.1_cds_WP_003152469.1_639	[locus_tag=J5X95_RS03215]	[db_xref=GeneID:75092507]	[protein=winged	helix-turn-helix	transcriptional	regulator]	[protein_id=WP_003152469.1]	[location=complement(637849..638235)]	[gbkey=CDS]	0.490956072	0.527131783	0.310077519	0.635658915	43.15204405	0.278355207	0.94731801	2.527119828
lcl|NZ_CP072120.1_cds_WP_003151843.1_1001	[locus_tag=J5X95_RS05120]	[db_xref=GeneID:75092886]	[protein=arsenate	reductase	family	protein]	[protein_id=WP_003151843.1]	[location=complement(1000169..1000525)]	[gbkey=CDS]	0.425770308	0.478991597	0.285714286	0.512605042	42.96557636	0.266508958	0.947198518	2.174802896
lcl|NZ_CP072120.1_cds_WP_079891870.1_3868	[locus_tag=J5X95_RS19805]	[db_xref=GeneID:75095807]	[protein=XkdX	family	protein]	[protein_id=WP_079891870.1]	[location=complement(4007648..4007833)]	[gbkey=CDS]	0.419354839	0.435483871	0.419354839	0.403225806	57.04695018	0.390417844	0.947034982	1.817749709
lcl|NZ_CP072120.1_cds_WP_079891870.1_3923	[locus_tag=J5X95_RS20075]	[db_xref=GeneID:75095861]	[protein=XkdX	family	protein]	[protein_id=WP_079891870.1]	[location=complement(4050841..4051026)]	[gbkey=CDS]	0.419354839	0.435483871	0.419354839	0.403225806	57.04695018	0.390417844	0.947034982	1.817749709
lcl|NZ_CP072120.1_cds_WP_060560115.1_14	[locus_tag=J5X95_RS00070]	[db_xref=GeneID:75091879]	[protein=HNH	endonuclease]	[protein_id=WP_060560115.1]	[location=complement(8869..9234)]	[gbkey=CDS]	0.418032787	0.459016393	0.409836066	0.385245902	53.50817317	0.277327225	0.946933568	1.724879156
lcl|NZ_CP072120.1_cds_WP_060560115.1_3888	[locus_tag=J5X95_RS19905]	[db_xref=GeneID:75095827]	[protein=HNH	endonuclease]	[protein_id=WP_060560115.1]	[location=complement(4028622..4028987)]	[gbkey=CDS]	0.418032787	0.459016393	0.409836066	0.385245902	53.50817317	0.277327225	0.946933568	1.724879156
lcl|NZ_CP072121.1_cds_WP_216119368.1_3969	[locus_tag=J5X95_RS20295]	[db_xref=GeneID:75095904]	[protein=hypothetical	protein]	[protein_id=WP_216119368.1]	[location=complement(25736..26095)]	[gbkey=CDS]	0.352777778	0.441666667	0.316666667	0.3	43.48627446	0.346786879	0.946665169	1.794660684
lcl|NZ_CP072121.1_cds_WP_216119368.1_4047	[locus_tag=J5X95_RS20675]	[db_xref=GeneID:75095979]	[protein=hypothetical	protein]	[protein_id=WP_216119368.1]	[location=complement(89567..89926)]	[gbkey=CDS]	0.352777778	0.441666667	0.316666667	0.3	43.48627446	0.346786879	0.946665169	1.794660684
lcl|NZ_CP072120.1_cds_WP_012118644.1_1378	[locus_tag=J5X95_RS07020]	[db_xref=GeneID:75093265]	[protein=isochorismatase	family	protein]	[protein_id=WP_012118644.1]	[location=complement(1382761..1383327)]	[gbkey=CDS]	0.49382716	0.555555556	0.391534392	0.534391534	39.74052727	0.292356731	0.946546762	2.27122872
lcl|NZ_CP072120.1_cds_WP_003153701.1_3778	[locus_tag=J5X95_RS19355]	[db_xref=GeneID:75095718]	[protein=hypothetical	protein]	[protein_id=WP_003153701.1]	[location=3937743..3937868]	[gbkey=CDS]	0.515873016	0.619047619	0.380952381	0.547619048	56.84782609	0.327479889	0.946381703	2.548358316
lcl|NZ_CP072120.1_cds_WP_007409641.1_3193	[locus_tag=J5X95_RS16450]	[db_xref=GeneID:75095139]	[protein=hypothetical	protein]	[protein_id=WP_007409641.1]	[location=complement(3206516..3206785)]	[gbkey=CDS]	0.477777778	0.488888889	0.344444444	0.6	47.35699651	0.321336209	0.945362107	2.187978455
lcl|NZ_CP072120.1_cds_WP_032870000.1_3808	[locus_tag=J5X95_RS19505]	[db_xref=GeneID:75095748]	[protein=hypothetical	protein]	[protein_id=WP_032870000.1]	[location=3959026..3959208]	[gbkey=CDS]	0.426229508	0.557377049	0.360655738	0.360655738	45.32822686	0.408324018	0.945120313	2.092453063
lcl|NZ_CP072120.1_cds_WP_003152966.1_387	[gene=yqfC]	[locus_tag=J5X95_RS01940]	[db_xref=GeneID:75092253]	[protein=sporulation	protein	YqfC]	[protein_id=WP_003152966.1]	[location=complement(381591..381872)]	[gbkey=CDS]	0.453900709	0.542553191	0.308510638	0.510638298	49.59433427	0.2531249	0.94377424	1.912629669
lcl|NZ_CP072120.1_cds_WP_003153073.1_336	[locus_tag=J5X95_RS01685]	[db_xref=GeneID:75092202]	[protein=MTH1187	family	thiamine-binding	protein]	[protein_id=WP_003153073.1]	[location=complement(335552..335866)]	[gbkey=CDS]	0.444444444	0.504761905	0.333333333	0.495238095	47.92319408	0.293773237	0.943507151	1.940732562
lcl|NZ_CP072120.1_cds_WP_007409022.1_2061	[locus_tag=J5X95_RS10650]	[db_xref=GeneID:75093990]	[protein=thioredoxin	family	protein]	[protein_id=WP_007409022.1]	[location=2069560..2069898]	[gbkey=CDS]	0.401179941	0.530973451	0.265486726	0.407079646	47.28626252	0.294750317	0.943176758	1.733522194
lcl|NZ_CP072120.1_cds_WP_038463641.1_2303	[locus_tag=J5X95_RS11880]	[db_xref=GeneID:75094233]	[protein=MaoC	family	dehydratase]	[protein_id=WP_038463641.1]	[location=2324955..2325380]	[gbkey=CDS]	0.321596244	0.422535211	0.26056338	0.281690141	46.55154156	0.294654778	0.942892508	1.621826114
lcl|NZ_CP072120.1_cds_WP_003151056.1_1474	[locus_tag=J5X95_RS07495]	[db_xref=GeneID:75093359]	[protein=LuxR	C-terminal-related	transcriptional	regulator]	[protein_id=WP_003151056.1]	[location=complement(1468224..1468442)]	[gbkey=CDS]	0.328767123	0.369863014	0.301369863	0.315068493	45.05306122	0.288467655	0.942888414	1.622457063
lcl|NZ_CP072120.1_cds_WP_015239232.1_2324	[locus_tag=J5X95_RS11995]	[db_xref=GeneID:75094254]	[protein=helix-turn-helix	transcriptional	regulator]	[protein_id=WP_015239232.1]	[location=complement(2343830..2344147)]	[gbkey=CDS]	0.411949686	0.471698113	0.339622642	0.424528302	47.2076802	0.329608044	0.942477229	2.052577085
lcl|NZ_CP072120.1_cds_WP_232518270.1_1673	[locus_tag=J5X95_RS08485]	[db_xref=GeneID:75093557]	[protein=hypothetical	protein]	[protein_id=WP_232518270.1]	[location=1663786..1664148]	[gbkey=CDS]	0.482093664	0.652892562	0.256198347	0.537190083	43.45541373	0.274800802	0.942198728	1.855874959
lcl|NZ_CP072121.1_cds_WP_216119364.1_3964	[locus_tag=J5X95_RS20275]	[db_xref=GeneID:75095900]	[protein=hypothetical	protein]	[protein_id=WP_216119364.1]	[location=23552..23740]	[gbkey=CDS]	0.476190476	0.571428571	0.46031746	0.396825397	42.90788333	0.383404619	0.942043057	2.220754816
lcl|NZ_CP072121.1_cds_WP_216119364.1_4042	[locus_tag=J5X95_RS20655]	[db_xref=GeneID:75095975]	[protein=hypothetical	protein]	[protein_id=WP_216119364.1]	[location=87384..87572]	[gbkey=CDS]	0.476190476	0.571428571	0.46031746	0.396825397	42.90788333	0.383404619	0.942043057	2.220754816
lcl|NZ_CP072120.1_cds_WP_003154837.1_3020	[locus_tag=J5X95_RS15595]	[db_xref=GeneID:75094968]	[protein=phage	tail	tube	protein]	[protein_id=WP_003154837.1]	[location=3041993..3042436]	[gbkey=CDS]	0.454954955	0.533783784	0.364864865	0.466216216	36.63172927	0.365980219	0.941384417	2.220530035
lcl|NZ_CP072120.1_cds_WP_003153463.1_104	[gene=aroH]	[locus_tag=J5X95_RS00520]	[db_xref=GeneID:75091969]	[protein=chorismate	mutase]	[protein_id=WP_003153463.1]	[location=complement(80836..81219)]	[gbkey=CDS]	0.471354167	0.5625	0.3359375	0.515625	43.89872179	0.287076299	0.941192832	2.185264916
lcl|NZ_CP072120.1_cds_WP_007409365.1_2121	[gene=nirD]	[locus_tag=J5X95_RS10950]	[db_xref=GeneID:75094050]	[protein=nitrite	reductase	small	subunit	NirD]	[protein_id=WP_007409365.1]	[location=complement(2132773..2133093)]	[gbkey=CDS]	0.46105919	0.570093458	0.308411215	0.504672897	46.00851031	0.250550915	0.941058458	2.217050471
lcl|NZ_CP072120.1_cds_WP_025284250.1_2216	[locus_tag=J5X95_RS11415]	[db_xref=GeneID:75094142]	[protein=D-lyxose/D-mannose	family	sugar	isomerase]	[protein_id=WP_025284250.1]	[location=2249587..2250090]	[gbkey=CDS]	0.515873016	0.583333333	0.357142857	0.607142857	43.08740005	0.235863869	0.941053042	2.508478367
lcl|NZ_CP072120.1_cds_WP_007408755.1_1844	[locus_tag=J5X95_RS09385]	[db_xref=GeneID:75093737]	[protein=YaaL	family	protein]	[protein_id=WP_007408755.1]	[location=1843111..1843335]	[gbkey=CDS]	0.386666667	0.426666667	0.253333333	0.48	54.91868132	0.292350091	0.940408022	1.850302225
lcl|NZ_CP072120.1_cds_WP_007408938.1_2489	[locus_tag=J5X95_RS12855]	[db_xref=GeneID:75094424]	[protein=VOC	family	protein]	[protein_id=WP_007408938.1]	[location=complement(2513044..2513406)]	[gbkey=CDS]	0.465564738	0.52892562	0.338842975	0.52892562	48.97121431	0.310603865	0.940064551	1.906273041
lcl|NZ_CP072120.1_cds_WP_015239897.1_3484	[locus_tag=J5X95_RS17905]	[db_xref=GeneID:75095430]	[protein=hypothetical	protein]	[protein_id=WP_015239897.1]	[location=3606083..3606316]	[gbkey=CDS]	0.384615385	0.320512821	0.435897436	0.397435897	58.44782127	0.44702364	0.939275336	2.151868359
lcl|NZ_CP072120.1_cds_WP_007410404.1_1948	[gene=rplN]	[locus_tag=J5X95_RS10015]	[db_xref=GeneID:75093863]	[protein=50S	ribosomal	protein	L14]	[protein_id=WP_007410404.1]	[location=1953940..1954308]	[gbkey=CDS]	0.449864499	0.569105691	0.43902439	0.341463415	42.67260923	0.358856541	0.938970915	1.700764427
lcl|NZ_CP072120.1_cds_WP_015240581.1_1079	[gene=copZ]	[locus_tag=J5X95_RS05510]	[db_xref=GeneID:75092964]	[protein=copper	chaperone	CopZ]	[protein_id=WP_015240581.1]	[location=complement(1081821..1082027)]	[gbkey=CDS]	0.473429952	0.652173913	0.275362319	0.492753623	55.16608893	0.286939578	0.938638629	2.001957986
lcl|NZ_CP072120.1_cds_WP_007409352.1_2135	[locus_tag=J5X95_RS11020]	[db_xref=GeneID:75094064]	[protein=helix-turn-helix	domain-containing	protein]	[protein_id=WP_007409352.1]	[location=2149144..2149506]	[gbkey=CDS]	0.432506887	0.487603306	0.289256198	0.520661157	47.10752093	0.260447899	0.938531313	1.886677066
lcl|NZ_CP072120.1_cds_WP_007410405.1_1957	[gene=rplO]	[locus_tag=J5X95_RS10060]	[db_xref=GeneID:75093872]	[protein=50S	ribosomal	protein	L15]	[protein_id=WP_007410405.1]	[location=1957576..1958016]	[gbkey=CDS]	0.43537415	0.585034014	0.43537415	0.285714286	37.79458259	0.331032288	0.938497706	1.814601219
lcl|NZ_CP072120.1_cds_WP_042635591.1_1540	[locus_tag=J5X95_RS07825]	[db_xref=GeneID:75093425]	[protein=hypothetical	protein]	[protein_id=WP_042635591.1]	[location=complement(1529441..1529716)]	[gbkey=CDS]	0.405797101	0.5	0.260869565	0.456521739	46.288097	0.279026575	0.938343255	1.946279377
lcl|NZ_CP072120.1_cds_WP_007408543.1_2613	[locus_tag=J5X95_RS13455]	[db_xref=GeneID:75094541]	[protein=barstar	family	protein]	[protein_id=WP_007408543.1]	[location=2653992..2654264]	[gbkey=CDS]	0.454212454	0.549450549	0.32967033	0.483516484	51.63834719	0.298717265	0.938258977	1.75696533
lcl|NZ_CP072120.1_cds_WP_007410095.1_980	[locus_tag=J5X95_RS05015]	[db_xref=GeneID:75092865]	[protein=DUF1648	domain-containing	protein]	[protein_id=WP_007410095.1]	[location=985060..985332]	[gbkey=CDS]	0.450549451	0.494505495	0.263736264	0.593406593	54.68936351	0.265454468	0.938176978	2.227937433
lcl|NZ_CP072120.1_cds_WP_003153123.1_301	[gene=efp]	[locus_tag=J5X95_RS01505]	[db_xref=GeneID:75092166]	[protein=elongation	factor	P]	[protein_id=WP_003153123.1]	[location=complement(308630..309187)]	[gbkey=CDS]	0.455197133	0.559139785	0.349462366	0.456989247	41.0531184	0.311015156	0.93816348	1.884319597
lcl|NZ_CP072120.1_cds_WP_003155696.1_2488	[gene=hmoA]	[locus_tag=J5X95_RS12850]	[db_xref=GeneID:75094423]	[protein=heme-degrading	oxygenase	HmoA]	[protein_id=WP_003155696.1]	[location=complement(2512633..2512959)]	[gbkey=CDS]	0.452599388	0.596330275	0.293577982	0.467889908	49.56312239	0.293580363	0.938068155	2.067888669
lcl|NZ_CP072120.1_cds_WP_003155315.1_2724	[locus_tag=J5X95_RS14110]	[db_xref=GeneID:75094672]	[protein=anti-sigma-M	factor]	[protein_id=WP_003155315.1]	[location=complement(2769114..2769404)]	[gbkey=CDS]	0.450171821	0.484536082	0.309278351	0.556701031	47.15601338	0.268801566	0.937998626	2.242660753
lcl|NZ_CP072120.1_cds_WP_063636471.1_1183	[locus_tag=J5X95_RS06035]	[db_xref=GeneID:75093069]	[protein=hypothetical	protein]	[protein_id=WP_063636471.1]	[location=1184486..1184686]	[gbkey=CDS]	0.437810945	0.447761194	0.402985075	0.462686567	47.33333333	0.383546069	0.937945645	2.199694143
lcl|NZ_CP072121.1_cds_WP_073982098.1_3972	[locus_tag=J5X95_RS20310]	[db_xref=GeneID:75095907]	[protein=hypothetical	protein]	[protein_id=WP_073982098.1]	[location=complement(27276..27473)]	[gbkey=CDS]	0.328282828	0.439393939	0.257575758	0.287878788	42.18774876	0.365408027	0.937705529	1.747029638
lcl|NZ_CP072120.1_cds_WP_003154596.1_3174	[locus_tag=J5X95_RS16355]	[db_xref=GeneID:75095120]	[protein=YkuS	family	protein]	[protein_id=WP_003154596.1]	[location=3189653..3189898]	[gbkey=CDS]	0.430894309	0.5	0.365853659	0.426829268	61	0.352207708	0.937634288	1.802919733
lcl|NZ_CP072120.1_cds_WP_007410116.1_3623	[locus_tag=J5X95_RS18585]	[db_xref=GeneID:75095564]	[protein=DUF1360	domain-containing	protein]	[protein_id=WP_007410116.1]	[location=complement(3768580..3768960)]	[gbkey=CDS]	0.477690289	0.456692913	0.385826772	0.590551181	46.71761262	0.252054156	0.937607675	2.147581113
lcl|NZ_CP072120.1_cds_WP_157774308.1_702	[locus_tag=J5X95_RS03520]	[db_xref=GeneID:75092567]	[protein=hypothetical	protein]	[protein_id=WP_157774308.1]	[location=complement(703263..703427)]	[gbkey=CDS]	0.303030303	0.472727273	0.236363636	0.2	55.38098694	0.529259282	0.937352885	1.852817632
lcl|NZ_CP072120.1_cds_WP_164463361.1_456	[locus_tag=J5X95_RS02280]	[db_xref=GeneID:75092321]	[protein=hypothetical	protein]	[protein_id=WP_164463361.1]	[location=complement(445727..445882)]	[gbkey=CDS]	0.532051282	0.480769231	0.519230769	0.596153846	44.60455487	0.431119219	0.937191566	2.51507076
lcl|NZ_CP072120.1_cds_WP_014721488.1_270	[locus_tag=J5X95_RS01350]	[db_xref=GeneID:75092135]	[protein=hypothetical	protein]	[protein_id=WP_014721488.1]	[location=complement(282723..283040)]	[gbkey=CDS]	0.474842767	0.537735849	0.386792453	0.5	50.02781885	0.274531792	0.93712893	1.950659504
lcl|NZ_CP072120.1_cds_WP_003154494.1_3244	[locus_tag=J5X95_RS16705]	[db_xref=GeneID:75095190]	[protein=YlaN	family	protein]	[protein_id=WP_003154494.1]	[location=3297666..3297947]	[gbkey=CDS]	0.439716312	0.574468085	0.255319149	0.489361702	55.58606035	0.223364187	0.936513153	1.862388862
lcl|NZ_CP072120.1_cds_WP_007407334.1_2955	[locus_tag=J5X95_RS15270]	[db_xref=GeneID:75094903]	[protein=VOC	family	protein]	[protein_id=WP_007407334.1]	[location=2985805..2986191]	[gbkey=CDS]	0.34625323	0.503875969	0.248062016	0.286821705	42.9191881	0.28984016	0.936501477	1.544611754
lcl|NZ_CP072120.1_cds_J5X95_RS06070_1190	[locus_tag=J5X95_RS06070]	[db_xref=GeneID:75093076]	[protein=sporulation	transcription	factor	Spo0A]	[pseudo=true]	[partial=5']	[location=<1188320..1188436]	[gbkey=CDS]	0.363636364	0.324324324	0.405405405	0.361111111	61	0.326925159	0.935898346	2.189924838
lcl|NZ_CP072120.1_cds_WP_124934968.1_3862	[locus_tag=J5X95_RS19775]	[db_xref=GeneID:75095801]	[protein=DUF4065	domain-containing	protein]	[protein_id=WP_124934968.1]	[location=4001215..4001664]	[gbkey=CDS]	0.322222222	0.4	0.306666667	0.26	46.28958912	0.291113979	0.935699423	1.544992782
lcl|NZ_CP072120.1_cds_WP_124934968.1_3917	[locus_tag=J5X95_RS20045]	[db_xref=GeneID:75095855]	[protein=DUF4065	domain-containing	protein]	[protein_id=WP_124934968.1]	[location=4044407..4044856]	[gbkey=CDS]	0.322222222	0.4	0.306666667	0.26	46.28958912	0.291113979	0.935699423	1.544992782
lcl|NZ_CP072120.1_cds_WP_007408994.1_2033	[locus_tag=J5X95_RS10515]	[db_xref=GeneID:75093963]	[protein=DUF2651	family	protein]	[protein_id=WP_007408994.1]	[location=2042251..2042493]	[gbkey=CDS]	0.448559671	0.407407407	0.345679012	0.592592593	53.94483156	0.280022691	0.934496276	1.887605589
lcl|NZ_CP072120.1_cds_WP_003156203.1_2261	[locus_tag=J5X95_RS11635]	[db_xref=GeneID:75094185]	[protein=Fur-regulated	basic	protein	FbpA]	[protein_id=WP_003156203.1]	[location=complement(2291258..2291437)]	[gbkey=CDS]	0.4	0.466666667	0.333333333	0.4	49.67323481	0.437380096	0.933038538	2.020352698
lcl|NZ_CP072120.1_cds_WP_087920807.1_1103	[locus_tag=J5X95_RS05635]	[db_xref=GeneID:75092989]	[protein=helix-turn-helix	transcriptional	regulator]	[protein_id=WP_087920807.1]	[location=complement(1102284..1102469)]	[gbkey=CDS]	0.451612903	0.516129032	0.274193548	0.564516129	45.76839001	0.416059058	0.93298438	2.430130485
lcl|NZ_CP072120.1_cds_WP_014416946.1_2240	[locus_tag=J5X95_RS11530]	[db_xref=GeneID:75094164]	[protein=hypothetical	protein]	[protein_id=WP_014416946.1]	[location=complement(2274644..2274910)]	[gbkey=CDS]	0.449438202	0.393258427	0.393258427	0.561797753	53.04933295	0.31227815	0.931939995	2.023559033
lcl|NZ_CP072120.1_cds_WP_007407576.1_1389	[locus_tag=J5X95_RS07075]	[db_xref=GeneID:75093276]	[protein=DUF5362	family	protein]	[protein_id=WP_007407576.1]	[location=1391857..1392243]	[gbkey=CDS]	0.4625323	0.503875969	0.325581395	0.558139535	44.27758776	0.308165397	0.931777697	2.107427772
lcl|NZ_CP072120.1_cds_WP_003153078.1_333	[locus_tag=J5X95_RS01670]	[db_xref=GeneID:75092199]	[protein=DUF2626	domain-containing	protein]	[protein_id=WP_003153078.1]	[location=334269..334514]	[gbkey=CDS]	0.390243902	0.353658537	0.365853659	0.451219512	50.1902683	0.317974303	0.931692794	1.982998741
lcl|NZ_CP072120.1_cds_WP_025284358.1_2412	[locus_tag=J5X95_RS12470]	[db_xref=GeneID:75094349]	[protein=YjdJ	family	protein]	[protein_id=WP_025284358.1]	[location=2432650..2432967]	[gbkey=CDS]	0.411949686	0.443396226	0.330188679	0.462264151	49.72002614	0.315740458	0.93141035	2.063117106
lcl|NZ_CP072120.1_cds_WP_007409078.1_2946	[locus_tag=J5X95_RS15220]	[db_xref=GeneID:75094893]	[protein=AbrB/MazE/SpoVT	family	DNA-binding	domain-containing	protein]	[protein_id=WP_007409078.1]	[location=complement(2976952..2977185)]	[gbkey=CDS]	0.397435897	0.58974359	0.269230769	0.333333333	54.43288807	0.282930094	0.931406494	1.504070266
lcl|NZ_CP072120.1_cds_WP_007410396.1_1926	[gene=rplJ]	[locus_tag=J5X95_RS09905]	[db_xref=GeneID:75093841]	[protein=50S	ribosomal	protein	L10]	[protein_id=WP_007410396.1]	[location=1933537..1934037]	[gbkey=CDS]	0.431137725	0.622754491	0.347305389	0.323353293	39.81972976	0.366364897	0.931305198	1.909888258
lcl|NZ_CP072120.1_cds_WP_003155650.1_2530	[locus_tag=J5X95_RS13060]	[db_xref=GeneID:75094465]	[protein=general	stress	protein]	[protein_id=WP_003155650.1]	[location=2556428..2556775]	[gbkey=CDS]	0.413793103	0.577586207	0.25862069	0.405172414	47.45858366	0.300360271	0.930662859	2.101557686
lcl|NZ_CP072120.1_cds_WP_007408934.1_2483	[gene=cotJB]	[locus_tag=J5X95_RS12825]	[db_xref=GeneID:75094418]	[protein=spore	coat	protein	CotJB]	[protein_id=WP_007408934.1]	[location=2510019..2510282]	[gbkey=CDS]	0.53030303	0.670454545	0.352272727	0.568181818	44.88413834	0.282061568	0.930296332	2.500560675
lcl|NZ_CP072120.1_cds_WP_003156200.1_2263	[locus_tag=J5X95_RS11645]	[db_xref=GeneID:75094187]	[protein=thioredoxin	family	protein]	[protein_id=WP_003156200.1]	[location=complement(2292541..2292858)]	[gbkey=CDS]	0.402515723	0.471698113	0.264150943	0.471698113	61	0.236225541	0.930213589	1.701916091
lcl|NZ_CP072120.1_cds_WP_003152892.1_399	[gene=grpE]	[locus_tag=J5X95_RS02000]	[db_xref=GeneID:75092265]	[protein=nucleotide	exchange	factor	GrpE]	[protein_id=WP_003152892.1]	[location=complement(392900..393475)]	[gbkey=CDS]	0.458333333	0.697916667	0.265625	0.411458333	47.86566758	0.280990603	0.930094369	1.773943665
lcl|NZ_CP072120.1_cds_WP_003155243.1_2775	[locus_tag=J5X95_RS14360]	[db_xref=GeneID:75094722]	[protein=YhaI	family	protein]	[protein_id=WP_003155243.1]	[location=2815907..2816248]	[gbkey=CDS]	0.438596491	0.578947368	0.228070175	0.50877193	50.87460824	0.260702315	0.930009135	2.06856956
lcl|NZ_CP072120.1_cds_WP_032869283.1_1713	[locus_tag=J5X95_RS08680]	[db_xref=GeneID:75093596]	[protein=(2Fe-2S)-binding	protein]	[protein_id=WP_032869283.1]	[location=complement(1707165..1707623)]	[gbkey=CDS]	0.440087146	0.464052288	0.444444444	0.411764706	49.97312868	0.261785257	0.92919004	1.809809008
lcl|NZ_CP072120.1_cds_WP_003152580.1_579	[locus_tag=J5X95_RS02915]	[db_xref=GeneID:75092447]	[protein=MarR	family	transcriptional	regulator]	[protein_id=WP_003152580.1]	[location=complement(574457..574897)]	[gbkey=CDS]	0.424036281	0.517006803	0.333333333	0.421768707	41.4094083	0.308317968	0.929010035	1.767391225
lcl|NZ_CP072120.1_cds_WP_007408721.1_944	[locus_tag=J5X95_RS04835]	[db_xref=GeneID:75092829]	[protein=YuzB	family	protein]	[protein_id=WP_007408721.1]	[location=complement(948986..949222)]	[gbkey=CDS]	0.47257384	0.506329114	0.329113924	0.582278481	55.0339616	0.215667612	0.92816952	2.191083107
lcl|NZ_CP072120.1_cds_WP_015418136.1_946	[locus_tag=J5X95_RS04845]	[db_xref=GeneID:75092831]	[protein=YuzD	family	protein]	[protein_id=WP_015418136.1]	[location=complement(950594..950920)]	[gbkey=CDS]	0.498470948	0.605504587	0.339449541	0.550458716	48.56897963	0.277637596	0.927913382	2.228276499
lcl|NZ_CP072120.1_cds_WP_003151806.1_1026	[locus_tag=J5X95_RS05245]	[db_xref=GeneID:75092911]	[protein=YvzF	family	protein]	[protein_id=WP_003151806.1]	[location=complement(1024857..1025042)]	[gbkey=CDS]	0.413978495	0.5	0.306451613	0.435483871	43.09090909	0.384867249	0.927614421	2.115439084
lcl|NZ_CP072120.1_cds_WP_025285510.1_1647	[locus_tag=J5X95_RS08355]	[db_xref=GeneID:75093531]	[protein=hypothetical	protein]	[protein_id=WP_025285510.1]	[location=complement(1634606..1635085)]	[gbkey=CDS]	0.302083333	0.375	0.23125	0.3	48.44108313	0.275699988	0.927575403	1.615270896
lcl|NZ_CP072120.1_cds_WP_003155571.1_2575	[locus_tag=J5X95_RS13265]	[db_xref=GeneID:75094503]	[protein=DUF1128	domain-containing	protein]	[protein_id=WP_003155571.1]	[location=complement(2611206..2611421)]	[gbkey=CDS]	0.416666667	0.486111111	0.277777778	0.486111111	33.6106357	0.401817441	0.927533718	2.041198626
lcl|NZ_CP072120.1_cds_WP_164463356.1_651	[locus_tag=J5X95_RS03275]	[db_xref=GeneID:75092519]	[protein=PhrK	family	phosphatase-inhibitory	pheromone]	[protein_id=WP_164463356.1]	[location=complement(652316..652465)]	[gbkey=CDS]	0.4	0.5	0.42	0.28	50.32773109	0.39829379	0.927214344	2.150637633
lcl|NZ_CP072120.1_cds_WP_003156470.1_1941	[gene=rplB]	[locus_tag=J5X95_RS09980]	[db_xref=GeneID:75093856]	[protein=50S	ribosomal	protein	L2]	[protein_id=WP_003156470.1]	[location=1950800..1951633]	[gbkey=CDS]	0.456834532	0.586330935	0.442446043	0.341726619	39.89113869	0.339106853	0.926565897	1.834563231
lcl|NZ_CP072120.1_cds_WP_007407900.1_1755	[locus_tag=J5X95_RS08905]	[db_xref=GeneID:75093641]	[protein=DUF2188	domain-containing	protein]	[protein_id=WP_007407900.1]	[location=1753177..1753374]	[gbkey=CDS]	0.45959596	0.53030303	0.363636364	0.484848485	61	0.35695488	0.926312935	2.210264251
lcl|NZ_CP072120.1_cds_WP_007408759.1_706	[locus_tag=J5X95_RS03540]	[db_xref=GeneID:75092571]	[protein=hypothetical	protein]	[protein_id=WP_007408759.1]	[location=706317..706544]	[gbkey=CDS]	0.403508772	0.473684211	0.276315789	0.460526316	59.9666804	0.243496218	0.926259123	1.82682102
lcl|NZ_CP072120.1_cds_WP_007409633.1_3184	[gene=moaD]	[locus_tag=J5X95_RS16405]	[db_xref=GeneID:75095130]	[protein=molybdopterin	converting	factor	subunit	1]	[protein_id=WP_007409633.1]	[location=3197625..3197858]	[gbkey=CDS]	0.457264957	0.538461538	0.384615385	0.448717949	43.36620939	0.345512608	0.926175272	2.307376231
lcl|NZ_CP072120.1_cds_WP_031378436.1_2712	[locus_tag=J5X95_RS14050]	[db_xref=GeneID:75094660]	[protein=DUF3889	domain-containing	protein]	[protein_id=WP_031378436.1]	[location=2754403..2754726]	[gbkey=CDS]	0.456790123	0.537037037	0.351851852	0.481481481	52.14399266	0.308981771	0.925692276	1.809005611
lcl|NZ_CP072120.1_cds_WP_100001661.1_1642	[locus_tag=J5X95_RS08330]	[db_xref=GeneID:75093526]	[protein=YxiJ	family	protein]	[protein_id=WP_100001661.1]	[location=complement(1632041..1632421)]	[gbkey=CDS]	0.448818898	0.519685039	0.346456693	0.480314961	40.10963044	0.342008883	0.925605517	2.259549046
lcl|NZ_CP072121.1_cds_WP_219371711.1_3986	[locus_tag=J5X95_RS20375]	[db_xref=GeneID:75095920]	[protein=hypothetical	protein]	[protein_id=WP_219371711.1]	[location=39617..39976]	[gbkey=CDS]	0.677777778	0.675	0.6	0.758333333	44.18126073	0.39094362	0.925555364	3.527834438
lcl|NZ_CP072120.1_cds_J5X95_RS05185_1014	[locus_tag=J5X95_RS05185]	[db_xref=GeneID:75092899]	[protein=YusU	family	protein]	[pseudo=true]	[location=complement(1013292..1013559)]	[gbkey=CDS]	0.447761194	0.5	0.561797753	0.280898876	57.64480322	0.366697215	0.925302724	1.863202143
lcl|NZ_CP072120.1_cds_WP_007407562.1_1374	[locus_tag=J5X95_RS07000]	[db_xref=GeneID:75093261]	[protein=MarR	family	transcriptional	regulator]	[protein_id=WP_007407562.1]	[location=1378112..1378525]	[gbkey=CDS]	0.463768116	0.507246377	0.297101449	0.586956522	51.97646788	0.227695035	0.925212215	2.098974646
lcl|NZ_CP072120.1_cds_WP_007409956.1_1136	[gene=eno]	[locus_tag=J5X95_RS05800]	[db_xref=GeneID:75093022]	[protein=phosphopyruvate	hydratase]	[protein_id=WP_007409956.1]	[location=complement(1132011..1133303)]	[gbkey=CDS]	0.468677494	0.591647332	0.368909513	0.445475638	37.42286188	0.346564997	0.925150171	1.832906317
lcl|NZ_CP072120.1_cds_WP_007409934.1_1881	[locus_tag=J5X95_RS09595]	[db_xref=GeneID:75093779]	[protein=RNA-binding	S4	domain-containing	protein]	[protein_id=WP_007409934.1]	[location=1881333..1881593]	[gbkey=CDS]	0.45210728	0.517241379	0.333333333	0.505747126	53.28070042	0.279076305	0.924798073	2.052680708
lcl|NZ_CP072120.1_cds_WP_003153841.1_3692	[locus_tag=J5X95_RS18930]	[db_xref=GeneID:75095633]	[protein=metalloregulator	ArsR/SmtB	family	transcription	factor]	[protein_id=WP_003153841.1]	[location=complement(3857433..3857735)]	[gbkey=CDS]	0.452145215	0.514851485	0.326732673	0.514851485	45.96196543	0.29528011	0.924616779	2.091689621
lcl|NZ_CP072120.1_cds_WP_025650423.1_1574	[locus_tag=J5X95_RS07995]	[db_xref=GeneID:75093459]	[protein=hypothetical	protein]	[protein_id=WP_025650423.1]	[location=complement(1560968..1561402)]	[gbkey=CDS]	0.35862069	0.455172414	0.406896552	0.213793103	37.26948885	0.364245505	0.924512323	1.631237133
lcl|NZ_CP072120.1_cds_WP_007409880.1_1785	[locus_tag=J5X95_RS09055]	[db_xref=GeneID:75093671]	[protein=GNAT	family	N-acetyltransferase]	[protein_id=WP_007409880.1]	[location=1778727..1779158]	[gbkey=CDS]	0.449074074	0.569444444	0.319444444	0.458333333	52.96365921	0.213101573	0.924046565	1.938881145
lcl|NZ_CP072120.1_cds_WP_007407405.1_1191	[locus_tag=J5X95_RS06075]	[db_xref=GeneID:75093077]	[protein=DUF1433	domain-containing	protein]	[protein_id=WP_007407405.1]	[location=complement(1188617..1188874)]	[gbkey=CDS]	0.333333333	0.465116279	0.186046512	0.348837209	61	0.263584303	0.923958092	1.640647914
lcl|NZ_CP072121.1_cds_WP_139026636.1_3973	[locus_tag=J5X95_RS20315]	[db_xref=GeneID:75095908]	[protein=hypothetical	protein]	[protein_id=WP_139026636.1]	[location=complement(27818..28252)]	[gbkey=CDS]	0.363218391	0.413793103	0.296551724	0.379310345	39.32144725	0.281111217	0.92352056	1.839608503
lcl|NZ_CP072121.1_cds_WP_105322202.1_3982	[locus_tag=J5X95_RS20360]	[db_xref=GeneID:75095917]	[protein=hypothetical	protein]	[protein_id=WP_105322202.1]	[location=complement(35280..35672)]	[gbkey=CDS]	0.348600509	0.465648855	0.27480916	0.305343511	49.84350138	0.305470843	0.923432852	1.484199416
lcl|NZ_CP072120.1_cds_WP_003151149.1_1421	[gene=rpiB]	[locus_tag=J5X95_RS07235]	[db_xref=GeneID:75093307]	[protein=ribose	5-phosphate	isomerase	B]	[protein_id=WP_003151149.1]	[location=complement(1417741..1418190)]	[gbkey=CDS]	0.513333333	0.586666667	0.413333333	0.54	45.83823232	0.30354442	0.923360157	2.590879717
lcl|NZ_CP072120.1_cds_WP_003156478.1_1945	[gene=rplP]	[locus_tag=J5X95_RS10000]	[db_xref=GeneID:75093860]	[protein=50S	ribosomal	protein	L16]	[protein_id=WP_003156478.1]	[location=1952989..1953423]	[gbkey=CDS]	0.44137931	0.572413793	0.448275862	0.303448276	43.91102948	0.355396036	0.923307116	1.870719108
lcl|NZ_CP072120.1_cds_WP_042635658.1_1725	[locus_tag=J5X95_RS08740]	[db_xref=GeneID:75093608]	[protein=hypothetical	protein]	[protein_id=WP_042635658.1]	[location=complement(1719847..1720542)]	[gbkey=CDS]	0.357758621	0.456896552	0.340517241	0.275862069	40.39154699	0.270114581	0.923300271	1.441709467
lcl|NZ_CP072120.1_cds_WP_007409423.1_163	[locus_tag=J5X95_RS00815]	[db_xref=GeneID:75092028]	[protein=hypothetical	protein]	[protein_id=WP_007409423.1]	[location=complement(133154..133498)]	[gbkey=CDS]	0.4	0.460869565	0.27826087	0.460869565	51.83798887	0.282903848	0.923154836	1.970582399
lcl|NZ_CP072120.1_cds_WP_003152870.1_409	[locus_tag=J5X95_RS02050]	[db_xref=GeneID:75092275]	[protein=YqzM	family	protein]	[protein_id=WP_003152870.1]	[location=402295..402429]	[gbkey=CDS]	0.414814815	0.488888889	0.311111111	0.444444444	61	0.359625309	0.922696604	1.890595526
lcl|NZ_CP072120.1_cds_WP_094031783.1_3786	[locus_tag=J5X95_RS19395]	[db_xref=GeneID:75095726]	[protein=YokU	family	protein]	[protein_id=WP_094031783.1]	[location=complement(3941166..3941444)]	[gbkey=CDS]	0.476702509	0.483870968	0.408602151	0.537634409	52.73465085	0.253108801	0.922674848	2.070359816
lcl|NZ_CP072120.1_cds_WP_007407481.1_1276	[locus_tag=J5X95_RS06505]	[db_xref=GeneID:75093163]	[protein=competence	protein	ComFB]	[protein_id=WP_007407481.1]	[location=complement(1275330..1275614)]	[gbkey=CDS]	0.421052632	0.557894737	0.336842105	0.368421053	47.37609496	0.327513817	0.922296749	2.118802169
lcl|NZ_CP072120.1_cds_WP_007409222.1_2779	[locus_tag=J5X95_RS14380]	[db_xref=GeneID:75094726]	[protein=tryptophan	transporter]	[protein_id=WP_007409222.1]	[location=complement(2817759..2818277)]	[gbkey=CDS]	0.499036609	0.520231214	0.36416185	0.612716763	38.64177867	0.284888238	0.921370319	2.147982649
lcl|NZ_CP072121.1_cds_WP_216119359.1_3976	[locus_tag=J5X95_RS20330]	[db_xref=GeneID:75095911]	[protein=YolD-like	family	protein]	[protein_id=WP_216119359.1]	[location=30338..30691]	[gbkey=CDS]	0.361581921	0.440677966	0.254237288	0.389830508	44.64204117	0.315869011	0.920853855	1.785612886
lcl|NZ_CP072120.1_cds_WP_061046705.1_3674	[locus_tag=J5X95_RS18835]	[db_xref=GeneID:75095614]	[protein=XtrA/YqaO	family	protein]	[protein_id=WP_061046705.1]	[location=complement(3845167..3845370)]	[gbkey=CDS]	0.431372549	0.544117647	0.308823529	0.441176471	48.99132253	0.267642567	0.920762842	1.887279117
lcl|NZ_CP072120.1_cds_WP_007409129.1_2884	[locus_tag=J5X95_RS14905]	[db_xref=GeneID:75094831]	[protein=YjzD	family	protein]	[protein_id=WP_007409129.1]	[location=complement(2923334..2923519)]	[gbkey=CDS]	0.451612903	0.483870968	0.322580645	0.548387097	55.10195089	0.352799037	0.920625026	2.090179664
lcl|NZ_CP072120.1_cds_WP_007408668.1_880	[locus_tag=J5X95_RS04515]	[db_xref=GeneID:75092765]	[protein=hypothetical	protein]	[protein_id=WP_007408668.1]	[location=complement(883281..883499)]	[gbkey=CDS]	0.461187215	0.479452055	0.452054795	0.452054795	49.74947146	0.251351868	0.920609784	1.89803009
lcl|NZ_CP072120.1_cds_WP_003156732.1_2027	[locus_tag=J5X95_RS10485]	[db_xref=GeneID:75093957]	[protein=hypothetical	protein]	[protein_id=WP_003156732.1]	[location=complement(2035299..2035559)]	[gbkey=CDS]	0.432950192	0.482758621	0.287356322	0.528735632	41.49173351	0.352068016	0.920545567	2.252873314
lcl|NZ_CP072120.1_cds_WP_003156493.1_1955	[gene=rpsE]	[locus_tag=J5X95_RS10050]	[db_xref=GeneID:75093870]	[protein=30S	ribosomal	protein	S5]	[protein_id=WP_003156493.1]	[location=1956852..1957352]	[gbkey=CDS]	0.453093812	0.634730539	0.419161677	0.305389222	40.51327913	0.325484767	0.920539587	1.704288822
lcl|NZ_CP072120.1_cds_WP_015240464.1_851	[locus_tag=J5X95_RS04370]	[db_xref=GeneID:75092736]	[protein=hypothetical	protein]	[protein_id=WP_015240464.1]	[location=855602..855856]	[gbkey=CDS]	0.450980392	0.541176471	0.258823529	0.552941176	48.33981905	0.297197653	0.92053316	1.978744383
lcl|NZ_CP072120.1_cds_WP_014418220.1_41	[locus_tag=J5X95_RS00200]	[db_xref=GeneID:75091905]	[protein=helix-turn-helix	domain-containing	protein]	[protein_id=WP_014418220.1]	[location=22317..22694]	[gbkey=CDS]	0.367724868	0.547619048	0.246031746	0.30952381	47.15102281	0.236083272	0.919565871	1.454207735
lcl|NZ_CP072120.1_cds_WP_014418220.1_3915	[locus_tag=J5X95_RS20035]	[db_xref=GeneID:75095853]	[protein=helix-turn-helix	domain-containing	protein]	[protein_id=WP_014418220.1]	[location=4042070..4042447]	[gbkey=CDS]	0.367724868	0.547619048	0.246031746	0.30952381	47.15102281	0.236083272	0.919565871	1.454207735
lcl|NZ_CP072120.1_cds_WP_038459520.1_714	[locus_tag=J5X95_RS03575]	[db_xref=GeneID:75092578]	[protein=AzlD	domain-containing	protein]	[protein_id=WP_038459520.1]	[location=711674..711997]	[gbkey=CDS]	0.456790123	0.388888889	0.398148148	0.583333333	41.94475768	0.28684728	0.91945602	2.011609133
lcl|NZ_CP072120.1_cds_WP_100001290.1_2492	[locus_tag=J5X95_RS12870]	[db_xref=GeneID:75094427]	[protein=hypothetical	protein]	[protein_id=WP_100001290.1]	[location=2514952..2515254]	[gbkey=CDS]	0.514851485	0.554455446	0.386138614	0.603960396	61	0.231694286	0.919086315	2.19780474
lcl|NZ_CP072120.1_cds_WP_015240946.1_1736	[locus_tag=J5X95_RS08790]	[db_xref=GeneID:75093618]	[protein=autorepressor	SdpR	family	transcription	factor]	[protein_id=WP_015240946.1]	[location=complement(1730319..1730606)]	[gbkey=CDS]	0.364583333	0.416666667	0.333333333	0.34375	51.00280332	0.290285146	0.918215903	1.653671678
lcl|NZ_CP072120.1_cds_WP_063636474.1_1189	[locus_tag=J5X95_RS06065]	[db_xref=GeneID:75093075]	[protein=DUF1433	domain-containing	protein]	[protein_id=WP_063636474.1]	[location=complement(1187909..1188259)]	[gbkey=CDS]	0.307692308	0.418803419	0.213675214	0.290598291	44.01229774	0.302263514	0.918092596	1.495461238
lcl|NZ_CP072120.1_cds_WP_039252807.1_2155	[locus_tag=J5X95_RS11110]	[db_xref=GeneID:75094081]	[protein=hypothetical	protein]	[protein_id=WP_039252807.1]	[location=2187768..2188229]	[gbkey=CDS]	0.547619048	0.603896104	0.409090909	0.62987013	42.33468411	0.257098373	0.917951181	2.199664449
lcl|NZ_CP072120.1_cds_WP_003156684.1_2062	[locus_tag=J5X95_RS10655]	[db_xref=GeneID:75093991]	[protein=DUF2512	family	protein]	[protein_id=WP_003156684.1]	[location=complement(2069962..2070345)]	[gbkey=CDS]	0.4921875	0.5078125	0.3828125	0.5859375	41.67277598	0.316687981	0.91680754	2.55340155
lcl|NZ_CP072120.1_cds_WP_003152235.1_804	[gene=yidD]	[locus_tag=J5X95_RS04015]	[db_xref=GeneID:75092666]	[protein=membrane	protein	insertion	efficiency	factor	YidD]	[protein_id=WP_003152235.1]	[location=799350..799577]	[gbkey=CDS]	0.495614035	0.486842105	0.434210526	0.565789474	51.06965369	0.239097106	0.916681209	2.448806634
lcl|NZ_CP072120.1_cds_WP_014418191.1_3877	[locus_tag=J5X95_RS19850]	[db_xref=GeneID:75095816]	[protein=DUF3168	domain-containing	protein]	[protein_id=WP_014418191.1]	[location=complement(4020945..4021328)]	[gbkey=CDS]	0.388020833	0.5390625	0.296875	0.328125	50.26019911	0.313502773	0.916661099	1.618851798
lcl|NZ_CP072120.1_cds_WP_003155094.1_2869	[locus_tag=J5X95_RS14830]	[db_xref=GeneID:75094816]	[protein=hypothetical	protein]	[protein_id=WP_003155094.1]	[location=complement(2908303..2908452)]	[gbkey=CDS]	0.42	0.56	0.38	0.32	46.70289855	0.455015378	0.916649495	2.131493831
lcl|NZ_CP072120.1_cds_WP_071543361.1_625	[gene=infC]	[locus_tag=J5X95_RS03145]	[db_xref=GeneID:75092493]	[protein=translation	initiation	factor	IF-3]	[protein_id=WP_071543361.1]	[location=complement(623222..623743)]	[gbkey=CDS]	0.452380952	0.553571429	0.339285714	0.464285714	47.27423721	0.265099181	0.916502565	2.060015437
lcl|NZ_CP072120.1_cds_WP_012117647.1_3554	[locus_tag=J5X95_RS18245]	[db_xref=GeneID:75095496]	[protein=aspartyl-phosphate	phosphatase	Spo0E	family	protein]	[protein_id=WP_012117647.1]	[location=complement(3668010..3668183)]	[gbkey=CDS]	0.408045977	0.517241379	0.275862069	0.431034483	61	0.289038599	0.916378074	1.768655837
lcl|NZ_CP072120.1_cds_WP_003153363.1_166	[locus_tag=J5X95_RS00830]	[db_xref=GeneID:75092031]	[protein=peptidylprolyl	isomerase]	[protein_id=WP_003153363.1]	[location=complement(135043..135474)]	[gbkey=CDS]	0.462962963	0.527777778	0.402777778	0.458333333	42.62667321	0.315907418	0.916237743	1.967727997
lcl|NZ_CP072120.1_cds_WP_003154415.1_3293	[locus_tag=J5X95_RS16950]	[db_xref=GeneID:75095239]	[protein=YlmC/YmxH	family	sporulation	protein]	[protein_id=WP_003154415.1]	[location=3352174..3352425]	[gbkey=CDS]	0.396825397	0.488095238	0.30952381	0.392857143	37.23483877	0.314115867	0.916213003	1.802973392
lcl|NZ_CP072120.1_cds_WP_003152094.1_865	[locus_tag=J5X95_RS04440]	[db_xref=GeneID:75092750]	[protein=DUF1871	family	protein]	[protein_id=WP_003152094.1]	[location=complement(867256..867516)]	[gbkey=CDS]	0.478927203	0.563218391	0.32183908	0.551724138	43.24065832	0.277251562	0.916212984	2.074569751
lcl|NZ_CP072120.1_cds_WP_003154253.1_3383	[gene=fliJ]	[locus_tag=J5X95_RS17400]	[db_xref=GeneID:75095329]	[protein=flagellar	export	protein	FliJ]	[protein_id=WP_003154253.1]	[location=3442095..3442538]	[gbkey=CDS]	0.355855856	0.466216216	0.175675676	0.425675676	48.09735772	0.248840061	0.916003926	1.548480868
lcl|NZ_CP072120.1_cds_WP_100001555.1_441	[locus_tag=J5X95_RS02205]	[db_xref=GeneID:75092306]	[protein=DinB	family	protein]	[protein_id=WP_100001555.1]	[location=complement(428000..428500)]	[gbkey=CDS]	0.415169661	0.532934132	0.383233533	0.329341317	45.61933912	0.279579214	0.915804512	1.532933149
lcl|NZ_CP072120.1_cds_WP_003155477.1_2639	[locus_tag=J5X95_RS13585]	[db_xref=GeneID:75094567]	[protein=gamma-type	small	acid-soluble	spore	protein]	[protein_id=WP_003155477.1]	[location=2676440..2676610]	[gbkey=CDS]	0.438596491	0.526315789	0.350877193	0.438596491	38.63296396	0.403225917	0.915691744	1.644346581
lcl|NZ_CP072120.1_cds_WP_003154919.1_2980	[locus_tag=J5X95_RS15395]	[db_xref=GeneID:75094928]	[protein=hypothetical	protein]	[protein_id=WP_003154919.1]	[location=complement(3010169..3010354)]	[gbkey=CDS]	0.408602151	0.370967742	0.35483871	0.5	61	0.200681597	0.9156212	1.848171053
lcl|NZ_CP072120.1_cds_WP_003154654.1_3145	[locus_tag=J5X95_RS16210]	[db_xref=GeneID:75095091]	[protein=phosphocarrier	protein	HPr]	[protein_id=WP_003154654.1]	[location=3161619..3161885]	[gbkey=CDS]	0.426966292	0.539325843	0.404494382	0.337078652	45.75246072	0.410137401	0.915458251	1.95824575
lcl|NZ_CP072120.1_cds_WP_012118571.1_1274	[locus_tag=J5X95_RS06495]	[db_xref=GeneID:75093161]	[protein=membrane	protein]	[protein_id=WP_012118571.1]	[location=complement(1274142..1274561)]	[gbkey=CDS]	0.397619048	0.385714286	0.342857143	0.464285714	61	0.198780317	0.915399603	1.465341825
lcl|NZ_CP072120.1_cds_WP_003154990.1_2938	[locus_tag=J5X95_RS15180]	[db_xref=GeneID:75094885]	[protein=hypothetical	protein]	[protein_id=WP_003154990.1]	[location=2971039..2971236]	[gbkey=CDS]	0.393939394	0.5	0.257575758	0.424242424	61	0.233988286	0.915294612	2.083815759
lcl|NZ_CP072120.1_cds_WP_043020880.1_1674	[locus_tag=J5X95_RS08490]	[db_xref=GeneID:75093558]	[protein=hypothetical	protein]	[protein_id=WP_043020880.1]	[location=complement(1664199..1664591)]	[gbkey=CDS]	0.470737913	0.496183206	0.374045802	0.541984733	47.94439466	0.271307207	0.915282266	2.182977117
lcl|NZ_CP072120.1_cds_WP_003155135.1_2844	[locus_tag=J5X95_RS14705]	[db_xref=GeneID:75094791]	[protein=spore	germination	protein]	[protein_id=WP_003155135.1]	[location=complement(2885275..2885496)]	[gbkey=CDS]	0.468468468	0.486486486	0.432432432	0.486486486	57.32041738	0.318284379	0.915100428	1.842364751
lcl|NZ_CP072120.1_cds_WP_003156180.1_2276	[gene=rsbS]	[locus_tag=J5X95_RS11710]	[db_xref=GeneID:75094200]	[protein=RsbT	antagonist	protein	RsbS]	[protein_id=WP_003156180.1]	[location=2304625..2304990]	[gbkey=CDS]	0.467213115	0.549180328	0.286885246	0.56557377	50.27497677	0.264357152	0.915032787	1.804707015
lcl|NZ_CP072120.1_cds_WP_042635656.1_1722	[gene=rlmH]	[locus_tag=J5X95_RS08725]	[db_xref=GeneID:75093605]	[protein=23S	rRNA	(pseudouridine(1915)-N(3))-methyltransferase	RlmH]	[protein_id=WP_042635656.1]	[location=complement(1718505..1718984)]	[gbkey=CDS]	0.45625	0.51875	0.30625	0.54375	45.45253793	0.325446798	0.914025886	2.108199507
lcl|NZ_CP072120.1_cds_WP_003154176.1_3431	[locus_tag=J5X95_RS17640]	[db_xref=GeneID:75095377]	[protein=YlmC/YmxH	family	sporulation	protein]	[protein_id=WP_003154176.1]	[location=3488565..3488822]	[gbkey=CDS]	0.496124031	0.581395349	0.337209302	0.569767442	55.46243887	0.273024495	0.913791836	1.964408623
lcl|NZ_CP072120.1_cds_WP_020956032.1_199	[locus_tag=J5X95_RS00995]	[db_xref=GeneID:75092064]	[protein=DUF2552	family	protein]	[protein_id=WP_020956032.1]	[location=complement(161670..161909)]	[gbkey=CDS]	0.483333333	0.5125	0.3	0.6375	61	0.227539695	0.913713655	2.177295002
lcl|NZ_CP072120.1_cds_WP_025284386.1_2478	[locus_tag=J5X95_RS12800]	[db_xref=GeneID:75094414]	[protein=contact-dependent	growth	inhibition	system	immunity	protein]	[protein_id=WP_025284386.1]	[location=complement(2505961..2506260)]	[gbkey=CDS]	0.32	0.51	0.24	0.21	52.77692426	0.37841083	0.913510313	1.645571063
lcl|NZ_CP072120.1_cds_WP_003155168.1_2820	[locus_tag=J5X95_RS14585]	[db_xref=GeneID:75094767]	[protein=excalibur	calcium-binding	domain-containing	protein]	[protein_id=WP_003155168.1]	[location=2860166..2860435]	[gbkey=CDS]	0.444444444	0.433333333	0.388888889	0.511111111	40.02960763	0.255978512	0.91348757	1.910747639
lcl|NZ_CP072120.1_cds_WP_016937108.1_2350	[locus_tag=J5X95_RS12125]	[db_xref=GeneID:75094280]	[protein=spore	coat	protein]	[protein_id=WP_016937108.1]	[location=complement(2367480..2367779)]	[gbkey=CDS]	0.473333333	0.54	0.35	0.53	57.91498956	0.314191459	0.913454735	2.018146277
lcl|NZ_CP072120.1_cds_WP_007410320.1_3566	[gene=tlp]	[locus_tag=J5X95_RS18305]	[db_xref=GeneID:75095508]	[protein=small	acid-soluble	spore	protein	Tlp]	[protein_id=WP_007410320.1]	[location=3675556..3675798]	[gbkey=CDS]	0.403292181	0.518518519	0.296296296	0.395061728	40.09544525	0.302270435	0.913232118	2.114652621
lcl|NZ_CP072120.1_cds_WP_021495118.1_2176	[locus_tag=J5X95_RS11215]	[db_xref=GeneID:75094102]	[protein=YjcZ	family	sporulation	protein]	[protein_id=WP_021495118.1]	[location=complement(2210375..2210470)]	[gbkey=CDS]	0.395833333	0.40625	0.375	0.40625	61	0.351363755	0.913057114	1.658573148
lcl|NZ_CP072120.1_cds_WP_059368444.1_47	[locus_tag=J5X95_RS00230]	[db_xref=GeneID:75091911]	[protein=hypothetical	protein]	[protein_id=WP_059368444.1]	[location=complement(30153..30344)]	[gbkey=CDS]	0.458333333	0.546875	0.375	0.453125	38.2852005	0.333015812	0.913023077	2.441162505
lcl|NZ_CP072120.1_cds_WP_003150894.1_1580	[locus_tag=J5X95_RS08025]	[db_xref=GeneID:75093465]	[protein=VOC	family	protein]	[protein_id=WP_003150894.1]	[location=1565222..1565605]	[gbkey=CDS]	0.471354167	0.5625	0.3359375	0.515625	51.65150271	0.266718209	0.912605549	1.801669721
lcl|NZ_CP072120.1_cds_WP_003154150.1_3448	[locus_tag=J5X95_RS17725]	[db_xref=GeneID:75095394]	[protein=DUF3243	domain-containing	protein]	[protein_id=WP_003154150.1]	[location=3508693..3508950]	[gbkey=CDS]	0.434108527	0.523255814	0.302325581	0.476744186	61	0.351554	0.912444897	1.668973023
lcl|NZ_CP072120.1_cds_WP_032867739.1_2624	[locus_tag=J5X95_RS13510]	[db_xref=GeneID:75094552]	[protein=YfhH	family	protein]	[protein_id=WP_032867739.1]	[location=2663610..2663924]	[gbkey=CDS]	0.473015873	0.561904762	0.371428571	0.485714286	50.69665318	0.373811009	0.912329169	2.268415529
lcl|NZ_CP072120.1_cds_WP_014417831.1_3490	[locus_tag=J5X95_RS17935]	[db_xref=GeneID:75095436]	[protein=YmaF	family	protein]	[protein_id=WP_014417831.1]	[location=3609047..3609451]	[gbkey=CDS]	0.530864198	0.577777778	0.414814815	0.6	47.14566693	0.310190563	0.912315603	2.11319071
lcl|NZ_CP072120.1_cds_WP_003154673.1_3125	[gene=queF]	[locus_tag=J5X95_RS16115]	[db_xref=GeneID:75095072]	[protein=preQ(1)	synthase]	[protein_id=WP_003154673.1]	[location=3144054..3144548]	[gbkey=CDS]	0.434343434	0.442424242	0.327272727	0.533333333	47.31858404	0.246964916	0.912226909	1.816021232
lcl|NZ_CP072120.1_cds_WP_003154182.1_3427	[gene=rpsO]	[locus_tag=J5X95_RS17620]	[db_xref=GeneID:75095373]	[protein=30S	ribosomal	protein	S15]	[protein_id=WP_003154182.1]	[location=3483570..3483839]	[gbkey=CDS]	0.396296296	0.522222222	0.333333333	0.333333333	53.62892239	0.294355601	0.911924965	1.793762486
lcl|NZ_CP072120.1_cds_WP_003151495.1_1209	[locus_tag=J5X95_RS06170]	[db_xref=GeneID:75093096]	[protein=HPr	family	phosphocarrier	protein]	[protein_id=WP_003151495.1]	[location=complement(1206937..1207194)]	[gbkey=CDS]	0.484496124	0.593023256	0.337209302	0.523255814	45.95721087	0.296524923	0.911864481	2.065810896
lcl|NZ_CP072120.1_cds_WP_003151660.1_1116	[locus_tag=J5X95_RS05700]	[db_xref=GeneID:75093002]	[protein=GbsR/MarR	family	transcriptional	regulator]	[protein_id=WP_003151660.1]	[location=1112144..1112677]	[gbkey=CDS]	0.443820225	0.505617978	0.280898876	0.54494382	44.76900666	0.220866296	0.911542065	2.122909633
lcl|NZ_CP072120.1_cds_WP_007407407.1_1194	[locus_tag=J5X95_RS06090]	[db_xref=GeneID:75093080]	[protein=hypothetical	protein]	[protein_id=WP_007407407.1]	[location=1191460..1191771]	[gbkey=CDS]	0.458333333	0.509615385	0.365384615	0.5	49.46092298	0.31412914	0.911130251	2.063088832
lcl|NZ_CP072120.1_cds_WP_003153223.1_251	[gene=brxB]	[locus_tag=J5X95_RS01255]	[db_xref=GeneID:75092116]	[protein=bacilliredoxin	BrxB]	[protein_id=WP_003153223.1]	[location=complement(262384..262821)]	[gbkey=CDS]	0.48173516	0.595890411	0.369863014	0.479452055	49.25820987	0.342863707	0.911085809	2.009502592
lcl|NZ_CP072120.1_cds_WP_017417895.1_3593	[locus_tag=J5X95_RS18435]	[db_xref=GeneID:75095534]	[protein=DUF4870	domain-containing	protein]	[protein_id=WP_017417895.1]	[location=3703066..3703377]	[gbkey=CDS]	0.384615385	0.384615385	0.307692308	0.461538462	56.70405013	0.28616922	0.911048688	1.711406853
lcl|NZ_CP072120.1_cds_J5X95_RS20745_832	[locus_tag=J5X95_RS20745]	[db_xref=GeneID:75095993]	[protein=hypothetical	protein]	[pseudo=true]	[partial=5']	[location=complement(833637..>833804)]	[gbkey=CDS]	0.379746835	0.301886792	0.377358491	0.461538462	61	0.26961077	0.91100626	1.916029116
lcl|NZ_CP072120.1_cds_WP_003156472.1_1942	[gene=rpsS]	[locus_tag=J5X95_RS09985]	[db_xref=GeneID:75093857]	[protein=30S	ribosomal	protein	S19]	[protein_id=WP_003156472.1]	[location=1951691..1951969]	[gbkey=CDS]	0.426523297	0.483870968	0.387096774	0.408602151	52.77822703	0.340756725	0.910944279	1.958665491
lcl|NZ_CP072120.1_cds_WP_094031808.1_112	[gene=mtrB]	[locus_tag=J5X95_RS00560]	[db_xref=GeneID:75091977]	[protein=trp	RNA-binding	attenuation	protein	MtrB]	[protein_id=WP_094031808.1]	[location=complement(87685..87912)]	[gbkey=CDS]	0.438596491	0.473684211	0.328947368	0.513157895	43.91855822	0.357387415	0.9109076	1.847168628
lcl|NZ_CP072120.1_cds_WP_007409303.1_2376	[locus_tag=J5X95_RS12255]	[db_xref=GeneID:75094306]	[protein=hypothetical	protein]	[protein_id=WP_007409303.1]	[location=2392472..2392741]	[gbkey=CDS]	0.444444444	0.488888889	0.3	0.544444444	61	0.252293506	0.910542222	1.807341677
lcl|NZ_CP072120.1_cds_WP_007610033.1_2559	[locus_tag=J5X95_RS13185]	[db_xref=GeneID:75094487]	[protein=DUF1992	domain-containing	protein]	[protein_id=WP_007610033.1]	[location=2593245..2593622]	[gbkey=CDS]	0.521164021	0.579365079	0.349206349	0.634920635	44.39414113	0.267986112	0.910504983	2.478781523
lcl|NZ_CP072120.1_cds_WP_031378341.1_1088	[locus_tag=J5X95_RS05555]	[db_xref=GeneID:75092973]	[protein=glutaredoxin	family	protein]	[protein_id=WP_031378341.1]	[location=complement(1089475..1089762)]	[gbkey=CDS]	0.510416667	0.645833333	0.34375	0.541666667	47.6946506	0.250427689	0.91010563	2.143021512
lcl|NZ_CP072120.1_cds_WP_094031799.1_74	[gene=panD]	[locus_tag=J5X95_RS00370]	[db_xref=GeneID:75091939]	[protein=aspartate	1-decarboxylase]	[protein_id=WP_094031799.1]	[location=complement(53337..53720)]	[gbkey=CDS]	0.455729167	0.5625	0.3203125	0.484375	47.97190407	0.301164534	0.909880238	1.936945767
lcl|NZ_CP072120.1_cds_WP_072177182.1_20	[locus_tag=J5X95_RS00100]	[db_xref=GeneID:75091885]	[protein=helix-turn-helix	domain-containing	protein]	[protein_id=WP_072177182.1]	[location=complement(11929..12141)]	[gbkey=CDS]	0.403755869	0.464788732	0.253521127	0.492957746	61	0.186039533	0.909817267	1.734250289
lcl|NZ_CP072120.1_cds_WP_072177182.1_3894	[locus_tag=J5X95_RS19935]	[db_xref=GeneID:75095833]	[protein=helix-turn-helix	domain-containing	protein]	[protein_id=WP_072177182.1]	[location=complement(4031683..4031895)]	[gbkey=CDS]	0.403755869	0.464788732	0.253521127	0.492957746	61	0.186039533	0.909817267	1.734250289
lcl|NZ_CP072120.1_cds_WP_015239847.1_3366	[locus_tag=J5X95_RS17315]	[db_xref=GeneID:75095312]	[protein=FlhB-like	flagellar	biosynthesis	protein]	[protein_id=WP_015239847.1]	[location=3424897..3425178]	[gbkey=CDS]	0.471631206	0.606382979	0.308510638	0.5	51.38636887	0.260530639	0.909596878	1.932103522
lcl|NZ_CP072120.1_cds_WP_025284279.1_2291	[locus_tag=J5X95_RS11820]	[db_xref=GeneID:75094222]	[protein=GNAT	family	N-acetyltransferase]	[protein_id=WP_025284279.1]	[location=2317162..2317611]	[gbkey=CDS]	0.344444444	0.48	0.313333333	0.24	47.03143878	0.304808004	0.909580956	1.460414999
lcl|NZ_CP072120.1_cds_WP_219371602.1_2898	[locus_tag=J5X95_RS14975]	[db_xref=GeneID:75094845]	[protein=YjbA	family	protein]	[protein_id=WP_219371602.1]	[location=2935845..2936597]	[gbkey=CDS]	0.450199203	0.529880478	0.270916335	0.549800797	42.96183692	0.189413332	0.909431313	1.97389766
lcl|NZ_CP072120.1_cds_WP_007612011.1_3775	[locus_tag=J5X95_RS19340]	[db_xref=GeneID:75095715]	[protein=hypothetical	protein]	[protein_id=WP_007612011.1]	[location=3935711..3935962]	[gbkey=CDS]	0.51984127	0.571428571	0.5	0.488095238	52.65171954	0.30501593	0.909417322	1.828056705
lcl|NZ_CP072120.1_cds_WP_007409189.1_2814	[locus_tag=J5X95_RS14555]	[db_xref=GeneID:75094761]	[protein=IDEAL	domain-containing	protein]	[protein_id=WP_007409189.1]	[location=complement(2856355..2856588)]	[gbkey=CDS]	0.414529915	0.461538462	0.256410256	0.525641026	41.83337414	0.335297281	0.909200739	1.974236286
lcl|NZ_CP072120.1_cds_WP_025285184.1_869	[gene=kapD]	[locus_tag=J5X95_RS04460]	[db_xref=GeneID:75092754]	[protein=3'-5'	exonuclease	KapD]	[protein_id=WP_025285184.1]	[location=complement(870630..871247)]	[gbkey=CDS]	0.436893204	0.485436893	0.325242718	0.5	50.89856603	0.227429821	0.909185302	2.002341966
lcl|NZ_CP072120.1_cds_WP_020955684.1_3015	[locus_tag=J5X95_RS15570]	[db_xref=GeneID:75094963]	[protein=DUF3599	family	protein]	[protein_id=WP_020955684.1]	[location=3039089..3039445]	[gbkey=CDS]	0.492997199	0.638655462	0.327731092	0.512605042	48.94411048	0.284914557	0.909162911	1.789754177
lcl|NZ_CP072120.1_cds_WP_043021266.1_3032	[locus_tag=J5X95_RS15655]	[db_xref=GeneID:75094980]	[protein=XkdW	family	protein]	[protein_id=WP_043021266.1]	[location=3054384..3054755]	[gbkey=CDS]	0.451612903	0.548387097	0.370967742	0.435483871	48.85455168	0.3176599	0.908847255	1.958616239
lcl|NZ_CP072120.1_cds_WP_003150867.1_1593	[gene=licA]	[locus_tag=J5X95_RS08090]	[db_xref=GeneID:75093478]	[protein=PTS	lichenan	transporter	subunit	IIA]	[protein_id=WP_003150867.1]	[location=complement(1579120..1579452)]	[gbkey=CDS]	0.48048048	0.585585586	0.342342342	0.513513514	51.40334662	0.268634846	0.908678951	1.861256343
lcl|NZ_CP072120.1_cds_WP_227749573.1_2311	[locus_tag=J5X95_RS11925]	[db_xref=GeneID:75094241]	[protein=helix-turn-helix	domain-containing	protein]	[protein_id=WP_227749573.1]	[location=2333070..2333387]	[gbkey=CDS]	0.342767296	0.433962264	0.330188679	0.264150943	51.65532882	0.284870234	0.908411624	1.755622127
lcl|NZ_CP072120.1_cds_WP_007409443.1_134	[locus_tag=J5X95_RS00670]	[db_xref=GeneID:75091999]	[protein=YpbF	family	protein]	[protein_id=WP_007409443.1]	[location=complement(107109..107567)]	[gbkey=CDS]	0.409586057	0.437908497	0.352941176	0.437908497	47.41942971	0.274315046	0.908087162	1.882786895
lcl|NZ_CP072120.1_cds_WP_072588824.1_2301	[locus_tag=J5X95_RS11870]	[db_xref=GeneID:75094231]	[protein=MarR	family	transcriptional	regulator]	[protein_id=WP_072588824.1]	[location=2324000..2324314]	[gbkey=CDS]	0.33015873	0.466666667	0.295238095	0.228571429	52.31581859	0.268736495	0.907627072	1.665570978
lcl|NZ_CP072120.1_cds_WP_046341506.1_1633	[locus_tag=J5X95_RS08285]	[db_xref=GeneID:75093517]	[protein=hypothetical	protein]	[protein_id=WP_046341506.1]	[location=complement(1622507..1622755)]	[gbkey=CDS]	0.493975904	0.590361446	0.34939759	0.542168675	61	0.2465903	0.907288737	1.740826483
lcl|NZ_CP072120.1_cds_WP_007410071.1_1019	[locus_tag=J5X95_RS05210]	[db_xref=GeneID:75092904]	[protein=Dps	family	protein]	[protein_id=WP_007410071.1]	[location=1017941..1018405]	[gbkey=CDS]	0.449462366	0.55483871	0.335483871	0.458064516	46.20782026	0.272109756	0.906612846	1.973600409
lcl|NZ_CP072120.1_cds_WP_003154717.1_3096	[locus_tag=J5X95_RS15975]	[db_xref=GeneID:75095044]	[protein=alpha/beta-type	small	acid-soluble	spore	protein]	[protein_id=WP_003154717.1]	[location=complement(3115768..3115962)]	[gbkey=CDS]	0.461538462	0.615384615	0.384615385	0.384615385	41.93714105	0.354321717	0.906362649	1.944107852
lcl|NZ_CP072120.1_cds_J5X95_RS20095_3928	[locus_tag=J5X95_RS20095]	[db_xref=GeneID:75095864]	[protein=phage	tail	protein]	[pseudo=true]	[partial=5']	[location=complement(4055841..>4056186)]	[gbkey=CDS]	0.377245509	0.410714286	0.387387387	0.333333333	47.95330907	0.285476808	0.906338385	1.630917681
lcl|NZ_CP072120.1_cds_WP_063095907.1_2475	[locus_tag=J5X95_RS12785]	[db_xref=GeneID:75094411]	[protein=DUF600	family	protein]	[protein_id=WP_063095907.1]	[location=complement(2502878..2503333)]	[gbkey=CDS]	0.309210526	0.5	0.203947368	0.223684211	42.73602212	0.325019003	0.905876457	1.557654439
lcl|NZ_CP072120.1_cds_WP_007408464.1_3114	[locus_tag=J5X95_RS16060]	[db_xref=GeneID:75095061]	[protein=aspartyl-phosphate	phosphatase	Spo0E	family	protein]	[protein_id=WP_007408464.1]	[location=3132797..3133057]	[gbkey=CDS]	0.436781609	0.517241379	0.333333333	0.459770115	60.31093627	0.313419508	0.905686502	1.810774927
lcl|NZ_CP072120.1_cds_WP_077411092.1_1348	[locus_tag=J5X95_RS06870]	[db_xref=GeneID:75093235]	[protein=polymorphic	toxin	type	15	domain-containing	protein]	[protein_id=WP_077411092.1]	[location=complement(1354883..1355506)]	[gbkey=CDS]	0.365384615	0.490384615	0.365384615	0.240384615	42.44548319	0.342907758	0.905671366	1.429655963
lcl|NZ_CP072120.1_cds_WP_094031394.1_1604	[locus_tag=J5X95_RS08140]	[db_xref=GeneID:75093488]	[protein=PTS	sugar	transporter	subunit	IIB]	[protein_id=WP_094031394.1]	[location=1589215..1589526]	[gbkey=CDS]	0.477564103	0.548076923	0.336538462	0.548076923	48.47234833	0.342704191	0.905199567	1.949411348
lcl|NZ_CP072120.1_cds_WP_014305346.1_200	[locus_tag=J5X95_RS01000]	[db_xref=GeneID:75092065]	[protein=iron-sulfur	cluster	biosynthesis	family	protein]	[protein_id=WP_014305346.1]	[location=complement(161884..162246)]	[gbkey=CDS]	0.50137741	0.553719008	0.388429752	0.561983471	41.46688114	0.300357692	0.905097371	2.112420197
lcl|NZ_CP072120.1_cds_WP_003156475.1_1943	[gene=rplV]	[locus_tag=J5X95_RS09990]	[db_xref=GeneID:75093858]	[protein=50S	ribosomal	protein	L22]	[protein_id=WP_003156475.1]	[location=1951986..1952327]	[gbkey=CDS]	0.450292398	0.552631579	0.421052632	0.377192982	43.4435365	0.330039974	0.905055233	1.804025093
lcl|NZ_CP072120.1_cds_WP_017417852.1_3525	[locus_tag=J5X95_RS20895]	[db_xref=GeneID:75096023]	[protein=hypothetical	protein]	[protein_id=WP_017417852.1]	[location=3644680..3644883]	[gbkey=CDS]	0.397058824	0.397058824	0.382352941	0.411764706	56.49758166	0.318614466	0.904521492	1.622685751
lcl|NZ_CP072120.1_cds_WP_003154406.1_3299	[gene=divIVA]	[locus_tag=J5X95_RS16980]	[db_xref=GeneID:75095245]	[protein=septum	site-determining	protein	DivIVA]	[protein_id=WP_003154406.1]	[location=3355780..3356274]	[gbkey=CDS]	0.416161616	0.557575758	0.236363636	0.454545455	51.49295662	0.260678835	0.904467324	2.007276063
lcl|NZ_CP072120.1_cds_WP_003156476.1_1944	[gene=rpsC]	[locus_tag=J5X95_RS09995]	[db_xref=GeneID:75093859]	[protein=30S	ribosomal	protein	S3]	[protein_id=WP_003156476.1]	[location=1952331..1952987]	[gbkey=CDS]	0.449010654	0.598173516	0.410958904	0.337899543	38.47606524	0.312475375	0.904273347	1.66881136
lcl|NZ_CP072120.1_cds_WP_011996172.1_1867	[locus_tag=J5X95_RS09525]	[db_xref=GeneID:75093765]	[protein=small	acid-soluble	spore	protein	alpha/beta	type]	[protein_id=WP_011996172.1]	[location=1866688..1866876]	[gbkey=CDS]	0.513227513	0.603174603	0.380952381	0.555555556	60.27172827	0.234528511	0.904262627	1.949770042
lcl|NZ_CP072120.1_cds_WP_003153848.1_3689	[locus_tag=J5X95_RS18915]	[db_xref=GeneID:75095630]	[protein=excisionase	family	DNA-binding	protein]	[protein_id=WP_003153848.1]	[location=complement(3853818..3854048)]	[gbkey=CDS]	0.372294372	0.519480519	0.168831169	0.428571429	59.88333759	0.217686488	0.904109455	1.596620428
lcl|NZ_CP072121.1_cds_WP_216119395.1_4001	[locus_tag=J5X95_RS20450]	[db_xref=GeneID:75095935]	[protein=hypothetical	protein]	[protein_id=WP_216119395.1]	[location=53755..53898]	[gbkey=CDS]	0.451388889	0.520833333	0.354166667	0.479166667	52.31818182	0.397448607	0.903931364	2.123545521
lcl|NZ_CP072120.1_cds_WP_033574675.1_3784	[locus_tag=J5X95_RS19385]	[db_xref=GeneID:75095724]	[protein=hypothetical	protein]	[protein_id=WP_033574675.1]	[location=complement(3940348..3940554)]	[gbkey=CDS]	0.439613527	0.463768116	0.391304348	0.463768116	58.4	0.366090028	0.903880876	2.106474818
lcl|NZ_CP072120.1_cds_WP_003151222.1_1380	[locus_tag=J5X95_RS07030]	[db_xref=GeneID:75093267]	[protein=P-II	family	nitrogen	regulator]	[protein_id=WP_003151222.1]	[location=1384809..1385159]	[gbkey=CDS]	0.475783476	0.564102564	0.341880342	0.521367521	54.29930537	0.261434739	0.903831854	2.024310057
lcl|NZ_CP072120.1_cds_WP_023356967.1_3803	[locus_tag=J5X95_RS19480]	[db_xref=GeneID:75095743]	[protein=DUF3221	domain-containing	protein]	[protein_id=WP_023356967.1]	[location=complement(3955302..3955559)]	[gbkey=CDS]	0.298449612	0.38372093	0.255813953	0.255813953	44.58280333	0.339746246	0.903818192	1.603452009
lcl|NZ_CP072120.1_cds_WP_007409879.1_1784	[locus_tag=J5X95_RS09050]	[db_xref=GeneID:75093670]	[protein=MarR	family	transcriptional	regulator]	[protein_id=WP_007409879.1]	[location=complement(1778154..1778606)]	[gbkey=CDS]	0.395143488	0.490066225	0.304635762	0.390728477	48.12021381	0.248672458	0.903675534	1.715534533
lcl|NZ_CP072120.1_cds_WP_014418189.1_3875	[locus_tag=J5X95_RS19840]	[db_xref=GeneID:75095814]	[protein=hypothetical	protein]	[protein_id=WP_014418189.1]	[location=complement(4019883..4020260)]	[gbkey=CDS]	0.386243386	0.492063492	0.30952381	0.357142857	48.63197714	0.297745643	0.903406169	1.795220828
lcl|NZ_CP072120.1_cds_J5X95_RS10620_2054	[locus_tag=J5X95_RS10620]	[db_xref=GeneID:75093984]	[protein=hypothetical	protein]	[pseudo=true]	[partial=5']	[location=<2064713..2064947]	[gbkey=CDS]	0.506437768	0.397435897	0.512820513	0.61038961	52.35398561	0.290167824	0.902976532	2.311885948
lcl|NZ_CP072120.1_cds_WP_099320010.1_1345	[locus_tag=J5X95_RS06855]	[db_xref=GeneID:75093232]	[protein=hypothetical	protein]	[protein_id=WP_099320010.1]	[location=complement(1353092..1353592)]	[gbkey=CDS]	0.311377246	0.425149701	0.25748503	0.251497006	43.00644407	0.292844399	0.902310297	1.50969018
lcl|NZ_CP072120.1_cds_WP_083673799.1_3527	[locus_tag=J5X95_RS18115]	[db_xref=GeneID:75095471]	[protein=hypothetical	protein]	[protein_id=WP_083673799.1]	[location=3646570..3647013]	[gbkey=CDS]	0.412162162	0.412162162	0.371621622	0.452702703	47.12334384	0.181964198	0.901907347	1.468374165
lcl|NZ_CP072120.1_cds_WP_003151830.1_1008	[locus_tag=J5X95_RS05155]	[db_xref=GeneID:75092893]	[protein=spore	coat	protein]	[protein_id=WP_003151830.1]	[location=1007625..1007957]	[gbkey=CDS]	0.459459459	0.504504505	0.306306306	0.567567568	41.68881525	0.234438246	0.901864741	2.027340072
lcl|NZ_CP072120.1_cds_WP_157774448.1_892	[locus_tag=J5X95_RS04575]	[db_xref=GeneID:75092777]	[protein=polyprenyl	synthetase	family	protein]	[protein_id=WP_157774448.1]	[location=complement(893138..893998)]	[gbkey=CDS]	0.315911731	0.428571429	0.257839721	0.261324042	45.64831549	0.279481554	0.901732217	1.553075465
lcl|NZ_CP072120.1_cds_WP_025852635.1_40	[locus_tag=J5X95_RS00195]	[db_xref=GeneID:75091904]	[protein=helix-turn-helix	transcriptional	regulator]	[protein_id=WP_025852635.1]	[location=complement(21946..22164)]	[gbkey=CDS]	0.383561644	0.438356164	0.356164384	0.356164384	49.86377253	0.319151934	0.901241	1.545042537
lcl|NZ_CP072120.1_cds_WP_025852635.1_3914	[locus_tag=J5X95_RS20030]	[db_xref=GeneID:75095852]	[protein=helix-turn-helix	transcriptional	regulator]	[protein_id=WP_025852635.1]	[location=complement(4041699..4041917)]	[gbkey=CDS]	0.383561644	0.438356164	0.356164384	0.356164384	49.86377253	0.319151934	0.901241	1.545042537
lcl|NZ_CP072120.1_cds_WP_007408463.1_3116	[locus_tag=J5X95_RS16070]	[db_xref=GeneID:75095063]	[protein=MarR	family	transcriptional	regulator]	[protein_id=WP_007408463.1]	[location=3134983..3135429]	[gbkey=CDS]	0.4049217	0.483221477	0.275167785	0.456375839	46.44979311	0.283023135	0.901160552	1.739336603
lcl|NZ_CP072120.1_cds_WP_003156423.1_1923	[gene=nusG]	[locus_tag=J5X95_RS09890]	[db_xref=GeneID:75093838]	[protein=transcription	termination/antitermination	protein	NusG]	[protein_id=WP_003156423.1]	[location=1931363..1931896]	[gbkey=CDS]	0.43258427	0.52247191	0.303370787	0.471910112	41.5467202	0.255591117	0.901061811	1.718376327
lcl|NZ_CP072120.1_cds_WP_039062697.1_2353	[locus_tag=J5X95_RS12140]	[db_xref=GeneID:75094283]	[protein=spore	coat	protein]	[protein_id=WP_039062697.1]	[location=complement(2369165..2369533)]	[gbkey=CDS]	0.444444444	0.544715447	0.317073171	0.471544715	51.31551503	0.267635475	0.90097348	1.689708286
lcl|NZ_CP072120.1_cds_WP_119001838.1_202	[locus_tag=J5X95_RS01010]	[db_xref=GeneID:75092067]	[protein=antibiotic	biosynthesis	monooxygenase]	[protein_id=WP_119001838.1]	[location=complement(163283..163627)]	[gbkey=CDS]	0.495652174	0.52173913	0.434782609	0.530434783	43.02992367	0.294360114	0.900914738	2.298960162
lcl|NZ_CP072120.1_cds_WP_032866771.1_2360	[locus_tag=J5X95_RS12175]	[db_xref=GeneID:75094290]	[protein=GNAT	family	protein]	[protein_id=WP_032866771.1]	[location=complement(2377085..2377612)]	[gbkey=CDS]	0.448863636	0.517045455	0.329545455	0.5	49.09368863	0.249919471	0.900830072	1.855160152
lcl|NZ_CP072120.1_cds_WP_007409161.1_2847	[locus_tag=J5X95_RS14720]	[db_xref=GeneID:75094794]	[protein=YisL	family	protein]	[protein_id=WP_007409161.1]	[location=2887118..2887474]	[gbkey=CDS]	0.470588235	0.495798319	0.336134454	0.579831933	50.91139585	0.271413407	0.900537184	2.211211586
lcl|NZ_CP072120.1_cds_WP_020955310.1_2148	[gene=tcyC]	[locus_tag=J5X95_RS11075]	[db_xref=GeneID:75094074]	[protein=cystine	ABC	transporter	ATP-binding	protein	TcyC]	[protein_id=WP_020955310.1]	[location=complement(2182146..2182889)]	[gbkey=CDS]	0.504032258	0.612903226	0.318548387	0.580645161	40.33999343	0.236005293	0.900472974	2.448739053
lcl|NZ_CP072120.1_cds_WP_094031283.1_1085	[locus_tag=J5X95_RS05540]	[db_xref=GeneID:75092970]	[protein=carboxymuconolactone	decarboxylase	family	protein]	[protein_id=WP_094031283.1]	[location=1086743..1087159]	[gbkey=CDS]	0.352517986	0.45323741	0.338129496	0.26618705	48.63144533	0.325056026	0.900441734	1.605055807
lcl|NZ_CP072120.1_cds_WP_003155732.1_2463	[gene=gatC]	[locus_tag=J5X95_RS12725]	[db_xref=GeneID:75094400]	[protein=Asp-tRNA(Asn)/Glu-tRNA(Gln)	amidotransferase	subunit	GatC]	[protein_id=WP_003155732.1]	[location=2489131..2489421]	[gbkey=CDS]	0.450171821	0.608247423	0.288659794	0.453608247	57.95290714	0.258909249	0.900184429	1.628787629
lcl|NZ_CP072120.1_cds_WP_007408189.1_506	[locus_tag=J5X95_RS02535]	[db_xref=GeneID:75092372]	[protein=post-transcriptional	regulator]	[protein_id=WP_007408189.1]	[location=complement(496307..496603)]	[gbkey=CDS]	0.400673401	0.515151515	0.252525253	0.434343434	61	0.264728112	0.900099487	1.717315105
lcl|NZ_CP072120.1_cds_WP_007409091.1_2932	[gene=cotZ]	[locus_tag=J5X95_RS15150]	[db_xref=GeneID:75094879]	[protein=spore	coat	protein	CotZ]	[protein_id=WP_007409091.1]	[location=complement(2967671..2968114)]	[gbkey=CDS]	0.445945946	0.47972973	0.385135135	0.472972973	46.88550797	0.233639217	0.899816104	1.843947397
lcl|NZ_CP072120.1_cds_WP_003155975.1_2402	[locus_tag=J5X95_RS12420]	[db_xref=GeneID:75094339]	[protein=YdiK	family	protein]	[protein_id=WP_003155975.1]	[location=complement(2421004..2421195)]	[gbkey=CDS]	0.390625	0.265625	0.390625	0.515625	56.85027223	0.337503874	0.899695222	1.954645706
lcl|NZ_CP072120.1_cds_WP_061046703.1_3682	[locus_tag=J5X95_RS18875]	[db_xref=GeneID:75095622]	[protein=hypothetical	protein]	[protein_id=WP_061046703.1]	[location=complement(3848410..3848628)]	[gbkey=CDS]	0.447488584	0.575342466	0.397260274	0.369863014	43.55856721	0.304433235	0.899468999	2.134092165
lcl|NZ_CP072120.1_cds_WP_007410094.1_981	[locus_tag=J5X95_RS05020]	[db_xref=GeneID:75092866]	[protein=nucleotide	excision	repair	endonuclease]	[protein_id=WP_007410094.1]	[location=complement(985371..985745)]	[gbkey=CDS]	0.386666667	0.472	0.256	0.432	50.68308658	0.243217445	0.899309153	1.822774915
lcl|NZ_CP072120.1_cds_WP_061046707.1_3672	[locus_tag=J5X95_RS18825]	[db_xref=GeneID:75095612]	[protein=hypothetical	protein]	[protein_id=WP_061046707.1]	[location=complement(3844542..3844802)]	[gbkey=CDS]	0.513409962	0.586206897	0.333333333	0.620689655	48.98080672	0.25529644	0.899250432	2.123945808
lcl|NZ_CP072120.1_cds_WP_094031606.1_2629	[locus_tag=J5X95_RS13535]	[db_xref=GeneID:75094557]	[protein=YfhJ	family	protein]	[protein_id=WP_094031606.1]	[location=2666989..2667258]	[gbkey=CDS]	0.459259259	0.522222222	0.322222222	0.533333333	54.88698186	0.282280153	0.899208921	1.940940819
lcl|NZ_CP072120.1_cds_WP_031379214.1_1565	[locus_tag=J5X95_RS07950]	[db_xref=GeneID:75093450]	[protein=hypothetical	protein]	[protein_id=WP_031379214.1]	[location=complement(1554043..1554237)]	[gbkey=CDS]	0.4	0.415384615	0.353846154	0.430769231	40.93871877	0.326919491	0.899141298	1.679114596
lcl|NZ_CP072120.1_cds_WP_007407279.1_3008	[locus_tag=J5X95_RS15535]	[db_xref=GeneID:75094956]	[protein=sigma-70	family	RNA	polymerase	sigma	factor]	[protein_id=WP_007407279.1]	[location=3032708..3033220]	[gbkey=CDS]	0.436647173	0.514619883	0.32748538	0.467836257	48.02821486	0.299156266	0.899139079	2.094555135
lcl|NZ_CP072120.1_cds_WP_025284291.1_2317	[locus_tag=J5X95_RS11960]	[db_xref=GeneID:75094247]	[protein=rhodanese-like	domain-containing	protein]	[protein_id=WP_025284291.1]	[location=2338552..2338920]	[gbkey=CDS]	0.333333333	0.365853659	0.308943089	0.325203252	57.08966614	0.296898654	0.898744715	1.615636037
lcl|NZ_CP072120.1_cds_WP_003154111.1_3462	[gene=cotE]	[locus_tag=J5X95_RS17795]	[db_xref=GeneID:75095408]	[protein=outer	spore	coat	protein	CotE]	[protein_id=WP_003154111.1]	[location=3523293..3523838]	[gbkey=CDS]	0.413919414	0.532967033	0.285714286	0.423076923	45.6212193	0.218092675	0.898583233	1.515858146
lcl|NZ_CP072120.1_cds_WP_100001281.1_2469	[gene=rlmD]	[locus_tag=J5X95_RS12755]	[db_xref=GeneID:75094406]	[protein=23S	rRNA	(uracil(1939)-C(5))-methyltransferase	RlmD]	[protein_id=WP_100001281.1]	[location=2497734..2499119]	[gbkey=CDS]	0.520923521	0.569264069	0.337662338	0.655844156	43.45404534	0.231369679	0.898135566	1.985967097
lcl|NZ_CP072120.1_cds_WP_012116810.1_2186	[locus_tag=J5X95_RS11265]	[db_xref=GeneID:75094112]	[protein=helix-turn-helix	transcriptional	regulator]	[protein_id=WP_012116810.1]	[location=2219663..2219977]	[gbkey=CDS]	0.526984127	0.628571429	0.39047619	0.561904762	51.66290807	0.27014862	0.897883351	2.674246161
lcl|NZ_CP072120.1_cds_WP_063094261.1_1266	[locus_tag=J5X95_RS06455]	[db_xref=GeneID:75093153]	[protein=flagellin]	[protein_id=WP_063094261.1]	[location=complement(1268361..1269362)]	[gbkey=CDS]	0.434131737	0.505988024	0.434131737	0.362275449	36.40233852	0.348619205	0.897613532	1.646076841
lcl|NZ_CP072120.1_cds_WP_003155144.1_2838	[locus_tag=J5X95_RS14675]	[db_xref=GeneID:75094785]	[protein=hypothetical	protein]	[protein_id=WP_003155144.1]	[location=2883210..2883503]	[gbkey=CDS]	0.513605442	0.612244898	0.418367347	0.510204082	60.99869076	0.247023076	0.897511973	1.992512204
lcl|NZ_CP072120.1_cds_WP_053574138.1_846	[locus_tag=J5X95_RS04345]	[db_xref=GeneID:75092731]	[protein=secondary	thiamine-phosphate	synthase	enzyme	YjbQ]	[protein_id=WP_053574138.1]	[location=complement(850858..851280)]	[gbkey=CDS]	0.46572104	0.517730496	0.382978723	0.496453901	51.42953437	0.230426228	0.897392247	1.788890432
lcl|NZ_CP072120.1_cds_WP_007410402.1_1938	[gene=rplC]	[locus_tag=J5X95_RS09965]	[db_xref=GeneID:75093853]	[protein=50S	ribosomal	protein	L3]	[protein_id=WP_007410402.1]	[location=1949201..1949830]	[gbkey=CDS]	0.425396825	0.595238095	0.380952381	0.3	39.73528712	0.330013816	0.897372502	1.788164194
lcl|NZ_CP072120.1_cds_WP_003154646.1_3147	[locus_tag=J5X95_RS16220]	[db_xref=GeneID:75095093]	[protein=transcriptional	regulator	SplA	domain-containing	protein]	[protein_id=WP_003154646.1]	[location=3163688..3163927]	[gbkey=CDS]	0.475	0.625	0.325	0.475	44.808237	0.346782609	0.897301459	2.283612662
lcl|NZ_CP072120.1_cds_WP_003156430.1_1924	[gene=rplK]	[locus_tag=J5X95_RS09895]	[db_xref=GeneID:75093839]	[protein=50S	ribosomal	protein	L11]	[protein_id=WP_003156430.1]	[location=1932064..1932489]	[gbkey=CDS]	0.443661972	0.598591549	0.429577465	0.302816901	47.11461442	0.291829217	0.89714352	1.63696071
lcl|NZ_CP072120.1_cds_WP_003152423.1_681	[gene=ytfJ]	[locus_tag=J5X95_RS03420]	[db_xref=GeneID:75092548]	[protein=GerW	family	sporulation	protein]	[protein_id=WP_003152423.1]	[location=complement(681745..682185)]	[gbkey=CDS]	0.46031746	0.537414966	0.367346939	0.476190476	47.51319788	0.26571654	0.897109308	1.888670789
lcl|NZ_CP072120.1_cds_WP_012118934.1_1798	[locus_tag=J5X95_RS09120]	[db_xref=GeneID:75093684]	[protein=VOC	family	protein]	[protein_id=WP_012118934.1]	[location=complement(1792016..1792396)]	[gbkey=CDS]	0.433070866	0.496062992	0.330708661	0.472440945	48.63058819	0.269279251	0.896996828	1.865947107
lcl|NZ_CP072120.1_cds_WP_003152023.1_902	[locus_tag=J5X95_RS04625]	[db_xref=GeneID:75092787]	[protein=DUF2642	domain-containing	protein]	[protein_id=WP_003152023.1]	[location=complement(900953..901189)]	[gbkey=CDS]	0.47257384	0.556962025	0.35443038	0.506329114	44.56272661	0.370983739	0.896900772	2.012727378
lcl|NZ_CP072120.1_cds_WP_015240352.1_622	[locus_tag=J5X95_RS03130]	[db_xref=GeneID:75092490]	[protein=DUF1294	domain-containing	protein]	[protein_id=WP_015240352.1]	[location=complement(622294..622560)]	[gbkey=CDS]	0.471910112	0.438202247	0.393258427	0.584269663	51.7769724	0.250356268	0.896810911	1.94342829
lcl|NZ_CP072120.1_cds_WP_032866862.1_1758	[locus_tag=J5X95_RS08920]	[db_xref=GeneID:75093644]	[protein=hypothetical	protein]	[protein_id=WP_032866862.1]	[location=1753950..1754213]	[gbkey=CDS]	0.431818182	0.420454545	0.409090909	0.465909091	46.4419334	0.33096374	0.896442214	2.075233105
lcl|NZ_CP072120.1_cds_WP_094031429.1_1744	[locus_tag=J5X95_RS08830]	[db_xref=GeneID:75093626]	[protein=winged	helix-turn-helix	domain-containing	protein]	[protein_id=WP_094031429.1]	[location=complement(1739809..1740018)]	[gbkey=CDS]	0.514285714	0.571428571	0.314285714	0.657142857	43.94118388	0.259640742	0.896091663	2.279645643
lcl|NZ_CP072120.1_cds_WP_003150863.1_1595	[gene=licB]	[locus_tag=J5X95_RS08100]	[db_xref=GeneID:75093480]	[protein=PTS	lichenan	transporter	subunit	IIB]	[protein_id=WP_003150863.1]	[location=complement(1580845..1581153)]	[gbkey=CDS]	0.469255663	0.563106796	0.349514563	0.495145631	50.8451166	0.266304887	0.895652405	1.867951902
lcl|NZ_CP072120.1_cds_WP_003151844.1_1000	[gene=gcvH]	[locus_tag=J5X95_RS05115]	[db_xref=GeneID:75092885]	[protein=glycine	cleavage	system	protein	GcvH]	[protein_id=WP_003151844.1]	[location=complement(999726..1000109)]	[gbkey=CDS]	0.5	0.6171875	0.328125	0.5546875	45.65588958	0.296525342	0.895321215	1.87709408
lcl|NZ_CP072120.1_cds_WP_007409139.1_2873	[gene=fosM]	[locus_tag=J5X95_RS14850]	[db_xref=GeneID:75094820]	[protein=FosM	family	fosfomycin	resistance	protein]	[protein_id=WP_007409139.1]	[location=complement(2910741..2911184)]	[gbkey=CDS]	0.313063063	0.452702703	0.243243243	0.243243243	49.17910728	0.29232898	0.895308383	1.587058388
lcl|NZ_CP072120.1_cds_WP_025284353.1_2407	[locus_tag=J5X95_RS12445]	[db_xref=GeneID:75094344]	[protein=hypothetical	protein]	[protein_id=WP_025284353.1]	[location=2425576..2425965]	[gbkey=CDS]	0.353846154	0.430769231	0.407692308	0.223076923	44.10877943	0.408696937	0.894885431	1.655144349
lcl|NZ_CP072121.1_cds_WP_219371714.1_3989	[locus_tag=J5X95_RS20390]	[db_xref=GeneID:75095923]	[protein=hypothetical	protein]	[protein_id=WP_219371714.1]	[location=42702..43097]	[gbkey=CDS]	0.656565657	0.651515152	0.575757576	0.742424242	34.32053431	0.425281707	0.894844014	3.520405053
lcl|NZ_CP072120.1_cds_WP_007409686.1_3252	[gene=ctaF]	[locus_tag=J5X95_RS16745]	[db_xref=GeneID:75095198]	[protein=cytochrome	c	oxidase	subunit	IVB]	[protein_id=WP_007409686.1]	[location=3308986..3309318]	[gbkey=CDS]	0.453453453	0.459459459	0.315315315	0.585585586	61	0.286597686	0.894805764	2.053086263
lcl|NZ_CP072120.1_cds_WP_039062640.1_2237	[locus_tag=J5X95_RS20815]	[db_xref=GeneID:75096007]	[protein=hypothetical	protein]	[protein_id=WP_039062640.1]	[location=complement(2272578..2272808)]	[gbkey=CDS]	0.38961039	0.350649351	0.311688312	0.506493506	61	0.185371078	0.893593907	1.699380039
lcl|NZ_CP072120.1_cds_WP_003152493.1_624	[gene=rpmI]	[locus_tag=J5X95_RS03140]	[db_xref=GeneID:75092492]	[protein=50S	ribosomal	protein	L35]	[protein_id=WP_003152493.1]	[location=complement(623009..623209)]	[gbkey=CDS]	0.417910448	0.432835821	0.402985075	0.417910448	50.25527426	0.335398042	0.893541596	1.962605379
lcl|NZ_CP072120.1_cds_WP_003156486.1_1949	[gene=rplX]	[locus_tag=J5X95_RS10020]	[db_xref=GeneID:75093864]	[protein=50S	ribosomal	protein	L24]	[protein_id=WP_003156486.1]	[location=1954345..1954656]	[gbkey=CDS]	0.419871795	0.586538462	0.326923077	0.346153846	48.9372492	0.334587357	0.893328023	1.757790191
lcl|NZ_CP072120.1_cds_WP_003155758.1_2443	[gene=purS]	[locus_tag=J5X95_RS12625]	[db_xref=GeneID:75094380]	[protein=phosphoribosylformylglycinamidine	synthase	subunit	PurS]	[protein_id=WP_003155758.1]	[location=2464443..2464697]	[gbkey=CDS]	0.447058824	0.6	0.247058824	0.494117647	41.43833096	0.286270999	0.893090541	1.901294451
lcl|NZ_CP072120.1_cds_WP_038464384.1_1506	[locus_tag=J5X95_RS07655]	[db_xref=GeneID:75093391]	[protein=cupin	domain-containing	protein]	[protein_id=WP_038464384.1]	[location=complement(1496638..1497348)]	[gbkey=CDS]	0.458509142	0.523206751	0.362869198	0.489451477	43.81239472	0.236063982	0.892447336	1.726435647
lcl|NZ_CP072120.1_cds_WP_003153317.1_194	[locus_tag=J5X95_RS00970]	[db_xref=GeneID:75092059]	[protein=NUDIX	hydrolase]	[protein_id=WP_003153317.1]	[location=complement(158598..159152)]	[gbkey=CDS]	0.481081081	0.610810811	0.302702703	0.52972973	54.32475771	0.245695578	0.89228981	1.932948266
lcl|NZ_CP072120.1_cds_WP_003156487.1_1950	[gene=rplE]	[locus_tag=J5X95_RS10025]	[db_xref=GeneID:75093865]	[protein=50S	ribosomal	protein	L5]	[protein_id=WP_003156487.1]	[location=1954683..1955222]	[gbkey=CDS]	0.418518519	0.527777778	0.338888889	0.388888889	41.31191091	0.311748726	0.892096386	1.816346435
lcl|NZ_CP072120.1_cds_WP_225649669.1_3532	[locus_tag=J5X95_RS20900]	[db_xref=GeneID:75096024]	[protein=hypothetical	protein]	[protein_id=WP_225649669.1]	[location=3649890..3650078]	[gbkey=CDS]	0.354497354	0.396825397	0.380952381	0.285714286	45.98576174	0.380866977	0.892090313	1.853607727
lcl|NZ_CP072120.1_cds_WP_003151967.1_941	[locus_tag=J5X95_RS04820]	[db_xref=GeneID:75092826]	[protein=iron-sulfur	cluster	assembly	accessory	protein]	[protein_id=WP_003151967.1]	[location=complement(946216..946578)]	[gbkey=CDS]	0.504132231	0.512396694	0.421487603	0.578512397	52.12821705	0.298453925	0.891710397	1.999074027
lcl|NZ_CP072120.1_cds_WP_012118731.1_1533	[locus_tag=J5X95_RS07790]	[db_xref=GeneID:75093418]	[protein=YwdI	family	protein]	[protein_id=WP_012118731.1]	[location=complement(1524838..1525164)]	[gbkey=CDS]	0.541284404	0.587155963	0.412844037	0.623853211	54.30849738	0.27190909	0.890997684	2.367985195
lcl|NZ_CP072120.1_cds_WP_012117743.1_3733	[locus_tag=J5X95_RS19135]	[db_xref=GeneID:75095674]	[protein=hypothetical	protein]	[protein_id=WP_012117743.1]	[location=3896348..3896581]	[gbkey=CDS]	0.41025641	0.41025641	0.384615385	0.435897436	49.71281702	0.388265972	0.890988465	1.682125399
lcl|NZ_CP072120.1_cds_WP_003151052.1_1476	[gene=speE]	[locus_tag=J5X95_RS07505]	[db_xref=GeneID:75093361]	[protein=spermidine	synthase]	[protein_id=WP_003151052.1]	[location=complement(1469541..1470371)]	[gbkey=CDS]	0.470517449	0.523465704	0.310469314	0.577617329	43.69905544	0.221999059	0.890816781	2.047382631
lcl|NZ_CP072120.1_cds_WP_003153980.1_3563	[locus_tag=J5X95_RS18290]	[db_xref=GeneID:75095505]	[protein=redoxin	domain-containing	protein]	[protein_id=WP_003153980.1]	[location=3674608..3675117]	[gbkey=CDS]	0.411764706	0.464705882	0.341176471	0.429411765	51.61322125	0.296907842	0.890763466	1.719550301
lcl|NZ_CP072120.1_cds_WP_003153239.1_240	[locus_tag=J5X95_RS01200]	[db_xref=GeneID:75092105]	[protein=hypothetical	protein]	[protein_id=WP_003153239.1]	[location=253769..254050]	[gbkey=CDS]	0.411347518	0.510638298	0.319148936	0.404255319	42.05184306	0.259906264	0.89074579	2.037503354
lcl|NZ_CP072120.1_cds_WP_003154161.1_3439	[locus_tag=J5X95_RS17680]	[db_xref=GeneID:75095385]	[protein=YlzJ-like	family	protein]	[protein_id=WP_003154161.1]	[location=3496536..3496745]	[gbkey=CDS]	0.457142857	0.614285714	0.228571429	0.528571429	59.59185604	0.238047778	0.890620369	1.91120731
lcl|NZ_CP072120.1_cds_WP_007408000.1_3714	[locus_tag=J5X95_RS19035]	[db_xref=GeneID:75095654]	[protein=SMI1/KNR4	family	protein]	[protein_id=WP_007408000.1]	[location=complement(3880262..3880726)]	[gbkey=CDS]	0.331182796	0.44516129	0.270967742	0.277419355	42.16543835	0.276923659	0.890399916	1.573179943
lcl|NZ_CP072120.1_cds_WP_007407899.1_1753	[locus_tag=J5X95_RS08895]	[db_xref=GeneID:75093639]	[protein=VOC	family	protein]	[protein_id=WP_007407899.1]	[location=complement(1751111..1751524)]	[gbkey=CDS]	0.538647343	0.586956522	0.376811594	0.652173913	48.85744911	0.238315935	0.890314503	2.423186441
lcl|NZ_CP072120.1_cds_WP_003152749.1_478	[locus_tag=J5X95_RS02390]	[db_xref=GeneID:75092343]	[protein=IreB	family	regulatory	phosphoprotein]	[protein_id=WP_003152749.1]	[location=complement(464936..465202)]	[gbkey=CDS]	0.426966292	0.539325843	0.280898876	0.460674157	54.96441538	0.294200531	0.890207577	1.880959693
lcl|NZ_CP072120.1_cds_WP_100001656.1_1640	[locus_tag=J5X95_RS08320]	[db_xref=GeneID:75093524]	[protein=hypothetical	protein]	[protein_id=WP_100001656.1]	[location=complement(1631358..1631732)]	[gbkey=CDS]	0.517333333	0.56	0.376	0.616	51.87895331	0.261714208	0.890174743	2.566659724
lcl|NZ_CP072120.1_cds_WP_012116817.1_2197	[locus_tag=J5X95_RS11320]	[db_xref=GeneID:75094123]	[protein=PTS	sugar	transporter	subunit	IIA]	[protein_id=WP_012116817.1]	[location=2231207..2231638]	[gbkey=CDS]	0.474537037	0.520833333	0.319444444	0.583333333	42.40494414	0.240501903	0.890062426	1.877551987
lcl|NZ_CP072120.1_cds_WP_007610809.1_3018	[locus_tag=J5X95_RS15585]	[db_xref=GeneID:75094966]	[protein=hypothetical	protein]	[protein_id=WP_007610809.1]	[location=3040385..3040594]	[gbkey=CDS]	0.447619048	0.557142857	0.3	0.485714286	59.92722862	0.241427983	0.889961913	1.941099871
lcl|NZ_CP072120.1_cds_WP_094031598.1_2610	[locus_tag=J5X95_RS13440]	[db_xref=GeneID:75094538]	[protein=NAD(P)H-dependent	oxidoreductase]	[protein_id=WP_094031598.1]	[location=2649553..2650155]	[gbkey=CDS]	0.499170813	0.52238806	0.388059701	0.587064677	43.67896867	0.25547032	0.889920395	2.444917103
lcl|NZ_CP072120.1_cds_WP_003155475.1_2641	[locus_tag=J5X95_RS13595]	[db_xref=GeneID:75094569]	[protein=DUF402	domain-containing	protein]	[protein_id=WP_003155475.1]	[location=2677173..2677703]	[gbkey=CDS]	0.451977401	0.480225989	0.327683616	0.548022599	52.25740103	0.202010314	0.889614555	2.074367093
lcl|NZ_CP072120.1_cds_WP_003156683.1_2063	[locus_tag=J5X95_RS10660]	[db_xref=GeneID:75093992]	[protein=cell	wall	hydrolase]	[protein_id=WP_003156683.1]	[location=2070499..2070927]	[gbkey=CDS]	0.540792541	0.538461538	0.454545455	0.629370629	51.32514804	0.270738728	0.889417859	2.062763951
lcl|NZ_CP072120.1_cds_WP_003153264.1_227	[locus_tag=J5X95_RS01135]	[db_xref=GeneID:75092092]	[protein=acyl	carrier	protein]	[protein_id=WP_003153264.1]	[location=complement(239402..239674)]	[gbkey=CDS]	0.432234432	0.538461538	0.32967033	0.428571429	44.38067039	0.299839127	0.889264983	1.838030549
lcl|NZ_CP072120.1_cds_WP_076424738.1_1598	[locus_tag=J5X95_RS08110]	[db_xref=GeneID:75093482]	[protein=DNA-3-methyladenine	glycosylase]	[protein_id=WP_076424738.1]	[location=complement(1583540..1584130)]	[gbkey=CDS]	0.55499154	0.543147208	0.482233503	0.639593909	42.75725371	0.266144242	0.889259693	2.141119586
lcl|NZ_CP072121.1_cds_WP_216119374.1_3948	[locus_tag=J5X95_RS20195]	[db_xref=GeneID:75095884]	[protein=hypothetical	protein]	[protein_id=WP_216119374.1]	[location=11728..11997]	[gbkey=CDS]	0.340740741	0.433333333	0.266666667	0.322222222	58.56782293	0.278710218	0.889113281	1.545392154
lcl|NZ_CP072121.1_cds_WP_216119374.1_4026	[locus_tag=J5X95_RS20575]	[db_xref=GeneID:75095959]	[protein=hypothetical	protein]	[protein_id=WP_216119374.1]	[location=75561..75830]	[gbkey=CDS]	0.340740741	0.433333333	0.266666667	0.322222222	58.56782293	0.278710218	0.889113281	1.545392154
lcl|NZ_CP072120.1_cds_WP_094031716.1_3465	[locus_tag=J5X95_RS17810]	[db_xref=GeneID:75095411]	[protein=hypothetical	protein]	[protein_id=WP_094031716.1]	[location=complement(3528820..3529029)]	[gbkey=CDS]	0.328571429	0.4	0.3	0.285714286	52.69944567	0.297724546	0.889059354	1.514788895
lcl|NZ_CP072120.1_cds_WP_003156178.1_2277	[locus_tag=J5X95_RS11715]	[db_xref=GeneID:75094201]	[protein=anti-sigma	regulatory	factor]	[protein_id=WP_003156178.1]	[location=2304993..2305394]	[gbkey=CDS]	0.5	0.559701493	0.402985075	0.537313433	47.74050774	0.28800469	0.88904239	1.975707647
lcl|NZ_CP072120.1_cds_WP_015240233.1_382	[locus_tag=J5X95_RS01915]	[db_xref=GeneID:75092248]	[protein=diacylglycerol	kinase	family	protein]	[protein_id=WP_015240233.1]	[location=complement(376384..376758)]	[gbkey=CDS]	0.506666667	0.52	0.416	0.584	48.98153341	0.210384428	0.888630881	1.906787957
lcl|NZ_CP072120.1_cds_WP_007407616.1_1446	[gene=rpoE]	[locus_tag=J5X95_RS07355]	[db_xref=GeneID:75093331]	[protein=DNA-directed	RNA	polymerase	subunit	delta]	[protein_id=WP_007407616.1]	[location=complement(1438928..1439455)]	[gbkey=CDS]	0.439393939	0.653409091	0.193181818	0.471590909	44.54989795	0.182527053	0.888536222	1.807521273
lcl|NZ_CP072120.1_cds_WP_003154986.1_2940	[locus_tag=J5X95_RS15190]	[db_xref=GeneID:75094887]	[protein=stage	VI	sporulation	protein	F]	[protein_id=WP_003154986.1]	[location=2971657..2971911]	[gbkey=CDS]	0.380392157	0.423529412	0.247058824	0.470588235	54.47476926	0.200675929	0.8884008	1.609757364
lcl|NZ_CP072120.1_cds_WP_003156282.1_2210	[locus_tag=J5X95_RS11385]	[db_xref=GeneID:75094136]	[protein=antibiotic	biosynthesis	monooxygenase]	[protein_id=WP_003156282.1]	[location=complement(2240937..2241257)]	[gbkey=CDS]	0.46105919	0.560747664	0.345794393	0.476635514	60.93560569	0.25699047	0.888032201	1.912749183
lcl|NZ_CP072120.1_cds_WP_003155578.1_2570	[locus_tag=J5X95_RS13240]	[db_xref=GeneID:75094498]	[protein=type	1	glutamine	amidotransferase	domain-containing	protein]	[protein_id=WP_003155578.1]	[location=2606234..2606749]	[gbkey=CDS]	0.468992248	0.604651163	0.337209302	0.465116279	50.21406643	0.259116295	0.887967642	1.92703836
lcl|NZ_CP072120.1_cds_WP_007409667.1_3227	[locus_tag=J5X95_RS16620]	[db_xref=GeneID:75095173]	[protein=UPF0223	family	protein]	[protein_id=WP_007409667.1]	[location=3284977..3285243]	[gbkey=CDS]	0.460674157	0.539325843	0.325842697	0.516853933	58.13628762	0.279325582	0.887947058	1.966786921
lcl|NZ_CP072120.1_cds_WP_007409224.1_2777	[locus_tag=J5X95_RS14370]	[db_xref=GeneID:75094724]	[protein=YtxH	domain-containing	protein]	[protein_id=WP_007409224.1]	[location=complement(2817036..2817392)]	[gbkey=CDS]	0.476190476	0.56302521	0.344537815	0.521008403	61	0.282015397	0.887755633	1.838048306
lcl|NZ_CP072120.1_cds_WP_025284602.1_2994	[locus_tag=J5X95_RS15465]	[db_xref=GeneID:75094942]	[protein=DinB	family	protein]	[protein_id=WP_025284602.1]	[location=complement(3024553..3025020)]	[gbkey=CDS]	0.452991453	0.557692308	0.314102564	0.487179487	42.43593267	0.258842954	0.887749188	1.967017235
lcl|NZ_CP072120.1_cds_WP_003151242.1_1368	[gene=fabZ]	[locus_tag=J5X95_RS06970]	[db_xref=GeneID:75093255]	[protein=3-hydroxyacyl-ACP	dehydratase	FabZ]	[protein_id=WP_003151242.1]	[location=complement(1372811..1373236)]	[gbkey=CDS]	0.481220657	0.633802817	0.352112676	0.457746479	49.58990467	0.225028131	0.887708187	1.968172482
lcl|NZ_CP072120.1_cds_WP_004264720.1_1855	[gene=yabA]	[locus_tag=J5X95_RS09465]	[db_xref=GeneID:75093753]	[protein=replication	initiation-control	protein	YabA]	[protein_id=WP_004264720.1]	[location=1856013..1856372]	[gbkey=CDS]	0.413888889	0.55	0.233333333	0.458333333	49.87155347	0.170921614	0.88753891	1.803724357
lcl|NZ_CP072120.1_cds_WP_053104023.1_3632	[locus_tag=J5X95_RS18630]	[db_xref=GeneID:75095573]	[protein=IseA	DL-endopeptidase	inhibitor	family	protein]	[protein_id=WP_053104023.1]	[location=3811377..3811919]	[gbkey=CDS]	0.416206262	0.486187845	0.38121547	0.38121547	45.05191046	0.274800259	0.887414982	1.791967974
lcl|NZ_CP072120.1_cds_WP_025284288.1_2307	[locus_tag=J5X95_RS11905]	[db_xref=GeneID:75094237]	[protein=TetR/AcrR	family	transcriptional	regulator]	[protein_id=WP_025284288.1]	[location=2328330..2328905]	[gbkey=CDS]	0.333333333	0.458333333	0.270833333	0.270833333	45.14870296	0.297083365	0.887266747	1.697918008
lcl|NZ_CP072120.1_cds_WP_014418145.1_3794	[locus_tag=J5X95_RS19435]	[db_xref=GeneID:75095734]	[protein=YjcZ	family	sporulation	protein]	[protein_id=WP_014418145.1]	[location=complement(3948504..3948650)]	[gbkey=CDS]	0.496598639	0.448979592	0.469387755	0.571428571	45.78023407	0.307435715	0.887232839	2.029841348
lcl|NZ_CP072120.1_cds_WP_072588752.1_2035	[locus_tag=J5X95_RS10525]	[db_xref=GeneID:75093965]	[protein=hypothetical	protein]	[protein_id=WP_072588752.1]	[location=complement(2044142..2044567)]	[gbkey=CDS]	0.377934272	0.422535211	0.281690141	0.429577465	51.73556182	0.251342336	0.88709938	1.581425834
lcl|NZ_CP072120.1_cds_WP_007407649.1_1479	[locus_tag=J5X95_RS07520]	[db_xref=GeneID:75093364]	[protein=YwhD	family	protein]	[protein_id=WP_007407649.1]	[location=complement(1473244..1473762)]	[gbkey=CDS]	0.470134875	0.543352601	0.346820809	0.520231214	46.3170849	0.243041275	0.886598672	1.894701539
lcl|NZ_CP072120.1_cds_WP_003150808.1_1627	[locus_tag=J5X95_RS08255]	[db_xref=GeneID:75093511]	[protein=hypothetical	protein]	[protein_id=WP_003150808.1]	[location=1616805..1616972]	[gbkey=CDS]	0.452380952	0.446428571	0.410714286	0.5	61	0.301199785	0.886498364	2.183192922
lcl|NZ_CP072120.1_cds_WP_015417124.1_2727	[locus_tag=J5X95_RS14125]	[db_xref=GeneID:75094675]	[protein=1-acylglycerol-3-phosphate	O-acyltransferase]	[protein_id=WP_015417124.1]	[location=2771190..2771789]	[gbkey=CDS]	0.485	0.525	0.375	0.555	48.7111743	0.227272567	0.886480235	1.892868555
lcl|NZ_CP072120.1_cds_WP_007409519.1_3843	[locus_tag=J5X95_RS19680]	[db_xref=GeneID:75095782]	[protein=DUF2564	family	protein]	[protein_id=WP_007409519.1]	[location=3986898..3987155]	[gbkey=CDS]	0.484496124	0.61627907	0.348837209	0.488372093	52.26188366	0.30576073	0.886473689	1.866175546
lcl|NZ_CP072120.1_cds_WP_015240073.1_3858	[locus_tag=J5X95_RS19755]	[db_xref=GeneID:75095797]	[protein=hypothetical	protein]	[protein_id=WP_015240073.1]	[location=3997794..3998063]	[gbkey=CDS]	0.396296296	0.522222222	0.466666667	0.2	49.53140542	0.395049681	0.886400961	1.627093168
lcl|NZ_CP072120.1_cds_WP_029326211.1_2285	[locus_tag=J5X95_RS11755]	[db_xref=GeneID:75094209]	[protein=SprT	family	protein]	[protein_id=WP_029326211.1]	[location=2311096..2311545]	[gbkey=CDS]	0.46	0.506666667	0.346666667	0.526666667	48.0719211	0.215676903	0.886362011	1.922728771
lcl|NZ_CP072120.1_cds_WP_007410085.1_996	[locus_tag=J5X95_RS05095]	[db_xref=GeneID:75092881]	[protein=SCP2	sterol-binding	domain-containing	protein]	[protein_id=WP_007410085.1]	[location=complement(998230..998580)]	[gbkey=CDS]	0.43019943	0.487179487	0.324786325	0.478632479	41.64779141	0.263094718	0.886069188	1.965734263
lcl|NZ_CP072120.1_cds_WP_003153791.1_3730	[locus_tag=J5X95_RS19120]	[db_xref=GeneID:75095671]	[protein=FMN-dependent	NADH-azoreductase]	[protein_id=WP_003153791.1]	[location=complement(3894531..3895157)]	[gbkey=CDS]	0.416267943	0.56937799	0.339712919	0.339712919	47.41912924	0.321016285	0.88593484	1.539077079
lcl|NZ_CP072121.1_cds_WP_216119366.1_3966	[locus_tag=J5X95_RS20285]	[db_xref=GeneID:75095902]	[protein=hypothetical	protein]	[protein_id=WP_216119366.1]	[location=complement(24347..25006)]	[gbkey=CDS]	0.337878788	0.422727273	0.281818182	0.309090909	50.50275876	0.233690859	0.885333079	1.438102065
lcl|NZ_CP072121.1_cds_WP_216119366.1_4044	[locus_tag=J5X95_RS20665]	[db_xref=GeneID:75095977]	[protein=hypothetical	protein]	[protein_id=WP_216119366.1]	[location=complement(88179..88838)]	[gbkey=CDS]	0.337878788	0.422727273	0.281818182	0.309090909	50.50275876	0.233690859	0.885333079	1.438102065
lcl|NZ_CP072120.1_cds_WP_007613820.1_1108	[locus_tag=J5X95_RS05660]	[db_xref=GeneID:75092994]	[protein=response	regulator	transcription	factor]	[protein_id=WP_007613820.1]	[location=complement(1105409..1106071)]	[gbkey=CDS]	0.449472097	0.529411765	0.316742081	0.502262443	47.2791095	0.22012298	0.885162021	2.057073274
lcl|NZ_CP072120.1_cds_WP_015418395.1_1367	[gene=mscL]	[locus_tag=J5X95_RS06965]	[db_xref=GeneID:75093254]	[protein=large	conductance	mechanosensitive	channel	protein	MscL]	[protein_id=WP_015418395.1]	[location=complement(1372359..1372754)]	[gbkey=CDS]	0.472222222	0.553030303	0.333333333	0.53030303	50.4163687	0.272742272	0.885149728	2.218085329
lcl|NZ_CP072120.1_cds_WP_015417820.1_329	[locus_tag=J5X95_RS01645]	[db_xref=GeneID:75092194]	[protein=magnesium	transporter	CorA	family	protein]	[protein_id=WP_015417820.1]	[location=complement(330179..331129)]	[gbkey=CDS]	0.412197687	0.495268139	0.280757098	0.460567823	47.99075601	0.200551124	0.884830238	1.857881605
lcl|NZ_CP072120.1_cds_WP_003151681.1_1102	[gene=secG]	[locus_tag=J5X95_RS05630]	[db_xref=GeneID:75092988]	[protein=preprotein	translocase	subunit	SecG]	[protein_id=WP_003151681.1]	[location=complement(1101930..1102160)]	[gbkey=CDS]	0.454545455	0.493506494	0.350649351	0.519480519	54.74340813	0.344853842	0.88482528	1.882137646
lcl|NZ_CP072120.1_cds_WP_007409725.1_3301	[locus_tag=J5X95_RS16990]	[db_xref=GeneID:75095247]	[protein=TraR/DksA	family	transcriptional	regulator]	[protein_id=WP_007409725.1]	[location=3359531..3359902]	[gbkey=CDS]	0.411290323	0.540322581	0.322580645	0.370967742	45.60552421	0.26860166	0.884639196	1.69146648
lcl|NZ_CP072120.1_cds_WP_007615239.1_1939	[gene=rplD]	[locus_tag=J5X95_RS09970]	[db_xref=GeneID:75093854]	[protein=50S	ribosomal	protein	L4]	[protein_id=WP_007615239.1]	[location=1949858..1950481]	[gbkey=CDS]	0.427884615	0.567307692	0.403846154	0.3125	41.74082405	0.342263222	0.884517944	1.827981231
lcl|NZ_CP072120.1_cds_WP_094031356.1_1428	[locus_tag=J5X95_RS07270]	[db_xref=GeneID:75093314]	[protein=DUF5316	family	protein]	[protein_id=WP_094031356.1]	[location=complement(1422392..1422670)]	[gbkey=CDS]	0.544802867	0.612903226	0.47311828	0.548387097	49.32872698	0.260315912	0.88443575	2.21966298
lcl|NZ_CP072120.1_cds_WP_007409234.1_2759	[locus_tag=J5X95_RS14280]	[db_xref=GeneID:75094706]	[protein=cation:proton	antiporter	regulatory	subunit]	[protein_id=WP_007409234.1]	[location=complement(2802328..2802825)]	[gbkey=CDS]	0.465863454	0.56626506	0.313253012	0.518072289	48.39463136	0.282131965	0.884227399	1.886744879
lcl|NZ_CP072120.1_cds_WP_007408378.1_261	[locus_tag=J5X95_RS01305]	[db_xref=GeneID:75092126]	[protein=DUF2627	domain-containing	protein]	[protein_id=WP_007408378.1]	[location=274127..274369]	[gbkey=CDS]	0.518518519	0.580246914	0.395061728	0.580246914	42.26739386	0.304748109	0.884170051	2.4361282
lcl|NZ_CP072120.1_cds_WP_061047072.1_1119	[locus_tag=J5X95_RS05715]	[db_xref=GeneID:75093005]	[protein=ABC	transporter	permease]	[protein_id=WP_061047072.1]	[location=complement(1114334..1114987)]	[gbkey=CDS]	0.525993884	0.536697248	0.376146789	0.665137615	48.63521876	0.262307378	0.883953065	2.499264664
lcl|NZ_CP072120.1_cds_WP_003154310.1_3350	[gene=acpP]	[locus_tag=J5X95_RS17235]	[db_xref=GeneID:75095296]	[protein=acyl	carrier	protein]	[protein_id=WP_003154310.1]	[location=3410177..3410410]	[gbkey=CDS]	0.427350427	0.666666667	0.230769231	0.384615385	45.02029582	0.260921198	0.883887752	1.648049461
lcl|NZ_CP072120.1_cds_WP_003152357.1_739	[locus_tag=J5X95_RS03695]	[db_xref=GeneID:75092602]	[protein=YtzH-like	family	protein]	[protein_id=WP_003152357.1]	[location=735651..735929]	[gbkey=CDS]	0.508960573	0.537634409	0.311827957	0.677419355	45.03492993	0.253993194	0.883702032	2.398105886
lcl|NZ_CP072120.1_cds_WP_020956346.1_1093	[locus_tag=J5X95_RS05580]	[db_xref=GeneID:75092978]	[protein=amino	acid	ABC	transporter	substrate-binding	protein]	[protein_id=WP_020956346.1]	[location=complement(1093022..1093834)]	[gbkey=CDS]	0.480934809	0.509225092	0.354243542	0.579335793	46.07677628	0.235384395	0.883415365	2.321368339
lcl|NZ_CP072120.1_cds_WP_003152056.1_887	[gene=mnhG]	[locus_tag=J5X95_RS04550]	[db_xref=GeneID:75092772]	[protein=monovalent	cation/H(+)	antiporter	subunit	G]	[protein_id=WP_003152056.1]	[location=889138..889512]	[gbkey=CDS]	0.493333333	0.504	0.392	0.584	51.68468615	0.315481001	0.8832708	2.017669696
lcl|NZ_CP072120.1_cds_WP_007409392.1_203	[locus_tag=J5X95_RS01015]	[db_xref=GeneID:75092068]	[protein=GNAT	family	N-acetyltransferase]	[protein_id=WP_007409392.1]	[location=complement(163640..164110)]	[gbkey=CDS]	0.42462845	0.464968153	0.363057325	0.445859873	55.20657343	0.298122765	0.883085067	1.628534753
lcl|NZ_CP072120.1_cds_WP_007408568.1_2647	[locus_tag=J5X95_RS13625]	[db_xref=GeneID:75094575]	[protein=YgzB	family	protein]	[protein_id=WP_007408568.1]	[location=complement(2683399..2683752)]	[gbkey=CDS]	0.446327684	0.381355932	0.355932203	0.601694915	48.72963387	0.245641617	0.882962595	1.861878822
lcl|NZ_CP072120.1_cds_WP_003154234.1_3395	[gene=fliQ]	[locus_tag=J5X95_RS17460]	[db_xref=GeneID:75095341]	[protein=flagellar	biosynthesis	protein	FliQ]	[protein_id=WP_003154234.1]	[location=3450315..3450584]	[gbkey=CDS]	0.474074074	0.511111111	0.366666667	0.544444444	61	0.31914804	0.882871772	2.294636547
lcl|NZ_CP072120.1_cds_WP_003154908.1_2986	[locus_tag=J5X95_RS15425]	[db_xref=GeneID:75094934]	[protein=DUF1641	domain-containing	protein]	[protein_id=WP_003154908.1]	[location=3014898..3015314]	[gbkey=CDS]	0.431654676	0.597122302	0.323741007	0.374100719	47.44432542	0.267140903	0.882656689	1.977887113
lcl|NZ_CP072120.1_cds_WP_076982865.1_3814	[locus_tag=J5X95_RS19535]	[db_xref=GeneID:75095753]	[protein=SMI1/KNR4	family	protein]	[protein_id=WP_076982865.1]	[location=complement(3963729..3964163)]	[gbkey=CDS]	0.335632184	0.448275862	0.24137931	0.317241379	49.25273417	0.249434447	0.882593437	1.491435851
lcl|NZ_CP072120.1_cds_WP_007409223.1_2778	[locus_tag=J5X95_RS14375]	[db_xref=GeneID:75094725]	[protein=hypothetical	protein]	[protein_id=WP_007409223.1]	[location=2817510..2817701]	[gbkey=CDS]	0.494791667	0.546875	0.390625	0.546875	51.37547094	0.243968473	0.882547077	2.1257195
lcl|NZ_CP072120.1_cds_WP_025284852.1_3732	[gene=gerPC]	[locus_tag=J5X95_RS19130]	[db_xref=GeneID:75095673]	[protein=spore	germination	protein	GerPC]	[protein_id=WP_025284852.1]	[location=complement(3895875..3896255)]	[gbkey=CDS]	0.433070866	0.551181102	0.267716535	0.480314961	59.70742135	0.14721096	0.88240429	1.620952166
lcl|NZ_CP072120.1_cds_WP_124934980.1_16	[locus_tag=J5X95_RS00080]	[db_xref=GeneID:75091881]	[protein=hypothetical	protein]	[protein_id=WP_124934980.1]	[location=complement(9529..10080)]	[gbkey=CDS]	0.307971014	0.364130435	0.309782609	0.25	42.90069244	0.309607297	0.88214101	1.584857497
lcl|NZ_CP072120.1_cds_WP_124934980.1_3890	[locus_tag=J5X95_RS19915]	[db_xref=GeneID:75095829]	[protein=hypothetical	protein]	[protein_id=WP_124934980.1]	[location=complement(4029282..4029833)]	[gbkey=CDS]	0.307971014	0.364130435	0.309782609	0.25	42.90069244	0.309607297	0.88214101	1.584857497
lcl|NZ_CP072120.1_cds_J5X95_RS18145_3534	[locus_tag=J5X95_RS18145]	[db_xref=GeneID:75095476]	[protein=DUF3885	domain-containing	protein]	[pseudo=true]	[location=3650927..3651547]	[gbkey=CDS]	0.392914654	0.526570048	0.275362319	0.376811594	55.57918738	0.24884237	0.882042181	1.542703272
lcl|NZ_CP072120.1_cds_WP_007409004.1_2044	[locus_tag=J5X95_RS10570]	[db_xref=GeneID:75093974]	[protein=hypothetical	protein]	[protein_id=WP_007409004.1]	[location=2053084..2053359]	[gbkey=CDS]	0.507246377	0.630434783	0.358695652	0.532608696	50.22299652	0.294547748	0.881202283	2.234975719
lcl|NZ_CP072121.1_cds_WP_032859154.1_3939	[locus_tag=J5X95_RS20150]	[db_xref=GeneID:75095875]	[protein=hypothetical	protein]	[protein_id=WP_032859154.1]	[location=6317..6784]	[gbkey=CDS]	0.358974359	0.525641026	0.243589744	0.307692308	50.7911165	0.250647362	0.881189132	1.458462516
lcl|NZ_CP072121.1_cds_WP_032859154.1_4018	[locus_tag=J5X95_RS20535]	[db_xref=GeneID:75095951]	[protein=hypothetical	protein]	[protein_id=WP_032859154.1]	[location=70148..70615]	[gbkey=CDS]	0.358974359	0.525641026	0.243589744	0.307692308	50.7911165	0.250647362	0.881189132	1.458462516
lcl|NZ_CP072120.1_cds_WP_003153729.1_3764	[locus_tag=J5X95_RS19285]	[db_xref=GeneID:75095704]	[protein=winged	helix-turn-helix	transcriptional	regulator]	[protein_id=WP_003153729.1]	[location=complement(3924703..3925044)]	[gbkey=CDS]	0.461988304	0.552631579	0.350877193	0.48245614	61	0.241663387	0.881158301	1.797766823
lcl|NZ_CP072120.1_cds_WP_007407472.1_1263	[gene=fliT]	[locus_tag=J5X95_RS06440]	[db_xref=GeneID:75093150]	[protein=flagella	biosynthesis	regulatory	protein	FliT]	[protein_id=WP_007407472.1]	[location=complement(1265825..1266169)]	[gbkey=CDS]	0.460869565	0.47826087	0.339130435	0.565217391	46.86091668	0.250129321	0.880678248	2.191454853
lcl|NZ_CP072120.1_cds_WP_003156445.1_1932	[gene=rpsL]	[locus_tag=J5X95_RS09935]	[db_xref=GeneID:75093847]	[protein=30S	ribosomal	protein	S12]	[protein_id=WP_003156445.1]	[location=1943168..1943584]	[gbkey=CDS]	0.472422062	0.561151079	0.45323741	0.402877698	48.49542124	0.313506646	0.880609022	1.886043236
lcl|NZ_CP072120.1_cds_WP_003156283.1_2209	[locus_tag=J5X95_RS11380]	[db_xref=GeneID:75094135]	[protein=YczI	family	protein]	[protein_id=WP_003156283.1]	[location=2240721..2240966]	[gbkey=CDS]	0.487804878	0.512195122	0.353658537	0.597560976	61	0.289443569	0.880289298	2.212829678
lcl|NZ_CP072120.1_cds_WP_003154113.1_3461	[locus_tag=J5X95_RS17790]	[db_xref=GeneID:75095407]	[protein=RicAFT	regulatory	complex	protein	RicA	family	protein]	[protein_id=WP_003154113.1]	[location=3522609..3523040]	[gbkey=CDS]	0.416666667	0.513888889	0.270833333	0.465277778	50.10432433	0.265628561	0.880151693	1.777698031
lcl|NZ_CP072120.1_cds_WP_003152695.1_510	[gene=yajC]	[locus_tag=J5X95_RS02555]	[db_xref=GeneID:75092376]	[protein=preprotein	translocase	subunit	YajC]	[protein_id=WP_003152695.1]	[location=complement(499544..499804)]	[gbkey=CDS]	0.455938697	0.551724138	0.356321839	0.459770115	57.80968894	0.269860484	0.880101463	1.776929411
lcl|NZ_CP072120.1_cds_WP_061046729.1_3634	[locus_tag=J5X95_RS18640]	[db_xref=GeneID:75095575]	[protein=SMI1/KNR4	family	protein]	[protein_id=WP_061046729.1]	[location=3814104..3814544]	[gbkey=CDS]	0.362811791	0.503401361	0.319727891	0.265306122	53.89677738	0.24831419	0.880016805	1.472658089
lcl|NZ_CP072120.1_cds_WP_003151506.1_1203	[locus_tag=J5X95_RS06140]	[db_xref=GeneID:75093090]	[protein=MazG-like	family	protein]	[protein_id=WP_003151506.1]	[location=1201606..1201926]	[gbkey=CDS]	0.495327103	0.607476636	0.364485981	0.514018692	58.04324401	0.277733155	0.880006788	1.831763694
lcl|NZ_CP072120.1_cds_WP_025852623.1_34	[locus_tag=J5X95_RS00165]	[db_xref=GeneID:75091898]	[protein=hypothetical	protein]	[protein_id=WP_025852623.1]	[location=complement(19527..19715)]	[gbkey=CDS]	0.470899471	0.523809524	0.492063492	0.396825397	44.73359288	0.355943363	0.879967878	2.023894175
lcl|NZ_CP072120.1_cds_WP_025852623.1_3908	[locus_tag=J5X95_RS20000]	[db_xref=GeneID:75095846]	[protein=hypothetical	protein]	[protein_id=WP_025852623.1]	[location=complement(4039281..4039469)]	[gbkey=CDS]	0.470899471	0.523809524	0.492063492	0.396825397	44.73359288	0.355943363	0.879967878	2.023894175
lcl|NZ_CP072120.1_cds_WP_025852610.1_26	[locus_tag=J5X95_RS00130]	[db_xref=GeneID:75091891]	[protein=XtrA/YqaO	family	protein]	[protein_id=WP_025852610.1]	[location=complement(14954..15157)]	[gbkey=CDS]	0.421568627	0.529411765	0.323529412	0.411764706	61	0.239384321	0.879592364	1.590807805
lcl|NZ_CP072120.1_cds_WP_025852610.1_3900	[locus_tag=J5X95_RS19965]	[db_xref=GeneID:75095839]	[protein=XtrA/YqaO	family	protein]	[protein_id=WP_025852610.1]	[location=complement(4034708..4034911)]	[gbkey=CDS]	0.421568627	0.529411765	0.323529412	0.411764706	61	0.239384321	0.879592364	1.590807805
lcl|NZ_CP072120.1_cds_WP_007407732.1_1584	[locus_tag=J5X95_RS08045]	[db_xref=GeneID:75093469]	[protein=GTP	pyrophosphokinase	family	protein]	[protein_id=WP_007407732.1]	[location=complement(1570050..1570682)]	[gbkey=CDS]	0.404423381	0.469194313	0.232227488	0.511848341	47.7639135	0.20255319	0.879413096	1.828487197
lcl|NZ_CP072120.1_cds_WP_032869468.1_1427	[locus_tag=J5X95_RS07265]	[db_xref=GeneID:75093313]	[protein=UPF0715	family	protein]	[protein_id=WP_032869468.1]	[location=1422031..1422405]	[gbkey=CDS]	0.392	0.416	0.32	0.44	41.17006702	0.28111794	0.879311528	1.878275854
lcl|NZ_CP072120.1_cds_WP_038464207.1_779	[locus_tag=J5X95_RS03890]	[db_xref=GeneID:75092641]	[protein=YtzC	family	protein]	[protein_id=WP_038464207.1]	[location=complement(776111..776383)]	[gbkey=CDS]	0.388278388	0.494505495	0.252747253	0.417582418	47.69001099	0.25796138	0.879289924	1.61177601
lcl|NZ_CP072120.1_cds_WP_012117979.1_320	[locus_tag=J5X95_RS01600]	[db_xref=GeneID:75092185]	[protein=DUF3889	domain-containing	protein]	[protein_id=WP_012117979.1]	[location=325463..325792]	[gbkey=CDS]	0.403030303	0.490909091	0.318181818	0.4	52.56234312	0.255894182	0.879144519	1.684627192
lcl|NZ_CP072120.1_cds_WP_046341335.1_3869	[locus_tag=J5X95_RS19810]	[db_xref=GeneID:75095808]	[protein=hypothetical	protein]	[protein_id=WP_046341335.1]	[location=complement(4007833..4008195)]	[gbkey=CDS]	0.407713499	0.570247934	0.338842975	0.314049587	38.73927591	0.260405618	0.879058582	1.752150668
lcl|NZ_CP072120.1_cds_WP_046341335.1_3924	[locus_tag=J5X95_RS20080]	[db_xref=GeneID:75095862]	[protein=hypothetical	protein]	[protein_id=WP_046341335.1]	[location=complement(4051026..4051388)]	[gbkey=CDS]	0.407713499	0.570247934	0.338842975	0.314049587	38.73927591	0.260405618	0.879058582	1.752150668
lcl|NZ_CP072120.1_cds_WP_003153373.1_158	[gene=ribT]	[locus_tag=J5X95_RS00790]	[db_xref=GeneID:75092023]	[protein=GNAT	family	N-acetyltransferase	RibT]	[protein_id=WP_003153373.1]	[location=complement(128814..129188)]	[gbkey=CDS]	0.410666667	0.528	0.272	0.432	50.48063419	0.262785475	0.878966206	1.770854376
lcl|NZ_CP072120.1_cds_WP_003153079.1_332	[locus_tag=J5X95_RS01665]	[db_xref=GeneID:75092198]	[protein=Spx/MgsR	family	RNA	polymerase-binding	regulatory	protein]	[protein_id=WP_003153079.1]	[location=complement(333651..334031)]	[gbkey=CDS]	0.396325459	0.440944882	0.307086614	0.440944882	46.18529173	0.214716509	0.878664789	1.945641696
lcl|NZ_CP072120.1_cds_WP_007410378.1_3488	[locus_tag=J5X95_RS17925]	[db_xref=GeneID:75095434]	[protein=multidrug	efflux	SMR	transporter]	[protein_id=WP_007410378.1]	[location=complement(3608176..3608490)]	[gbkey=CDS]	0.476190476	0.457142857	0.40952381	0.561904762	40.79029184	0.306733672	0.878590813	2.014087773
lcl|NZ_CP072120.1_cds_WP_007409005.1_2045	[locus_tag=J5X95_RS10575]	[db_xref=GeneID:75093975]	[protein=rhodanese-related	sulfurtransferase]	[protein_id=WP_007409005.1]	[location=2053464..2054432]	[gbkey=CDS]	0.466460268	0.560371517	0.312693498	0.526315789	48.4943774	0.15106885	0.878552742	1.757480007
lcl|NZ_CP072121.1_cds_WP_216119367.1_3967	[locus_tag=J5X95_RS20290]	[db_xref=GeneID:75095903]	[protein=hypothetical	protein]	[protein_id=WP_216119367.1]	[location=complement(25026..25181)]	[gbkey=CDS]	0.346153846	0.365384615	0.25	0.423076923	55.8314055	0.345443092	0.878390592	2.024326155
lcl|NZ_CP072121.1_cds_WP_216119367.1_4045	[locus_tag=J5X95_RS20670]	[db_xref=GeneID:75095978]	[protein=hypothetical	protein]	[protein_id=WP_216119367.1]	[location=complement(88858..89013)]	[gbkey=CDS]	0.346153846	0.365384615	0.25	0.423076923	55.8314055	0.345443092	0.878390592	2.024326155
lcl|NZ_CP072120.1_cds_WP_007410205.1_2244	[locus_tag=J5X95_RS11550]	[db_xref=GeneID:75094168]	[protein=DUF5360	family	protein]	[protein_id=WP_007410205.1]	[location=complement(2277634..2278041)]	[gbkey=CDS]	0.365196078	0.352941176	0.308823529	0.433823529	59.04592285	0.236394547	0.878333795	1.574075689
lcl|NZ_CP072120.1_cds_WP_020955317.1_2165	[locus_tag=J5X95_RS11160]	[db_xref=GeneID:75094091]	[protein=transporter	substrate-binding	domain-containing	protein]	[protein_id=WP_020955317.1]	[location=2199530..2200321]	[gbkey=CDS]	0.476010101	0.534090909	0.329545455	0.564393939	43.76559095	0.260933707	0.878160818	2.267886292
lcl|NZ_CP072120.1_cds_WP_014305167.1_3685	[locus_tag=J5X95_RS18890]	[db_xref=GeneID:75095625]	[protein=helix-turn-helix	transcriptional	regulator]	[protein_id=WP_014305167.1]	[location=3849404..3849802]	[gbkey=CDS]	0.325814536	0.458646617	0.233082707	0.285714286	41.07988647	0.285781474	0.878094244	1.619631248
lcl|NZ_CP072120.1_cds_WP_003152104.1_860	[locus_tag=J5X95_RS04415]	[db_xref=GeneID:75092745]	[protein=DUF378	domain-containing	protein]	[protein_id=WP_003152104.1]	[location=863714..863950]	[gbkey=CDS]	0.493670886	0.556962025	0.392405063	0.53164557	53.97024315	0.297940675	0.87801037	2.246285932
lcl|NZ_CP072120.1_cds_WP_007408095.1_621	[locus_tag=J5X95_RS03125]	[db_xref=GeneID:75092489]	[protein=hypothetical	protein]	[protein_id=WP_007408095.1]	[location=621888..622280]	[gbkey=CDS]	0.391857506	0.473282443	0.282442748	0.419847328	61	0.233009373	0.877962203	1.654392692
lcl|NZ_CP072120.1_cds_WP_007409089.1_2934	[gene=cotX]	[locus_tag=J5X95_RS15160]	[db_xref=GeneID:75094881]	[protein=spore	coat	protein	CotX]	[protein_id=WP_007409089.1]	[location=complement(2968896..2969396)]	[gbkey=CDS]	0.44510978	0.532934132	0.383233533	0.419161677	46.97503459	0.2738719	0.877603077	1.539004077
lcl|NZ_CP072120.1_cds_J5X95_RS12030_2331	[locus_tag=J5X95_RS12030]	[db_xref=GeneID:75094261]	[protein=VOC	family	protein]	[pseudo=true]	[location=complement(2349367..2349789)]	[gbkey=CDS]	0.453900709	0.574468085	0.425531915	0.361702128	56.48328877	0.207761153	0.877591574	1.614819248
lcl|NZ_CP072120.1_cds_WP_032866673.1_440	[gene=satA]	[locus_tag=J5X95_RS02200]	[db_xref=GeneID:75092305]	[protein=streptothricin	N-acetyltransferase	SatA]	[protein_id=WP_032866673.1]	[location=complement(427321..427842)]	[gbkey=CDS]	0.35440613	0.442528736	0.304597701	0.316091954	52.43650474	0.22997337	0.877400322	1.420791004
lcl|NZ_CP072120.1_cds_WP_227749579.1_232	[locus_tag=J5X95_RS01160]	[db_xref=GeneID:75092097]	[protein=hypothetical	protein]	[protein_id=WP_227749579.1]	[location=245595..245906]	[gbkey=CDS]	0.432692308	0.490384615	0.346153846	0.461538462	43.61213521	0.38230101	0.877191812	2.403297672
lcl|NZ_CP072120.1_cds_WP_007408114.1_600	[gene=zapA]	[locus_tag=J5X95_RS03020]	[db_xref=GeneID:75092468]	[protein=cell	division	protein	ZapA]	[protein_id=WP_007408114.1]	[location=complement(596591..596848)]	[gbkey=CDS]	0.406976744	0.523255814	0.23255814	0.465116279	61	0.198122218	0.877130883	1.680040743
lcl|NZ_CP072120.1_cds_WP_007408146.1_560	[gene=leuD]	[locus_tag=J5X95_RS02810]	[db_xref=GeneID:75092426]	[protein=3-isopropylmalate	dehydratase	small	subunit]	[protein_id=WP_007408146.1]	[location=complement(550049..550648)]	[gbkey=CDS]	0.428333333	0.5	0.335	0.45	45.66491171	0.225316407	0.877025033	1.62570611
lcl|NZ_CP072120.1_cds_WP_003153025.1_354	[gene=sodA]	[locus_tag=J5X95_RS01775]	[db_xref=GeneID:75092220]	[protein=superoxide	dismutase	SodA]	[protein_id=WP_003153025.1]	[location=complement(351520..352125)]	[gbkey=CDS]	0.475247525	0.569306931	0.405940594	0.45049505	44.87659206	0.285232673	0.876968438	1.666596811
lcl|NZ_CP072120.1_cds_WP_003153482.1_92	[locus_tag=J5X95_RS00460]	[db_xref=GeneID:75091957]	[protein=ReoY	family	proteolytic	degradation	factor]	[protein_id=WP_003153482.1]	[location=complement(67654..68193)]	[gbkey=CDS]	0.414814815	0.511111111	0.272222222	0.461111111	49.72499382	0.275270884	0.87670186	1.918200825
lcl|NZ_CP072120.1_cds_WP_003154238.1_3392	[gene=cheY]	[locus_tag=J5X95_RS17445]	[db_xref=GeneID:75095338]	[protein=chemotaxis	protein	CheY]	[protein_id=WP_003154238.1]	[location=3448612..3448974]	[gbkey=CDS]	0.424242424	0.520661157	0.305785124	0.446280992	46.17797315	0.304203846	0.87661785	1.659843129
lcl|NZ_CP072120.1_cds_WP_003154679.1_3122	[gene=queC]	[locus_tag=J5X95_RS16100]	[db_xref=GeneID:75095069]	[protein=7-cyano-7-deazaguanine	synthase	QueC]	[protein_id=WP_003154679.1]	[location=3142212..3142871]	[gbkey=CDS]	0.46969697	0.531818182	0.35	0.527272727	48.3753495	0.187612911	0.876536968	1.825145164
lcl|NZ_CP072120.1_cds_WP_003155941.1_2405	[gene=groL]	[locus_tag=J5X95_RS12435]	[db_xref=GeneID:75094342]	[protein=chaperonin	GroEL]	[protein_id=WP_003155941.1]	[location=2422489..2424123]	[gbkey=CDS]	0.487461774	0.640366972	0.394495413	0.427522936	39.17023481	0.278522251	0.876484944	1.904936253
lcl|NZ_CP072120.1_cds_WP_003151978.1_933	[locus_tag=J5X95_RS04780]	[db_xref=GeneID:75092818]	[protein=DUF5970	family	protein]	[protein_id=WP_003151978.1]	[location=complement(939965..940186)]	[gbkey=CDS]	0.342342342	0.378378378	0.297297297	0.351351351	60.5912699	0.312991504	0.875886252	1.603602962
lcl|NZ_CP072120.1_cds_J5X95_RS20825_2473	[locus_tag=J5X95_RS20825]	[db_xref=GeneID:75096009]	[protein=TIGR01741	family	protein]	[pseudo=true]	[partial=3']	[location=complement(<2502064..2502279)]	[gbkey=CDS]	0.328703704	0.416666667	0.263888889	0.305555556	61	0.305181646	0.875810116	1.698756911
lcl|NZ_CP072120.1_cds_WP_020953931.1_2487	[locus_tag=J5X95_RS12845]	[db_xref=GeneID:75094422]	[protein=DUF421	domain-containing	protein]	[protein_id=WP_020953931.1]	[location=2511911..2512600]	[gbkey=CDS]	0.423188406	0.495652174	0.252173913	0.52173913	41.74442705	0.219086042	0.87574648	2.101259184
lcl|NZ_CP072121.1_cds_WP_219371692.1_3943	[locus_tag=J5X95_RS20170]	[db_xref=GeneID:75095879]	[protein=hypothetical	protein]	[protein_id=WP_219371692.1]	[location=8485..8997]	[gbkey=CDS]	0.411306043	0.50877193	0.339181287	0.385964912	49.49723572	0.191193397	0.875701617	1.656757992
lcl|NZ_CP072121.1_cds_WP_219371692.1_4021	[locus_tag=J5X95_RS20550]	[db_xref=GeneID:75095954]	[protein=hypothetical	protein]	[protein_id=WP_219371692.1]	[location=72318..72830]	[gbkey=CDS]	0.411306043	0.50877193	0.339181287	0.385964912	49.49723572	0.191193397	0.875701617	1.656757992
lcl|NZ_CP072120.1_cds_WP_047935251.1_2249	[locus_tag=J5X95_RS11575]	[db_xref=GeneID:75094173]	[protein=DUF4937	domain-containing	protein]	[protein_id=WP_047935251.1]	[location=2280317..2280676]	[gbkey=CDS]	0.480555556	0.575	0.333333333	0.533333333	42.51451927	0.190393457	0.875667079	1.990331604
lcl|NZ_CP072120.1_cds_WP_094031265.1_1030	[locus_tag=J5X95_RS05265]	[db_xref=GeneID:75092915]	[protein=response	regulator	transcription	factor]	[protein_id=WP_094031265.1]	[location=complement(1028828..1029460)]	[gbkey=CDS]	0.505529226	0.597156398	0.345971564	0.573459716	43.37049704	0.258632801	0.875629793	2.065884484
lcl|NZ_CP072120.1_cds_WP_094031740.1_3568	[locus_tag=J5X95_RS18315]	[db_xref=GeneID:75095510]	[protein=hypothetical	protein]	[protein_id=WP_094031740.1]	[location=3676317..3676616]	[gbkey=CDS]	0.47	0.52	0.38	0.51	53.20534662	0.286449473	0.875455825	2.109981441
lcl|NZ_CP072120.1_cds_WP_015240083.1_61	[locus_tag=J5X95_RS00305]	[db_xref=GeneID:75091926]	[protein=DUF5446	family	protein]	[protein_id=WP_015240083.1]	[location=complement(39915..40160)]	[gbkey=CDS]	0.491869919	0.585365854	0.402439024	0.487804878	53.50038964	0.258143518	0.875207857	1.899741924
lcl|NZ_CP072120.1_cds_WP_014417426.1_2916	[locus_tag=J5X95_RS15070]	[db_xref=GeneID:75094863]	[protein=CYTH	domain-containing	protein]	[protein_id=WP_014417426.1]	[location=complement(2954248..2954820)]	[gbkey=CDS]	0.436300175	0.565445026	0.282722513	0.460732984	53.19285817	0.22780854	0.875130479	1.888257374
lcl|NZ_CP072120.1_cds_WP_094031728.1_3489	[locus_tag=J5X95_RS17930]	[db_xref=GeneID:75095435]	[protein=hypothetical	protein]	[protein_id=WP_094031728.1]	[location=complement(3608628..3608945)]	[gbkey=CDS]	0.562893082	0.594339623	0.566037736	0.528301887	32.80448103	0.256845619	0.874785157	2.280240557
lcl|NZ_CP072120.1_cds_WP_076425704.1_2191	[gene=gdh]	[locus_tag=J5X95_RS11290]	[db_xref=GeneID:75094117]	[protein=glucose	1-dehydrogenase]	[protein_id=WP_076425704.1]	[location=2225361..2226146]	[gbkey=CDS]	0.480916031	0.538167939	0.358778626	0.545801527	43.42143033	0.224994585	0.874716456	1.937893006
lcl|NZ_CP072120.1_cds_WP_069007192.1_2977	[locus_tag=J5X95_RS15380]	[db_xref=GeneID:75094925]	[protein=DUF1641	domain-containing	protein]	[protein_id=WP_069007192.1]	[location=3006975..3007517]	[gbkey=CDS]	0.493554328	0.574585635	0.303867403	0.602209945	45.5781691	0.210569026	0.874710257	2.032996621
lcl|NZ_CP072120.1_cds_WP_007409632.1_3183	[locus_tag=J5X95_RS16400]	[db_xref=GeneID:75095129]	[protein=molybdenum	cofactor	biosynthesis	protein	MoaE]	[protein_id=WP_007409632.1]	[location=3197158..3197628]	[gbkey=CDS]	0.492569002	0.592356688	0.420382166	0.464968153	54.21674374	0.273071906	0.874706621	1.883942149
lcl|NZ_CP072120.1_cds_WP_017417491.1_3670	[locus_tag=J5X95_RS18815]	[db_xref=GeneID:75095610]	[protein=Ig-like	domain-containing	protein]	[protein_id=WP_017417491.1]	[location=3843220..3843570]	[gbkey=CDS]	0.35042735	0.444444444	0.401709402	0.205128205	42.48642169	0.346410849	0.874309258	1.580296005
lcl|NZ_CP072120.1_cds_WP_003152850.1_422	[locus_tag=J5X95_RS02115]	[db_xref=GeneID:75092288]	[protein=sporulation	histidine	kinase	inhibitor	Sda]	[protein_id=WP_003152850.1]	[location=412362..412502]	[gbkey=CDS]	0.312056738	0.340425532	0.276595745	0.319148936	61	0.359109684	0.874188611	1.628474521
lcl|NZ_CP072121.1_cds_WP_219371695.1_3947	[locus_tag=J5X95_RS20190]	[db_xref=GeneID:75095883]	[protein=hypothetical	protein]	[protein_id=WP_219371695.1]	[location=11156..11554]	[gbkey=CDS]	0.330827068	0.413533835	0.293233083	0.285714286	50.58001652	0.258568747	0.874028752	1.478012837
lcl|NZ_CP072121.1_cds_WP_219371695.1_4025	[locus_tag=J5X95_RS20570]	[db_xref=GeneID:75095958]	[protein=hypothetical	protein]	[protein_id=WP_219371695.1]	[location=74989..75387]	[gbkey=CDS]	0.330827068	0.413533835	0.293233083	0.285714286	50.58001652	0.258568747	0.874028752	1.478012837
lcl|NZ_CP072120.1_cds_WP_007408062.1_667	[gene=ytrI]	[locus_tag=J5X95_RS03355]	[db_xref=GeneID:75092535]	[protein=sporulation	membrane	protein	YtrI]	[protein_id=WP_007408062.1]	[location=669715..670218]	[gbkey=CDS]	0.376984127	0.43452381	0.25	0.446428571	48.9227205	0.184716499	0.873833169	1.554038249
lcl|NZ_CP072120.1_cds_WP_094031351.1_1364	[gene=ssb]	[locus_tag=J5X95_RS06950]	[db_xref=GeneID:75093251]	[protein=single-stranded	DNA-binding	protein]	[protein_id=WP_094031351.1]	[location=complement(1370938..1371279)]	[gbkey=CDS]	0.497076023	0.50877193	0.412280702	0.570175439	51.62219559	0.229889153	0.873758609	2.050486365
lcl|NZ_CP072120.1_cds_WP_007409412.1_175	[locus_tag=J5X95_RS00875]	[db_xref=GeneID:75092040]	[protein=stage	V	sporulation	protein	AA]	[protein_id=WP_007409412.1]	[location=complement(142456..143076)]	[gbkey=CDS]	0.449275362	0.565217391	0.265700483	0.516908213	50.93964202	0.251611401	0.873688403	1.970251717
lcl|NZ_CP072120.1_cds_WP_100001683.1_1790	[locus_tag=J5X95_RS09080]	[db_xref=GeneID:75093676]	[protein=hypothetical	protein]	[protein_id=WP_100001683.1]	[location=1783160..1783705]	[gbkey=CDS]	0.30952381	0.467032967	0.241758242	0.21978022	48.15605597	0.28798535	0.873671751	1.489141133
lcl|NZ_CP072120.1_cds_WP_014418528.1_503	[locus_tag=J5X95_RS02520]	[db_xref=GeneID:75092369]	[protein=DUF1049	domain-containing	protein]	[protein_id=WP_014418528.1]	[location=complement(493032..493358)]	[gbkey=CDS]	0.443425076	0.513761468	0.339449541	0.47706422	53.80704013	0.232650244	0.873505672	1.909881452
lcl|NZ_CP072120.1_cds_WP_003152438.1_666	[locus_tag=J5X95_RS03350]	[db_xref=GeneID:75092534]	[protein=YtrH	family	sporulation	protein]	[protein_id=WP_003152438.1]	[location=669377..669718]	[gbkey=CDS]	0.543859649	0.51754386	0.447368421	0.666666667	50.01286368	0.24998372	0.873221892	2.263423914
lcl|NZ_CP072120.1_cds_WP_015416919.1_2354	[locus_tag=J5X95_RS12145]	[db_xref=GeneID:75094284]	[protein=hypothetical	protein]	[protein_id=WP_015416919.1]	[location=complement(2369551..2369796)]	[gbkey=CDS]	0.475609756	0.597560976	0.304878049	0.524390244	53.82372171	0.242510256	0.873173678	2.121059758
lcl|NZ_CP072121.1_cds_WP_219371705.1_3930	[locus_tag=J5X95_RS20105]	[db_xref=GeneID:75095866]	[protein=hypothetical	protein]	[protein_id=WP_219371705.1]	[location=385..702]	[gbkey=CDS]	0.41509434	0.509433962	0.311320755	0.424528302	51.79154628	0.241352591	0.872961644	1.840532739
lcl|NZ_CP072120.1_cds_WP_003151688.1_1099	[gene=smpB]	[locus_tag=J5X95_RS05615]	[db_xref=GeneID:75092985]	[protein=SsrA-binding	protein]	[protein_id=WP_003151688.1]	[location=complement(1098109..1098579)]	[gbkey=CDS]	0.462845011	0.484076433	0.318471338	0.585987261	48.39288342	0.211873447	0.872929526	2.017603664
lcl|NZ_CP072120.1_cds_WP_039062924.1_2965	[locus_tag=J5X95_RS15320]	[db_xref=GeneID:75094913]	[protein=PTS	lactose/cellobiose	transporter	subunit	IIA]	[protein_id=WP_039062924.1]	[location=complement(2996830..2997144)]	[gbkey=CDS]	0.463492063	0.552380952	0.323809524	0.514285714	51.94951785	0.276932765	0.872889445	1.836338025
lcl|NZ_CP072120.1_cds_WP_012117263.1_2859	[locus_tag=J5X95_RS14780]	[db_xref=GeneID:75094806]	[protein=YajQ	family	cyclic	di-GMP-binding	protein]	[protein_id=WP_012117263.1]	[location=complement(2899891..2900382)]	[gbkey=CDS]	0.445121951	0.542682927	0.274390244	0.518292683	44.46018152	0.274197834	0.872717723	2.347738529
lcl|NZ_CP072120.1_cds_WP_015239220.1_2305	[locus_tag=J5X95_RS11895]	[db_xref=GeneID:75094235]	[protein=Rrf2	family	transcriptional	regulator]	[protein_id=WP_015239220.1]	[location=complement(2326326..2326769)]	[gbkey=CDS]	0.36036036	0.486486486	0.344594595	0.25	51.00422723	0.292509722	0.872584548	1.577852579
lcl|NZ_CP072120.1_cds_WP_012117050.1_2523	[locus_tag=J5X95_RS13025]	[db_xref=GeneID:75094458]	[protein=MerR	family	transcriptional	regulator]	[protein_id=WP_012117050.1]	[location=2549595..2550017]	[gbkey=CDS]	0.449172577	0.546099291	0.290780142	0.510638298	47.38009055	0.24647287	0.872082063	1.658489453
lcl|NZ_CP072120.1_cds_WP_094031368.1_1473	[locus_tag=J5X95_RS07490]	[db_xref=GeneID:75093358]	[protein=stage	II	sporulation	protein	M]	[protein_id=WP_094031368.1]	[location=1467121..1467633]	[gbkey=CDS]	0.298245614	0.380116959	0.245614035	0.269005848	51.67752636	0.253912798	0.87206033	1.623643497
lcl|NZ_CP072120.1_cds_WP_025284412.1_2550	[locus_tag=J5X95_RS13140]	[db_xref=GeneID:75094478]	[protein=acylphosphatase]	[protein_id=WP_025284412.1]	[location=complement(2586196..2586468)]	[gbkey=CDS]	0.498168498	0.582417582	0.395604396	0.516483516	56.22565801	0.282615018	0.871703546	2.153569888
lcl|NZ_CP072120.1_cds_WP_015240015.1_3762	[locus_tag=J5X95_RS19280]	[db_xref=GeneID:75095703]	[protein=tautomerase	family	protein]	[protein_id=WP_015240015.1]	[location=3923859..3924248]	[gbkey=CDS]	0.453846154	0.561538462	0.330769231	0.469230769	51.45016644	0.27348082	0.871641364	1.840926524
lcl|NZ_CP072120.1_cds_WP_032869737.1_998	[locus_tag=J5X95_RS05105]	[db_xref=GeneID:75092883]	[protein=toprim	domain-containing	protein]	[protein_id=WP_032869737.1]	[location=complement(999000..999365)]	[gbkey=CDS]	0.467213115	0.540983607	0.327868852	0.532786885	54.55045002	0.26050189	0.871633851	1.88548952
lcl|NZ_CP072120.1_cds_WP_007410383.1_3482	[locus_tag=J5X95_RS17895]	[db_xref=GeneID:75095428]	[protein=hypothetical	protein]	[protein_id=WP_007410383.1]	[location=complement(3604020..3604382)]	[gbkey=CDS]	0.473829201	0.619834711	0.314049587	0.487603306	54.39430713	0.215097449	0.871107497	1.78686517
lcl|NZ_CP072120.1_cds_WP_094031890.1_730	[locus_tag=J5X95_RS03650]	[db_xref=GeneID:75092593]	[protein=DUF4479	family	protein]	[protein_id=WP_094031890.1]	[location=complement(728081..728686)]	[gbkey=CDS]	0.471947195	0.589108911	0.341584158	0.485148515	42.63056919	0.260021199	0.871068751	1.851189924
lcl|NZ_CP072120.1_cds_WP_007408636.1_844	[locus_tag=J5X95_RS04335]	[db_xref=GeneID:75092729]	[protein=hypothetical	protein]	[protein_id=WP_007408636.1]	[location=complement(849557..849808)]	[gbkey=CDS]	0.456349206	0.452380952	0.428571429	0.488095238	50.98345768	0.35607081	0.871060998	2.048202068
lcl|NZ_CP072120.1_cds_WP_007614882.1_1695	[locus_tag=J5X95_RS20770]	[db_xref=GeneID:75095998]	[protein=hypothetical	protein]	[protein_id=WP_007614882.1]	[location=complement(1687711..1687959)]	[gbkey=CDS]	0.381526104	0.385542169	0.313253012	0.445783133	50.19573733	0.284253624	0.870937902	1.53278691
lcl|NZ_CP072120.1_cds_WP_094031476.1_2087	[locus_tag=J5X95_RS10780]	[db_xref=GeneID:75094016]	[protein=TerD	family	protein]	[protein_id=WP_094031476.1]	[location=2095405..2095986]	[gbkey=CDS]	0.479381443	0.577319588	0.391752577	0.469072165	42.97890741	0.288966573	0.870644584	2.066526889
lcl|NZ_CP072120.1_cds_WP_012118061.1_462	[locus_tag=J5X95_RS02310]	[db_xref=GeneID:75092327]	[protein=YrhC	family	protein]	[protein_id=WP_012118061.1]	[location=complement(451818..452048)]	[gbkey=CDS]	0.41991342	0.506493506	0.311688312	0.441558442	53.84818761	0.233103198	0.870448463	2.077194056
lcl|NZ_CP072120.1_cds_WP_007409126.1_2886	[locus_tag=J5X95_RS14915]	[db_xref=GeneID:75094833]	[protein=hypothetical	protein]	[protein_id=WP_007409126.1]	[location=2924597..2925163]	[gbkey=CDS]	0.437389771	0.544973545	0.328042328	0.439153439	54.6856324	0.188161429	0.87021908	1.579724681
lcl|NZ_CP072120.1_cds_WP_007407961.1_3756	[gene=bshB2]	[locus_tag=J5X95_RS19250]	[db_xref=GeneID:75095697]	[protein=bacillithiol	biosynthesis	deacetylase	BshB2]	[protein_id=WP_007407961.1]	[location=complement(3920548..3921213)]	[gbkey=CDS]	0.472972973	0.599099099	0.337837838	0.481981982	48.80150117	0.203561125	0.870176334	1.736296596
lcl|NZ_CP072120.1_cds_WP_003150960.1_1538	[locus_tag=J5X95_RS07815]	[db_xref=GeneID:75093423]	[protein=PadR	family	transcriptional	regulator]	[protein_id=WP_003150960.1]	[location=complement(1528109..1528447)]	[gbkey=CDS]	0.489675516	0.530973451	0.336283186	0.601769912	51.80651352	0.268715701	0.870062142	2.620551453
lcl|NZ_CP072120.1_cds_WP_012117312.1_2947	[locus_tag=J5X95_RS15225]	[db_xref=GeneID:75094894]	[protein=GNAT	family	N-acetyltransferase]	[protein_id=WP_012117312.1]	[location=complement(2977346..2977777)]	[gbkey=CDS]	0.493055556	0.604166667	0.333333333	0.541666667	54.09605566	0.237710117	0.869887388	2.037749818
lcl|NZ_CP072120.1_cds_WP_003151923.1_957	[gene=lipA]	[locus_tag=J5X95_RS04900]	[db_xref=GeneID:75092842]	[protein=lipoyl	synthase]	[protein_id=WP_003151923.1]	[location=complement(960397..961293)]	[gbkey=CDS]	0.496098105	0.56187291	0.381270903	0.545150502	47.88876932	0.226882577	0.869844453	2.224999227
lcl|NZ_CP072120.1_cds_WP_094031324.1_1249	[locus_tag=J5X95_RS06370]	[db_xref=GeneID:75093136]	[protein=thioesterase	domain-containing	protein]	[protein_id=WP_094031324.1]	[location=complement(1250442..1251215)]	[gbkey=CDS]	0.34625323	0.46124031	0.290697674	0.286821705	47.12172724	0.247950257	0.869615706	1.516114942
lcl|NZ_CP072120.1_cds_WP_003153372.1_159	[gene=ribE]	[locus_tag=J5X95_RS00795]	[db_xref=GeneID:75092024]	[protein=6	7-dimethyl-8-ribityllumazine	synthase]	[protein_id=WP_003153372.1]	[location=complement(129305..129769)]	[gbkey=CDS]	0.488172043	0.535483871	0.432258065	0.496774194	49.86895911	0.23737055	0.869404736	1.90014311
lcl|NZ_CP072120.1_cds_WP_007410399.1_1934	[gene=fusA]	[locus_tag=J5X95_RS09945]	[db_xref=GeneID:75093849]	[protein=elongation	factor	G]	[protein_id=WP_007410399.1]	[location=1944147..1946225]	[gbkey=CDS]	0.452621453	0.617604618	0.380952381	0.359307359	37.41880885	0.269240508	0.86932129	1.548479368
lcl|NZ_CP072120.1_cds_WP_094031521.1_2270	[gene=acpS]	[locus_tag=J5X95_RS11680]	[db_xref=GeneID:75094194]	[protein=holo-ACP	synthase]	[protein_id=WP_094031521.1]	[location=2300101..2300466]	[gbkey=CDS]	0.491803279	0.524590164	0.393442623	0.557377049	51.68088685	0.290262643	0.869136432	1.82100119
lcl|NZ_CP072120.1_cds_WP_003155245.1_2773	[locus_tag=J5X95_RS14350]	[db_xref=GeneID:75094720]	[protein=hypothetical	protein]	[protein_id=WP_003155245.1]	[location=complement(2814887..2815105)]	[gbkey=CDS]	0.374429224	0.410958904	0.287671233	0.424657534	53.06044217	0.273615626	0.8688634	1.675950695
lcl|NZ_CP072120.1_cds_WP_007407988.1_3725	[locus_tag=J5X95_RS19090]	[db_xref=GeneID:75095665]	[protein=N-acetyltransferase]	[protein_id=WP_007407988.1]	[location=3889015..3889512]	[gbkey=CDS]	0.423694779	0.512048193	0.313253012	0.445783133	44.67353621	0.205667333	0.86878041	1.872463729
lcl|NZ_CP072120.1_cds_WP_012118382.1_993	[gene=metQ]	[locus_tag=J5X95_RS05080]	[db_xref=GeneID:75092878]	[protein=methionine	ABC	transporter	substrate-binding	lipoprotein	MetQ]	[protein_id=WP_012118382.1]	[location=complement(995392..996207)]	[gbkey=CDS]	0.412990196	0.496323529	0.279411765	0.463235294	47.08749162	0.224752851	0.868522214	1.698128927
lcl|NZ_CP072120.1_cds_WP_025285043.1_474	[locus_tag=J5X95_RS02370]	[db_xref=GeneID:75092339]	[protein=O-methyltransferase]	[protein_id=WP_025285043.1]	[location=complement(462210..462863)]	[gbkey=CDS]	0.464831804	0.587155963	0.288990826	0.518348624	41.04078901	0.232092278	0.868370425	2.211769855
lcl|NZ_CP072120.1_cds_WP_003156407.1_1913	[gene=ispF]	[locus_tag=J5X95_RS09840]	[db_xref=GeneID:75093828]	[protein=2-C-methyl-D-erythritol	2	4-cyclodiphosphate	synthase]	[protein_id=WP_003156407.1]	[location=1923961..1924437]	[gbkey=CDS]	0.477987421	0.616352201	0.383647799	0.433962264	46.96937399	0.224937317	0.867713516	1.640018848
lcl|NZ_CP072120.1_cds_WP_025285511.1_1648	[locus_tag=J5X95_RS08360]	[db_xref=GeneID:75093532]	[protein=hypothetical	protein]	[protein_id=WP_025285511.1]	[location=complement(1635153..1635560)]	[gbkey=CDS]	0.352941176	0.5	0.272058824	0.286764706	40.70778545	0.297498789	0.867636097	1.678794952
lcl|NZ_CP072121.1_cds_WP_073982218.1_4006	[locus_tag=J5X95_RS20475]	[db_xref=GeneID:75095940]	[protein=hypothetical	protein]	[protein_id=WP_073982218.1]	[location=56815..57372]	[gbkey=CDS]	0.322580645	0.467741935	0.279569892	0.220430108	45.74963821	0.283457484	0.867481878	1.372982969
lcl|NZ_CP072120.1_cds_WP_003154369.1_3314	[locus_tag=J5X95_RS17055]	[db_xref=GeneID:75095260]	[protein=phosphoadenylyl-sulfate	reductase]	[protein_id=WP_003154369.1]	[location=3373551..3374252]	[gbkey=CDS]	0.485754986	0.525641026	0.393162393	0.538461538	46.04966444	0.217977009	0.867471773	2.070777875
lcl|NZ_CP072120.1_cds_WP_100001602.1_939	[locus_tag=J5X95_RS04810]	[db_xref=GeneID:75092824]	[protein=GNAT	family	protein]	[protein_id=WP_100001602.1]	[location=complement(944396..944935)]	[gbkey=CDS]	0.45	0.555555556	0.305555556	0.488888889	41.24360116	0.248331933	0.867336528	2.167056989
lcl|NZ_CP072120.1_cds_WP_007407475.1_1268	[gene=fliW]	[locus_tag=J5X95_RS06465]	[db_xref=GeneID:75093155]	[protein=flagellar	assembly	protein	FliW]	[protein_id=WP_007407475.1]	[location=complement(1269725..1270156)]	[gbkey=CDS]	0.402777778	0.5	0.270833333	0.4375	56.68626686	0.216173391	0.867287911	1.695143714
lcl|NZ_CP072120.1_cds_WP_014419098.1_1408	[locus_tag=J5X95_RS07170]	[db_xref=GeneID:75093294]	[protein=hypothetical	protein]	[protein_id=WP_014419098.1]	[location=1407179..1407649]	[gbkey=CDS]	0.450106157	0.541401274	0.312101911	0.496815287	52.70174984	0.202146737	0.867272459	1.785222201
lcl|NZ_CP072120.1_cds_WP_014418217.1_36	[locus_tag=J5X95_RS00175]	[db_xref=GeneID:75091900]	[protein=YqaH	family	protein]	[protein_id=WP_014418217.1]	[location=complement(20010..20267)]	[gbkey=CDS]	0.410852713	0.488372093	0.348837209	0.395348837	57.06700362	0.344895706	0.86720656	1.788553914
lcl|NZ_CP072120.1_cds_WP_014418217.1_3910	[locus_tag=J5X95_RS20010]	[db_xref=GeneID:75095848]	[protein=YqaH	family	protein]	[protein_id=WP_014418217.1]	[location=complement(4039764..4040021)]	[gbkey=CDS]	0.410852713	0.488372093	0.348837209	0.395348837	57.06700362	0.344895706	0.86720656	1.788553914
lcl|NZ_CP072120.1_cds_WP_003153453.1_110	[gene=menG]	[locus_tag=J5X95_RS00550]	[db_xref=GeneID:75091975]	[protein=demethylmenaquinone	methyltransferase]	[protein_id=WP_003153453.1]	[location=complement(86066..86767)]	[gbkey=CDS]	0.465811966	0.525641026	0.346153846	0.525641026	48.06378068	0.235825685	0.867059519	1.942654042
lcl|NZ_CP072120.1_cds_WP_219371651.1_703	[locus_tag=J5X95_RS03525]	[db_xref=GeneID:75092568]	[protein=hypothetical	protein]	[protein_id=WP_219371651.1]	[location=complement(703607..704344)]	[gbkey=CDS]	0.306233062	0.390243902	0.272357724	0.256097561	39.1387547	0.292047312	0.867020838	1.56675369
lcl|NZ_CP072120.1_cds_WP_003155139.1_2842	[locus_tag=J5X95_RS14695]	[db_xref=GeneID:75094789]	[protein=spore	germination	protein	GerPC]	[protein_id=WP_003155139.1]	[location=complement(2884373..2884990)]	[gbkey=CDS]	0.46763754	0.59223301	0.266990291	0.54368932	50.74303328	0.229736465	0.866979158	2.03163717
lcl|NZ_CP072120.1_cds_WP_007408951.1_2515	[locus_tag=J5X95_RS12985]	[db_xref=GeneID:75094450]	[protein=putative	nucleotide-diphospho-sugar	transferase]	[protein_id=WP_007408951.1]	[location=2538938..2539876]	[gbkey=CDS]	0.473908413	0.539936102	0.329073482	0.552715655	46.24750015	0.198658577	0.86692122	2.192244894
lcl|NZ_CP072120.1_cds_WP_007407658.1_1489	[locus_tag=J5X95_RS07570]	[db_xref=GeneID:75093374]	[protein=DUF1700	domain-containing	protein]	[protein_id=WP_007407658.1]	[location=1480793..1481347]	[gbkey=CDS]	0.446846847	0.497297297	0.324324324	0.518918919	47.20223413	0.245609363	0.86681437	1.917972298
lcl|NZ_CP072120.1_cds_WP_003151438.1_1245	[locus_tag=J5X95_RS06350]	[db_xref=GeneID:75093132]	[protein=CsbA	family	protein]	[protein_id=WP_003151438.1]	[location=complement(1244806..1245042)]	[gbkey=CDS]	0.455696203	0.506329114	0.341772152	0.518987342	61	0.231652595	0.866533467	2.08061555
lcl|NZ_CP072120.1_cds_WP_003152541.1_596	[locus_tag=J5X95_RS03000]	[db_xref=GeneID:75092464]	[protein=DUF350	domain-containing	protein]	[protein_id=WP_003152541.1]	[location=complement(591433..591837)]	[gbkey=CDS]	0.424691358	0.474074074	0.303703704	0.496296296	57.30060541	0.281080365	0.866486258	1.743601878
lcl|NZ_CP072121.1_cds_J5X95_RS20125_3934	[locus_tag=J5X95_RS20125]	[db_xref=GeneID:75095870]	[protein=C40	family	peptidase]	[pseudo=true]	[partial=5']	[location=<2707..3101]	[gbkey=CDS]	0.38071066	0.386363636	0.389312977	0.366412214	46.25919053	0.336363306	0.866453247	1.830202452
lcl|NZ_CP072120.1_cds_WP_007407329.1_2959	[locus_tag=J5X95_RS15290]	[db_xref=GeneID:75094907]	[protein=MarR	family	transcriptional	regulator]	[protein_id=WP_007407329.1]	[location=complement(2989516..2989989)]	[gbkey=CDS]	0.386075949	0.455696203	0.221518987	0.481012658	52.78132488	0.178292203	0.86645149	1.511386224
lcl|NZ_CP072120.1_cds_WP_007410365.1_3504	[gene=glnA]	[locus_tag=J5X95_RS18005]	[db_xref=GeneID:75095450]	[protein=type	I	glutamate--ammonia	ligase]	[protein_id=WP_007410365.1]	[location=3621144..3622478]	[gbkey=CDS]	0.476404494	0.566292135	0.348314607	0.514606742	43.25099393	0.245118237	0.866303993	1.965999696
lcl|NZ_CP072120.1_cds_WP_003154001.1_3548	[gene=yneA]	[locus_tag=J5X95_RS18215]	[db_xref=GeneID:75095490]	[protein=cell	division	suppressor	protein	YneA]	[protein_id=WP_003154001.1]	[location=3663585..3663896]	[gbkey=CDS]	0.407051282	0.548076923	0.288461538	0.384615385	61	0.267815016	0.866082177	1.611803094
lcl|NZ_CP072120.1_cds_WP_061046721.1_3646	[locus_tag=J5X95_RS18695]	[db_xref=GeneID:75095586]	[protein=hypothetical	protein]	[protein_id=WP_061046721.1]	[location=complement(3828104..3828442)]	[gbkey=CDS]	0.424778761	0.548672566	0.380530973	0.345132743	50.53983216	0.291476492	0.866080728	1.671877859
lcl|NZ_CP072120.1_cds_WP_094031344.1_1342	[gene=chrB]	[locus_tag=J5X95_RS06840]	[db_xref=GeneID:75093229]	[protein=chromate	efflux	transporter	subunit	ChrB]	[protein_id=WP_094031344.1]	[location=1351054..1351644]	[gbkey=CDS]	0.48392555	0.507614213	0.416243655	0.527918782	49.66910398	0.237898105	0.865727492	1.981915248
lcl|NZ_CP072120.1_cds_WP_003151011.1_1500	[locus_tag=J5X95_RS07625]	[db_xref=GeneID:75093385]	[protein=heme-dependent	peroxidase]	[protein_id=WP_003151011.1]	[location=1490374..1491138]	[gbkey=CDS]	0.487581699	0.525490196	0.356862745	0.580392157	40.41028022	0.247197166	0.865629182	2.224850514
lcl|NZ_CP072120.1_cds_WP_007409590.1_3133	[locus_tag=J5X95_RS16155]	[db_xref=GeneID:75095080]	[protein=DUF3219	family	protein]	[protein_id=WP_007409590.1]	[location=3149863..3150138]	[gbkey=CDS]	0.394927536	0.434782609	0.315217391	0.434782609	57.61847947	0.212362926	0.865512585	1.696281562
lcl|NZ_CP072120.1_cds_WP_020956427.1_1297	[gene=galU]	[locus_tag=J5X95_RS06610]	[db_xref=GeneID:75093184]	[protein=UTP--glucose-1-phosphate	uridylyltransferase	GalU]	[protein_id=WP_020956427.1]	[location=1299067..1299951]	[gbkey=CDS]	0.433898305	0.586440678	0.311864407	0.403389831	51.21826805	0.21494173	0.865392484	1.600492798
lcl|NZ_CP072120.1_cds_WP_061046714.1_3660	[locus_tag=J5X95_RS18765]	[db_xref=GeneID:75095600]	[protein=hypothetical	protein]	[protein_id=WP_061046714.1]	[location=complement(3837113..3837439)]	[gbkey=CDS]	0.425076453	0.422018349	0.366972477	0.486238532	60.35813461	0.186136807	0.865310239	1.415014214
lcl|NZ_CP072120.1_cds_WP_007408128.1_585	[locus_tag=J5X95_RS02945]	[db_xref=GeneID:75092453]	[protein=YslB	family	protein]	[protein_id=WP_007408128.1]	[location=579386..579832]	[gbkey=CDS]	0.445190157	0.55704698	0.33557047	0.44295302	52.21743444	0.278743948	0.865266852	1.721437503
lcl|NZ_CP072120.1_cds_WP_038457280.1_2560	[locus_tag=J5X95_RS13190]	[db_xref=GeneID:75094488]	[protein=Hsp20/alpha	crystallin	family	protein]	[protein_id=WP_038457280.1]	[location=complement(2593632..2594063)]	[gbkey=CDS]	0.456018519	0.506944444	0.298611111	0.5625	61	0.185358121	0.865217967	1.880914664
lcl|NZ_CP072120.1_cds_WP_007407235.1_3063	[locus_tag=J5X95_RS15810]	[db_xref=GeneID:75095011]	[protein=multidrug	efflux	SMR	transporter]	[protein_id=WP_007407235.1]	[location=3083324..3083638]	[gbkey=CDS]	0.482539683	0.476190476	0.4	0.571428571	61	0.235360877	0.865051655	2.059665274
lcl|NZ_CP072120.1_cds_WP_020955729.1_3127	[locus_tag=J5X95_RS16125]	[db_xref=GeneID:75095074]	[protein=winged	helix-turn-helix	transcriptional	regulator]	[protein_id=WP_020955729.1]	[location=complement(3145057..3145413)]	[gbkey=CDS]	0.386554622	0.495798319	0.336134454	0.327731092	47.1226132	0.273335095	0.864875645	1.484884442
lcl|NZ_CP072120.1_cds_WP_003153330.1_184	[gene=fur]	[locus_tag=J5X95_RS00920]	[db_xref=GeneID:75092049]	[protein=ferric	iron	uptake	transcriptional	regulator]	[protein_id=WP_003153330.1]	[location=complement(149597..150046)]	[gbkey=CDS]	0.433333333	0.6	0.293333333	0.406666667	60.5256415	0.261496462	0.864822819	1.693042113
lcl|NZ_CP072120.1_cds_WP_017418509.1_1729	[locus_tag=J5X95_RS08760]	[db_xref=GeneID:75093612]	[protein=GNAT	family	N-acetyltransferase]	[protein_id=WP_017418509.1]	[location=complement(1723786..1724259)]	[gbkey=CDS]	0.529535865	0.613924051	0.373417722	0.601265823	57.17604927	0.197408621	0.864537278	2.297625276
lcl|NZ_CP072120.1_cds_WP_004393054.1_1770	[locus_tag=J5X95_RS08980]	[db_xref=GeneID:75093656]	[protein=winged	helix-turn-helix	transcriptional	regulator]	[protein_id=WP_004393054.1]	[location=complement(1765057..1765428)]	[gbkey=CDS]	0.48655914	0.548387097	0.35483871	0.556451613	51.54880337	0.188451333	0.864161293	1.904026144
lcl|NZ_CP072120.1_cds_WP_003151361.1_1302	[gene=tagD]	[locus_tag=J5X95_RS06635]	[db_xref=GeneID:75093189]	[protein=glycerol-3-phosphate	cytidylyltransferase]	[protein_id=WP_003151361.1]	[location=complement(1306469..1306858)]	[gbkey=CDS]	0.438461538	0.546153846	0.261538462	0.507692308	57.03000181	0.213643586	0.864037615	1.691263166
lcl|NZ_CP072120.1_cds_WP_003155495.1_2628	[locus_tag=J5X95_RS13530]	[db_xref=GeneID:75094556]	[protein=small	acid-soluble	spore	protein	K]	[protein_id=WP_003155495.1]	[location=complement(2666713..2666865)]	[gbkey=CDS]	0.483660131	0.529411765	0.450980392	0.470588235	55.69986264	0.372288267	0.864022827	2.214202749
lcl|NZ_CP072120.1_cds_WP_040238875.1_1112	[locus_tag=J5X95_RS05680]	[db_xref=GeneID:75092998]	[protein=ABC	transporter	permease]	[protein_id=WP_040238875.1]	[location=complement(1108415..1109092)]	[gbkey=CDS]	0.566371681	0.566371681	0.438053097	0.694690265	47.11413951	0.259007205	0.863899348	2.185426622
lcl|NZ_CP072120.1_cds_WP_003155478.1_2638	[gene=fabL]	[locus_tag=J5X95_RS13580]	[db_xref=GeneID:75094566]	[protein=enoyl-[acyl-carrier-protein]	reductase	FabL]	[protein_id=WP_003155478.1]	[location=2675621..2676373]	[gbkey=CDS]	0.500664011	0.537848606	0.38247012	0.581673307	43.27362936	0.266470687	0.863856967	2.151546581
lcl|NZ_CP072120.1_cds_WP_100001685.1_1791	[gene=emrC]	[locus_tag=J5X95_RS09085]	[db_xref=GeneID:75093677]	[protein=multidrug	efflux	transporter	outer	membrane	subunit	EmrC]	[protein_id=WP_100001685.1]	[location=complement(1784007..1784384)]	[gbkey=CDS]	0.349206349	0.412698413	0.404761905	0.23015873	43.92415518	0.287844892	0.863716641	1.44793082
lcl|NZ_CP072120.1_cds_WP_004264663.1_1870	[locus_tag=J5X95_RS09540]	[db_xref=GeneID:75093768]	[protein=RidA	family	protein]	[protein_id=WP_004264663.1]	[location=1868799..1869179]	[gbkey=CDS]	0.464566929	0.57480315	0.346456693	0.472440945	53.03835124	0.256563462	0.863664052	1.677531414
lcl|NZ_CP072120.1_cds_WP_038463885.1_3456	[locus_tag=J5X95_RS17765]	[db_xref=GeneID:75095402]	[protein=TIGR00282	family	metallophosphoesterase]	[protein_id=WP_038463885.1]	[location=3517185..3517979]	[gbkey=CDS]	0.46163522	0.535849057	0.369811321	0.479245283	45.85309633	0.219568559	0.863605242	1.908263273
lcl|NZ_CP072120.1_cds_WP_003151102.1_1442	[locus_tag=J5X95_RS07335]	[db_xref=GeneID:75093327]	[protein=fructose-bisphosphate	aldolase]	[protein_id=WP_003151102.1]	[location=complement(1434939..1435796)]	[gbkey=CDS]	0.452214452	0.590909091	0.398601399	0.367132867	42.51160959	0.270741815	0.863562229	1.593719051
lcl|NZ_CP072120.1_cds_WP_007408401.1_230	[gene=loaP]	[locus_tag=J5X95_RS01150]	[db_xref=GeneID:75092095]	[protein=antiterminator	LoaP]	[protein_id=WP_007408401.1]	[location=243712..244242]	[gbkey=CDS]	0.397363465	0.446327684	0.310734463	0.435028249	47.13817962	0.254193267	0.863456726	1.747402343
lcl|NZ_CP072120.1_cds_WP_007610253.1_2671	[gene=trmL]	[locus_tag=J5X95_RS13845]	[db_xref=GeneID:75094619]	[protein=tRNA	(uridine(34)/cytosine(34)/5-carboxymethylaminomethyluridine(34)-2'-O)-methyltransferase	TrmL]	[protein_id=WP_007610253.1]	[location=2714708..2715190]	[gbkey=CDS]	0.457556936	0.49689441	0.347826087	0.527950311	47.21068886	0.18603497	0.863352033	1.81673999
lcl|NZ_CP072120.1_cds_WP_100001531.1_3860	[locus_tag=J5X95_RS19765]	[db_xref=GeneID:75095799]	[protein=cysteine	hydrolase	family	protein]	[protein_id=WP_100001531.1]	[location=complement(3999407..3999973)]	[gbkey=CDS]	0.340388007	0.396825397	0.333333333	0.291005291	51.14701178	0.227148293	0.862872397	1.521947852
lcl|NZ_CP072120.1_cds_WP_061046918.1_2818	[locus_tag=J5X95_RS14575]	[db_xref=GeneID:75094765]	[protein=MepB	family	protein]	[protein_id=WP_061046918.1]	[location=2858517..2859026]	[gbkey=CDS]	0.345098039	0.482352941	0.305882353	0.247058824	52.39956923	0.248589457	0.862528426	1.409218143
lcl|NZ_CP072120.1_cds_WP_003152766.1_470	[gene=greA]	[locus_tag=J5X95_RS02350]	[db_xref=GeneID:75092335]	[protein=transcription	elongation	factor	GreA]	[protein_id=WP_003152766.1]	[location=complement(458619..459092)]	[gbkey=CDS]	0.436708861	0.556962025	0.329113924	0.424050633	50.58126602	0.274384265	0.862468225	1.773436662
lcl|NZ_CP072120.1_cds_WP_003152714.1_501	[locus_tag=J5X95_RS02510]	[db_xref=GeneID:75092367]	[protein=adenine	phosphoribosyltransferase]	[protein_id=WP_003152714.1]	[location=complement(490098..490610)]	[gbkey=CDS]	0.452241715	0.596491228	0.30994152	0.450292398	55.54308771	0.217430253	0.862446127	1.831898047
lcl|NZ_CP072120.1_cds_WP_014417201.1_2583	[gene=yfkAB]	[locus_tag=J5X95_RS13305]	[db_xref=GeneID:75094511]	[protein=radical	SAM/CxCxxxxC	motif	protein	YfkAB]	[protein_id=WP_014417201.1]	[location=complement(2617554..2618675)]	[gbkey=CDS]	0.505347594	0.545454545	0.368983957	0.601604278	44.114936	0.215198954	0.862422304	2.208404075
lcl|NZ_CP072120.1_cds_WP_014418138.1_3783	[locus_tag=J5X95_RS19380]	[db_xref=GeneID:75095723]	[protein=hypothetical	protein]	[protein_id=WP_014418138.1]	[location=complement(3939419..3940099)]	[gbkey=CDS]	0.424375918	0.594713656	0.202643172	0.475770925	49.68407139	0.193710601	0.862347689	1.751427043
lcl|NZ_CP072120.1_cds_WP_003151973.1_937	[locus_tag=J5X95_RS04800]	[db_xref=GeneID:75092822]	[protein=uberolysin/carnocyclin	family	circular	bacteriocin]	[protein_id=WP_003151973.1]	[location=complement(943162..943497)]	[gbkey=CDS]	0.401785714	0.4375	0.482142857	0.285714286	40.14399862	0.321442825	0.862294295	1.697468316
lcl|NZ_CP072120.1_cds_WP_003151402.1_1267	[gene=csrA]	[locus_tag=J5X95_RS06460]	[db_xref=GeneID:75093154]	[protein=carbon	storage	regulator	CsrA]	[protein_id=WP_003151402.1]	[location=complement(1269507..1269731)]	[gbkey=CDS]	0.4	0.493333333	0.253333333	0.453333333	56.35229306	0.268610445	0.862247557	1.587610902
lcl|NZ_CP072120.1_cds_WP_099566447.1_2351	[locus_tag=J5X95_RS12130]	[db_xref=GeneID:75094281]	[protein=hypothetical	protein]	[protein_id=WP_099566447.1]	[location=complement(2367794..2367991)]	[gbkey=CDS]	0.439393939	0.5	0.333333333	0.484848485	58.09409227	0.348680518	0.862019655	1.956343757
lcl|NZ_CP072120.1_cds_WP_007410090.1_986	[gene=sufB]	[locus_tag=J5X95_RS05045]	[db_xref=GeneID:75092871]	[protein=Fe-S	cluster	assembly	protein	SufB]	[protein_id=WP_007410090.1]	[location=complement(989213..990610)]	[gbkey=CDS]	0.453505007	0.512875536	0.349785408	0.497854077	42.18712577	0.250701732	0.862016186	1.695674518
lcl|NZ_CP072120.1_cds_WP_094031636.1_2857	[locus_tag=J5X95_RS14770]	[db_xref=GeneID:75094804]	[protein=GNAT	family	N-acetyltransferase]	[protein_id=WP_094031636.1]	[location=complement(2897215..2897655)]	[gbkey=CDS]	0.541950113	0.56462585	0.428571429	0.632653061	42.91545334	0.258791847	0.8616823	2.334997571
lcl|NZ_CP072121.1_cds_WP_231779920.1_3980	[locus_tag=J5X95_RS20350]	[db_xref=GeneID:75095915]	[protein=hypothetical	protein]	[protein_id=WP_231779920.1]	[location=34139..34447]	[gbkey=CDS]	0.375404531	0.436893204	0.300970874	0.388349515	46.80019542	0.216150431	0.861673453	1.383415408
lcl|NZ_CP072120.1_cds_WP_025285528.1_1671	[locus_tag=J5X95_RS08475]	[db_xref=GeneID:75093555]	[protein=DUF3255	family	protein]	[protein_id=WP_025285528.1]	[location=complement(1662709..1663128)]	[gbkey=CDS]	0.492857143	0.478571429	0.4	0.6	54.35802092	0.204212992	0.861619407	1.810634629
lcl|NZ_CP072120.1_cds_WP_003153787.1_3734	[locus_tag=J5X95_RS19140]	[db_xref=GeneID:75095675]	[protein=Hsp20/alpha	crystallin	family	protein]	[protein_id=WP_003153787.1]	[location=complement(3896568..3897050)]	[gbkey=CDS]	0.422360248	0.534161491	0.273291925	0.459627329	52.71949073	0.228305909	0.861587068	1.782080289
lcl|NZ_CP072120.1_cds_WP_007408962.1_2527	[locus_tag=J5X95_RS13045]	[db_xref=GeneID:75094462]	[protein=GNAT	family	N-acetyltransferase]	[protein_id=WP_007408962.1]	[location=2554239..2554685]	[gbkey=CDS]	0.456375839	0.530201342	0.33557047	0.503355705	54.72688883	0.167725665	0.861472224	1.624076615
lcl|NZ_CP072120.1_cds_WP_094031263.1_990	[gene=sufC]	[locus_tag=J5X95_RS05065]	[db_xref=GeneID:75092875]	[protein=Fe-S	cluster	assembly	ATPase	SufC]	[protein_id=WP_094031263.1]	[location=complement(993614..994399)]	[gbkey=CDS]	0.480916031	0.591603053	0.324427481	0.526717557	41.25610849	0.306600774	0.861460079	2.074621555
lcl|NZ_CP072120.1_cds_WP_007410325.1_3558	[locus_tag=J5X95_RS18265]	[db_xref=GeneID:75095500]	[protein=DUF2621	domain-containing	protein]	[protein_id=WP_007410325.1]	[location=complement(3670139..3670567)]	[gbkey=CDS]	0.426573427	0.517482517	0.300699301	0.461538462	51.39789453	0.251889929	0.861433603	1.710793391
lcl|NZ_CP072120.1_cds_WP_004393039.1_1781	[locus_tag=J5X95_RS09035]	[db_xref=GeneID:75093667]	[protein=nitroreductase	family	protein]	[protein_id=WP_004393039.1]	[location=complement(1775867..1776505)]	[gbkey=CDS]	0.472613459	0.55399061	0.366197183	0.497652582	44.31109293	0.280748448	0.861432945	1.890699212
lcl|NZ_CP072120.1_cds_WP_007609957.1_2499	[locus_tag=J5X95_RS12905]	[db_xref=GeneID:75094434]	[protein=transcriptional	regulator]	[protein_id=WP_007609957.1]	[location=2523146..2523457]	[gbkey=CDS]	0.333333333	0.355769231	0.269230769	0.375	53.41529501	0.215102065	0.86137209	1.842673155
lcl|NZ_CP072120.1_cds_WP_007408465.1_3113	[locus_tag=J5X95_RS16055]	[db_xref=GeneID:75095060]	[protein=cupin	domain-containing	protein]	[protein_id=WP_007408465.1]	[location=3131980..3132516]	[gbkey=CDS]	0.459962756	0.569832402	0.296089385	0.51396648	45.64777331	0.220247211	0.861318876	1.9978187
lcl|NZ_CP072120.1_cds_WP_042635670.1_1780	[locus_tag=J5X95_RS09030]	[db_xref=GeneID:75093666]	[protein=DUF1304	domain-containing	protein]	[protein_id=WP_042635670.1]	[location=complement(1775468..1775836)]	[gbkey=CDS]	0.411924119	0.520325203	0.308943089	0.406504065	39.43645835	0.224475326	0.861059603	1.84305801
lcl|NZ_CP072120.1_cds_WP_060674884.1_3030	[locus_tag=J5X95_RS15645]	[db_xref=GeneID:75094978]	[protein=hypothetical	protein]	[protein_id=WP_060674884.1]	[location=3052465..3052737]	[gbkey=CDS]	0.443223443	0.505494505	0.362637363	0.461538462	47.25818869	0.322155141	0.860980613	1.767776728
lcl|NZ_CP072120.1_cds_WP_015417677.1_3830	[locus_tag=J5X95_RS19615]	[db_xref=GeneID:75095769]	[protein=thymidylate	synthase]	[protein_id=WP_015417677.1]	[location=complement(3976201..3976995)]	[gbkey=CDS]	0.481761006	0.558490566	0.358490566	0.528301887	47.07727454	0.208098837	0.860885025	1.94128195
lcl|NZ_CP072120.1_cds_WP_003154475.1_3258	[locus_tag=J5X95_RS16775]	[db_xref=GeneID:75095204]	[protein=YlbE-like	family	protein]	[protein_id=WP_003154475.1]	[location=3312932..3313171]	[gbkey=CDS]	0.466666667	0.5375	0.3125	0.55	58.98616339	0.320392838	0.860852894	2.145142171
lcl|NZ_CP072120.1_cds_WP_007409428.1_154	[gene=scpB]	[locus_tag=J5X95_RS00770]	[db_xref=GeneID:75092019]	[protein=SMC-Scp	complex	subunit	ScpB]	[protein_id=WP_007409428.1]	[location=complement(126504..127097)]	[gbkey=CDS]	0.496632997	0.616161616	0.318181818	0.555555556	49.17987534	0.188139515	0.86073437	2.043626647
lcl|NZ_CP072120.1_cds_WP_087920810.1_1385	[locus_tag=J5X95_RS07055]	[db_xref=GeneID:75093272]	[protein=GNAT	family	N-acetyltransferase]	[protein_id=WP_087920810.1]	[location=1388646..1389137]	[gbkey=CDS]	0.530487805	0.56097561	0.426829268	0.603658537	47.66747703	0.224631929	0.860533099	2.45226026
lcl|NZ_CP072120.1_cds_WP_094031527.1_2304	[locus_tag=J5X95_RS11885]	[db_xref=GeneID:75094234]	[protein=MmcQ/YjbR	family	DNA-binding	protein]	[protein_id=WP_094031527.1]	[location=complement(2325641..2325982)]	[gbkey=CDS]	0.391812865	0.49122807	0.315789474	0.368421053	58.67909127	0.189983014	0.860512277	1.457152423
lcl|NZ_CP072120.1_cds_WP_023357089.1_725	[gene=ytxJ]	[locus_tag=J5X95_RS03625]	[db_xref=GeneID:75092588]	[protein=bacillithiol	system	redox-active	protein	YtxJ]	[protein_id=WP_023357089.1]	[location=complement(722395..722721)]	[gbkey=CDS]	0.47706422	0.52293578	0.348623853	0.559633028	48.16815687	0.270384341	0.860426741	2.04224125
lcl|NZ_CP072120.1_cds_WP_007409220.1_2781	[locus_tag=J5X95_RS14390]	[db_xref=GeneID:75094728]	[protein=HIT	family	protein]	[protein_id=WP_007409220.1]	[location=complement(2819613..2820050)]	[gbkey=CDS]	0.474885845	0.547945205	0.342465753	0.534246575	55.66448224	0.217272941	0.860042848	1.729874274
lcl|NZ_CP072120.1_cds_WP_007610670.1_2933	[gene=cotY]	[locus_tag=J5X95_RS15155]	[db_xref=GeneID:75094880]	[protein=spore	coat	protein	CotY]	[protein_id=WP_007610670.1]	[location=complement(2968263..2968745)]	[gbkey=CDS]	0.480331263	0.552795031	0.409937888	0.47826087	58.07305807	0.189025117	0.860033349	1.712210063
lcl|NZ_CP072120.1_cds_WP_003153325.1_187	[locus_tag=J5X95_RS00935]	[db_xref=GeneID:75092052]	[protein=hypothetical	protein]	[protein_id=WP_003153325.1]	[location=complement(151164..151454)]	[gbkey=CDS]	0.494845361	0.536082474	0.412371134	0.536082474	43.69382791	0.306835143	0.859985867	2.25070365
lcl|NZ_CP072120.1_cds_WP_012117496.1_3269	[gene=gerR]	[locus_tag=J5X95_RS16830]	[db_xref=GeneID:75095215]	[protein=sporulation-specific	transcriptional	regulator	GerR]	[protein_id=WP_012117496.1]	[location=3320949..3321524]	[gbkey=CDS]	0.487847222	0.5625	0.364583333	0.536458333	48.09461263	0.23473339	0.859957584	2.124081205
lcl|NZ_CP072120.1_cds_WP_007408876.1_2420	[locus_tag=J5X95_RS12510]	[db_xref=GeneID:75094357]	[protein=2	3-butanediol	dehydrogenase]	[protein_id=WP_007408876.1]	[location=complement(2440426..2441466)]	[gbkey=CDS]	0.485110471	0.610951009	0.354466859	0.489913545	47.56938303	0.243836055	0.859904878	1.806665201
lcl|NZ_CP072120.1_cds_WP_012118214.1_733	[locus_tag=J5X95_RS03665]	[db_xref=GeneID:75092596]	[protein=YtoQ	family	protein]	[protein_id=WP_012118214.1]	[location=730047..730493]	[gbkey=CDS]	0.454138702	0.536912752	0.322147651	0.503355705	50.94451256	0.261768549	0.859801639	1.811551937
lcl|NZ_CP072120.1_cds_WP_032869335.1_1649	[locus_tag=J5X95_RS08365]	[db_xref=GeneID:75093533]	[protein=hypothetical	protein]	[protein_id=WP_032869335.1]	[location=complement(1635564..1635974)]	[gbkey=CDS]	0.335766423	0.401459854	0.299270073	0.306569343	47.97274924	0.249510924	0.859559445	1.533429942
lcl|NZ_CP072120.1_cds_WP_007610259.1_2678	[locus_tag=J5X95_RS13880]	[db_xref=GeneID:75094626]	[protein=HlyD	family	secretion	protein]	[protein_id=WP_007610259.1]	[location=2721694..2722359]	[gbkey=CDS]	0.402402402	0.5	0.342342342	0.364864865	39.96931333	0.285213486	0.859404894	1.552035547
lcl|NZ_CP072120.1_cds_WP_007408014.1_1999	[locus_tag=J5X95_RS10320]	[db_xref=GeneID:75093924]	[protein=DUF523	domain-containing	protein]	[protein_id=WP_007408014.1]	[location=complement(2005853..2006305)]	[gbkey=CDS]	0.498896247	0.523178808	0.463576159	0.509933775	56.51534039	0.335647272	0.859108544	2.147683757
lcl|NZ_CP072120.1_cds_WP_004264734.1_1851	[gene=darA]	[locus_tag=J5X95_RS09445]	[db_xref=GeneID:75093749]	[protein=cyclic	di-AMP	receptor	DarA]	[protein_id=WP_004264734.1]	[location=1853385..1853714]	[gbkey=CDS]	0.490909091	0.572727273	0.336363636	0.563636364	49.29103834	0.248386413	0.858968672	1.91456162
lcl|NZ_CP072120.1_cds_WP_219371541.1_2189	[gene=gabD]	[locus_tag=J5X95_RS11280]	[db_xref=GeneID:75094115]	[protein=succinate-semialdehyde	dehydrogenase]	[protein_id=WP_219371541.1]	[location=2222935..2224323]	[gbkey=CDS]	0.508279338	0.568034557	0.419006479	0.537796976	44.99586527	0.254967193	0.858924154	1.994121849
lcl|NZ_CP072120.1_cds_WP_094031422.1_1720	[locus_tag=J5X95_RS08715]	[db_xref=GeneID:75093603]	[protein=restriction	endonuclease]	[protein_id=WP_094031422.1]	[location=1715634..1716470]	[gbkey=CDS]	0.301075269	0.415770609	0.275985663	0.211469534	43.76064193	0.254120362	0.858922693	1.463003608
lcl|NZ_CP072120.1_cds_WP_039063796.1_1484	[locus_tag=J5X95_RS07545]	[db_xref=GeneID:75093369]	[protein=YwgA	family	protein]	[protein_id=WP_039063796.1]	[location=complement(1477015..1477515)]	[gbkey=CDS]	0.427145709	0.48502994	0.245508982	0.550898204	44.49972832	0.195556745	0.858824698	2.190000244
lcl|NZ_CP072120.1_cds_WP_015418085.1_850	[locus_tag=J5X95_RS04365]	[db_xref=GeneID:75092735]	[protein=hypothetical	protein]	[protein_id=WP_015418085.1]	[location=complement(855206..855469)]	[gbkey=CDS]	0.473484848	0.511363636	0.397727273	0.511363636	61	0.267897069	0.858801162	1.7592709
lcl|NZ_CP072120.1_cds_WP_003151417.1_1257	[locus_tag=J5X95_RS06410]	[db_xref=GeneID:75093144]	[protein=cytochrome	c]	[protein_id=WP_003151417.1]	[location=complement(1259414..1259755)]	[gbkey=CDS]	0.49122807	0.543859649	0.438596491	0.49122807	43.72256035	0.320593794	0.858780685	2.503265235
lcl|NZ_CP072120.1_cds_WP_007408835.1_800	[locus_tag=J5X95_RS03995]	[db_xref=GeneID:75092662]	[protein=Dps	family	protein]	[protein_id=WP_007408835.1]	[location=complement(797485..797922)]	[gbkey=CDS]	0.431506849	0.520547945	0.273972603	0.5	58.61959906	0.153819616	0.858750978	1.75647654
lcl|NZ_CP072120.1_cds_WP_015240324.1_574	[locus_tag=J5X95_RS02890]	[db_xref=GeneID:75092442]	[protein=metallophosphoesterase]	[protein_id=WP_015240324.1]	[location=complement(570459..570968)]	[gbkey=CDS]	0.498039216	0.611764706	0.370588235	0.511764706	43.71535034	0.244706023	0.85873816	1.990937511
lcl|NZ_CP072120.1_cds_WP_003155097.1_2868	[locus_tag=J5X95_RS14825]	[db_xref=GeneID:75094815]	[protein=DUF3813	domain-containing	protein]	[protein_id=WP_003155097.1]	[location=complement(2908106..2908303)]	[gbkey=CDS]	0.5	0.606060606	0.318181818	0.575757576	56.80564263	0.253134464	0.85873781	2.302518206
lcl|NZ_CP072120.1_cds_WP_007410180.1_2221	[locus_tag=J5X95_RS11440]	[db_xref=GeneID:75094147]	[protein=Lrp/AsnC	family	transcriptional	regulator]	[protein_id=WP_007410180.1]	[location=2253040..2253474]	[gbkey=CDS]	0.464367816	0.482758621	0.331034483	0.579310345	53.90886548	0.235113802	0.858728606	2.141923918
lcl|NZ_CP072120.1_cds_WP_032870098.1_136	[locus_tag=J5X95_RS00680]	[db_xref=GeneID:75092001]	[protein=CPBP	family	intramembrane	metalloprotease]	[protein_id=WP_032870098.1]	[location=complement(108396..108950)]	[gbkey=CDS]	0.432432432	0.464864865	0.313513514	0.518918919	51.42209587	0.176756987	0.858707784	1.64736599
lcl|NZ_CP072120.1_cds_WP_154105039.1_2795	[locus_tag=J5X95_RS14460]	[db_xref=GeneID:75094742]	[protein=hypothetical	protein]	[protein_id=WP_154105039.1]	[location=complement(2836665..2836913)]	[gbkey=CDS]	0.381526104	0.337349398	0.409638554	0.397590361	42.79979559	0.261592924	0.858406906	1.626165028
lcl|NZ_CP072120.1_cds_WP_007614576.1_1551	[gene=qoxD]	[locus_tag=J5X95_RS07880]	[db_xref=GeneID:75093436]	[protein=cytochrome	aa3	quinol	oxidase	subunit	IV]	[protein_id=WP_007614576.1]	[location=complement(1541428..1541796)]	[gbkey=CDS]	0.466124661	0.536585366	0.365853659	0.495934959	56.30044999	0.240151619	0.858387537	1.496801308
lcl|NZ_CP072120.1_cds_WP_015416796.1_2151	[locus_tag=J5X95_RS11090]	[db_xref=GeneID:75094077]	[protein=LysR	family	transcriptional	regulator]	[protein_id=WP_015416796.1]	[location=complement(2184519..2185391)]	[gbkey=CDS]	0.482245132	0.542955326	0.323024055	0.580756014	48.24031064	0.186445373	0.858380197	1.766726596
lcl|NZ_CP072120.1_cds_WP_003152275.1_777	[gene=ytrA]	[locus_tag=J5X95_RS03885]	[db_xref=GeneID:75092640]	[protein=GntR	family	transcriptional	regulator	YtrA]	[protein_id=WP_003152275.1]	[location=complement(775371..775763)]	[gbkey=CDS]	0.452926209	0.496183206	0.328244275	0.534351145	52.66990185	0.198097603	0.858159931	1.713597056
lcl|NZ_CP072120.1_cds_WP_007407438.1_1229	[locus_tag=J5X95_RS06270]	[db_xref=GeneID:75093116]	[protein=acyltransferase]	[protein_id=WP_007407438.1]	[location=complement(1226646..1227164)]	[gbkey=CDS]	0.470134875	0.473988439	0.36416185	0.572254335	43.55711833	0.216207863	0.857749244	1.894118379
lcl|NZ_CP072120.1_cds_WP_007410023.1_1067	[locus_tag=J5X95_RS05450]	[db_xref=GeneID:75092952]	[protein=aldo/keto	reductase]	[protein_id=WP_007410023.1]	[location=complement(1064030..1064860)]	[gbkey=CDS]	0.480144404	0.588447653	0.306859206	0.545126354	43.83516011	0.197367457	0.857726464	1.987227803
lcl|NZ_CP072120.1_cds_WP_003152181.1_824	[gene=gbsB]	[locus_tag=J5X95_RS04235]	[db_xref=GeneID:75092710]	[protein=choline	dehydrogenase]	[protein_id=WP_003152181.1]	[location=complement(825495..826703)]	[gbkey=CDS]	0.502894955	0.568238213	0.419354839	0.521091811	44.15002002	0.244084274	0.857682237	1.861616015
lcl|NZ_CP072120.1_cds_WP_007410056.1_1035	[locus_tag=J5X95_RS05290]	[db_xref=GeneID:75092920]	[protein=protein	liaI]	[protein_id=WP_007410056.1]	[location=complement(1032941..1033321)]	[gbkey=CDS]	0.509186352	0.543307087	0.433070866	0.551181102	46.32039557	0.276742722	0.857622178	2.165292851
lcl|NZ_CP072120.1_cds_WP_007408690.1_909	[locus_tag=J5X95_RS04660]	[db_xref=GeneID:75092794]	[protein=EsaB/YukD	family	protein]	[protein_id=WP_007408690.1]	[location=complement(912247..912486)]	[gbkey=CDS]	0.425	0.5125	0.3375	0.425	53.17909975	0.299499537	0.857450964	1.7900133
lcl|NZ_CP072120.1_cds_WP_012117982.1_324	[gene=comGE]	[locus_tag=J5X95_RS01620]	[db_xref=GeneID:75092189]	[protein=competence	type	IV	pilus	minor	pilin	ComGE]	[protein_id=WP_012117982.1]	[location=complement(326855..327169)]	[gbkey=CDS]	0.46031746	0.457142857	0.39047619	0.533333333	45.33297729	0.257763119	0.857407934	1.922659185
lcl|NZ_CP072120.1_cds_WP_007611945.1_3723	[locus_tag=J5X95_RS19080]	[db_xref=GeneID:75095663]	[protein=DUF420	domain-containing	protein]	[protein_id=WP_007611945.1]	[location=complement(3887354..3887890)]	[gbkey=CDS]	0.418994413	0.379888268	0.318435754	0.558659218	46.16470544	0.199831738	0.857257989	2.070403691
lcl|NZ_CP072120.1_cds_J5X95_RS15355_2972	[locus_tag=J5X95_RS15355]	[db_xref=GeneID:75094920]	[protein=hypothetical	protein]	[pseudo=true]	[partial=3']	[location=complement(<3002358..3002498)]	[gbkey=CDS]	0.489361702	0.553191489	0.468085106	0.446808511	48.3690767	0.357791533	0.857232926	2.535617744
lcl|NZ_CP072120.1_cds_WP_007409086.1_2937	[locus_tag=J5X95_RS15175]	[db_xref=GeneID:75094884]	[protein=DUF1360	domain-containing	protein]	[protein_id=WP_007409086.1]	[location=2970396..2970752]	[gbkey=CDS]	0.492997199	0.529411765	0.420168067	0.529411765	52.88280115	0.264210625	0.857219635	2.04289038
lcl|NZ_CP072120.1_cds_WP_012118652.1_1394	[gene=ureB]	[locus_tag=J5X95_RS07100]	[db_xref=GeneID:75093280]	[protein=urease	subunit	beta]	[protein_id=WP_012118652.1]	[location=complement(1395974..1396348)]	[gbkey=CDS]	0.525333333	0.56	0.44	0.576	42.83616701	0.248081486	0.857132845	2.033809013
lcl|NZ_CP072120.1_cds_WP_007409703.1_3273	[gene=mraZ]	[locus_tag=J5X95_RS16850]	[db_xref=GeneID:75095219]	[protein=division/cell	wall	cluster	transcriptional	repressor	MraZ]	[protein_id=WP_007409703.1]	[location=3324922..3325353]	[gbkey=CDS]	0.439814815	0.534722222	0.340277778	0.444444444	61	0.185152731	0.857097547	1.745226583
lcl|NZ_CP072120.1_cds_WP_007408750.1_1839	[locus_tag=J5X95_RS09355]	[db_xref=GeneID:75093731]	[protein=isochorismatase	family	cysteine	hydrolase]	[protein_id=WP_007408750.1]	[location=complement(1838843..1839394)]	[gbkey=CDS]	0.422101449	0.456521739	0.326086957	0.483695652	53.55385876	0.198889466	0.856674819	1.628079013
lcl|NZ_CP072120.1_cds_WP_007408119.1_593	[locus_tag=J5X95_RS02985]	[db_xref=GeneID:75092461]	[protein=TetR/AcrR	family	transcriptional	regulator]	[protein_id=WP_007408119.1]	[location=complement(588150..588734)]	[gbkey=CDS]	0.439316239	0.512820513	0.251282051	0.553846154	49.46722268	0.185596853	0.856552535	1.77684354
lcl|NZ_CP072120.1_cds_WP_052827179.1_2577	[locus_tag=J5X95_RS13275]	[db_xref=GeneID:75094505]	[protein=hypothetical	protein]	[protein_id=WP_052827179.1]	[location=2612064..2612390]	[gbkey=CDS]	0.49235474	0.52293578	0.385321101	0.568807339	55.41551111	0.264385706	0.856492133	2.239699189
lcl|NZ_CP072120.1_cds_WP_007409680.1_3242	[locus_tag=J5X95_RS16695]	[db_xref=GeneID:75095188]	[protein=hypothetical	protein]	[protein_id=WP_007409680.1]	[location=complement(3296049..3296525)]	[gbkey=CDS]	0.475890985	0.566037736	0.383647799	0.477987421	48.28632143	0.258072815	0.85646933	1.995006384
lcl|NZ_CP072120.1_cds_WP_007611392.1_3358	[locus_tag=J5X95_RS17275]	[db_xref=GeneID:75095304]	[protein=KH	domain-containing	protein]	[protein_id=WP_007611392.1]	[location=3418882..3419127]	[gbkey=CDS]	0.447154472	0.536585366	0.365853659	0.43902439	44.22360501	0.27552784	0.856273625	1.779476726
lcl|NZ_CP072120.1_cds_WP_015240128.1_165	[locus_tag=J5X95_RS00825]	[db_xref=GeneID:75092030]	[protein=DUF1453	family	protein]	[protein_id=WP_015240128.1]	[location=complement(134402..134893)]	[gbkey=CDS]	0.459349593	0.43902439	0.335365854	0.603658537	47.41807855	0.216557115	0.856189812	1.911572115
lcl|NZ_CP072120.1_cds_WP_061046550.1_1653	[locus_tag=J5X95_RS08385]	[db_xref=GeneID:75093537]	[protein=universal	stress	protein]	[protein_id=WP_061046550.1]	[location=complement(1639677..1640123)]	[gbkey=CDS]	0.467561521	0.604026846	0.342281879	0.456375839	44.32252235	0.278181895	0.85609525	1.957687537
lcl|NZ_CP072120.1_cds_WP_076424918.1_1518	[locus_tag=J5X95_RS07715]	[db_xref=GeneID:75093403]	[protein=ABC	transporter	ATP-binding	protein]	[protein_id=WP_076424918.1]	[location=complement(1510766..1511692)]	[gbkey=CDS]	0.32038835	0.391585761	0.27184466	0.297734628	44.1049662	0.228533811	0.856036335	1.560205535
lcl|NZ_CP072120.1_cds_WP_025285481.1_1602	[locus_tag=J5X95_RS08130]	[db_xref=GeneID:75093486]	[protein=metalloregulator	ArsR/SmtB	family	transcription	factor]	[protein_id=WP_025285481.1]	[location=1587401..1587751]	[gbkey=CDS]	0.498575499	0.555555556	0.367521368	0.572649573	53.6539168	0.238530791	0.855928923	2.266572356
lcl|NZ_CP072120.1_cds_WP_003151444.1_1241	[locus_tag=J5X95_RS06330]	[db_xref=GeneID:75093128]	[protein=hypothetical	protein]	[protein_id=WP_003151444.1]	[location=complement(1238954..1239280)]	[gbkey=CDS]	0.470948012	0.541284404	0.339449541	0.532110092	55.7227841	0.239851789	0.855905409	1.73419045
lcl|NZ_CP072120.1_cds_WP_272949499.1_2138	[gene=comS]	[locus_tag=J5X95_RS20795]	[db_xref=GeneID:75096003]	[protein=competence	protein	ComS]	[protein_id=WP_272949499.1]	[location=2163983..2164147]	[gbkey=CDS]	0.521212121	0.363636364	0.545454545	0.654545455	61	0.402835185	0.855689602	2.310224078
lcl|NZ_CP072120.1_cds_WP_012118077.1_490	[gene=mnmA]	[locus_tag=J5X95_RS02450]	[db_xref=GeneID:75092355]	[protein=tRNA	2-thiouridine(34)	synthase	MnmA]	[protein_id=WP_012118077.1]	[location=complement(476570..477685)]	[gbkey=CDS]	0.499103943	0.586021505	0.362903226	0.548387097	42.5107548	0.201326407	0.855599703	1.98809184
lcl|NZ_CP072120.1_cds_WP_003150937.1_1550	[gene=ywcE]	[locus_tag=J5X95_RS07875]	[db_xref=GeneID:75093435]	[protein=spore	morphogenesis/germination	protein	YwcE]	[protein_id=WP_003150937.1]	[location=1541124..1541384]	[gbkey=CDS]	0.494252874	0.482758621	0.379310345	0.620689655	39.11173483	0.314914407	0.855329972	2.287072442
lcl|NZ_CP072120.1_cds_WP_094031797.1_66	[locus_tag=J5X95_RS00330]	[db_xref=GeneID:75091931]	[protein=hypothetical	protein]	[protein_id=WP_094031797.1]	[location=complement(45026..45517)]	[gbkey=CDS]	0.467479675	0.506097561	0.37804878	0.518292683	52.33062665	0.202328242	0.855199669	1.942094204
lcl|NZ_CP072120.1_cds_WP_015418379.1_1350	[locus_tag=J5X95_RS06880]	[db_xref=GeneID:75093237]	[protein=hypothetical	protein]	[protein_id=WP_015418379.1]	[location=complement(1356176..1356685)]	[gbkey=CDS]	0.315686275	0.441176471	0.252941176	0.252941176	42.72321801	0.272056814	0.855079224	1.597117854
lcl|NZ_CP072120.1_cds_WP_007408297.1_360	[locus_tag=J5X95_RS01805]	[db_xref=GeneID:75092226]	[protein=nucleotidase]	[protein_id=WP_007408297.1]	[location=355886..356467]	[gbkey=CDS]	0.436426117	0.536082474	0.293814433	0.479381443	50.25311461	0.206745894	0.855077051	1.7192813
lcl|NZ_CP072120.1_cds_WP_003152750.1_477	[gene=ruvX]	[locus_tag=J5X95_RS02385]	[db_xref=GeneID:75092342]	[protein=Holliday	junction	resolvase	RuvX]	[protein_id=WP_003152750.1]	[location=complement(464511..464927)]	[gbkey=CDS]	0.467625899	0.539568345	0.352517986	0.510791367	50.0331554	0.238297029	0.855024727	1.84659355
lcl|NZ_CP072120.1_cds_WP_012117941.1_248	[locus_tag=J5X95_RS01240]	[db_xref=GeneID:75092113]	[protein=amino	acid	ABC	transporter	ATP-binding	protein]	[protein_id=WP_012117941.1]	[location=complement(259936..260658)]	[gbkey=CDS]	0.473029046	0.556016598	0.323651452	0.539419087	45.94077482	0.24343131	0.854892921	1.903569488
lcl|NZ_CP072120.1_cds_WP_094031510.1_2217	[locus_tag=J5X95_RS11420]	[db_xref=GeneID:75094143]	[protein=GNAT	family	protein]	[protein_id=WP_094031510.1]	[location=2250177..2250800]	[gbkey=CDS]	0.490384615	0.524038462	0.379807692	0.567307692	47.6346532	0.219970109	0.854752869	2.067513342
lcl|NZ_CP072120.1_cds_WP_003153121.1_303	[locus_tag=J5X95_RS01515]	[db_xref=GeneID:75092168]	[protein=YqhR	family	membrane	protein]	[protein_id=WP_003153121.1]	[location=complement(310405..310935)]	[gbkey=CDS]	0.436911488	0.423728814	0.350282486	0.536723164	48.72983299	0.20969847	0.854664593	1.617268684
lcl|NZ_CP072120.1_cds_WP_007409921.1_1857	[locus_tag=J5X95_RS09475]	[db_xref=GeneID:75093755]	[protein=GIY-YIG	nuclease	family	protein]	[protein_id=WP_007409921.1]	[location=1857163..1857462]	[gbkey=CDS]	0.43	0.49	0.35	0.45	61	0.246700194	0.854424362	2.386306375
lcl|NZ_CP072120.1_cds_WP_094031574.1_2525	[locus_tag=J5X95_RS13035]	[db_xref=GeneID:75094460]	[protein=ABC-F	family	ATP-binding	cassette	domain-containing	protein]	[protein_id=WP_094031574.1]	[location=complement(2551309..2552865)]	[gbkey=CDS]	0.485549133	0.570327553	0.302504817	0.583815029	44.00487189	0.203102021	0.854261362	2.113276981
lcl|NZ_CP072120.1_cds_WP_080686311.1_442	[locus_tag=J5X95_RS02210]	[db_xref=GeneID:75092307]	[protein=DUF2651	family	protein]	[protein_id=WP_080686311.1]	[location=complement(428718..429050)]	[gbkey=CDS]	0.375375375	0.297297297	0.369369369	0.459459459	54.02925253	0.21786298	0.854211012	1.590570106
lcl|NZ_CP072120.1_cds_WP_012118638.1_1366	[locus_tag=J5X95_RS06960]	[db_xref=GeneID:75093253]	[protein=YwpF-like	family	protein]	[protein_id=WP_012118638.1]	[location=1371903..1372313]	[gbkey=CDS]	0.425790754	0.503649635	0.284671533	0.489051095	50.4431426	0.274993119	0.854086988	2.086470512
lcl|NZ_CP072120.1_cds_WP_007408260.1_415	[gene=rsfS]	[locus_tag=J5X95_RS02080]	[db_xref=GeneID:75092281]	[protein=ribosome	silencing	factor]	[protein_id=WP_007408260.1]	[location=complement(407733..408089)]	[gbkey=CDS]	0.445378151	0.588235294	0.294117647	0.453781513	57.79143078	0.222639604	0.853955908	1.682312381
lcl|NZ_CP072120.1_cds_WP_014418422.1_416	[gene=yqeK]	[locus_tag=J5X95_RS02085]	[db_xref=GeneID:75092282]	[protein=bis(5'-nucleosyl)-tetraphosphatase	(symmetrical)	YqeK]	[protein_id=WP_014418422.1]	[location=complement(408107..408667)]	[gbkey=CDS]	0.499108734	0.593582888	0.35828877	0.545454545	52.13744516	0.172323633	0.853820725	1.817444862
lcl|NZ_CP072120.1_cds_WP_007408490.1_2555	[gene=map]	[locus_tag=J5X95_RS13165]	[db_xref=GeneID:75094483]	[protein=type	I	methionyl	aminopeptidase]	[protein_id=WP_007408490.1]	[location=complement(2588155..2588904)]	[gbkey=CDS]	0.485333333	0.552	0.38	0.524	46.73347081	0.217482445	0.853743087	1.875948191
lcl|NZ_CP072120.1_cds_WP_012117042.1_2512	[locus_tag=J5X95_RS12970]	[db_xref=GeneID:75094447]	[protein=GDP-mannose	4	6-dehydratase]	[protein_id=WP_012117042.1]	[location=2535829..2536797]	[gbkey=CDS]	0.49122807	0.547987616	0.3374613	0.588235294	48.41005324	0.172082425	0.853489328	1.822913797
lcl|NZ_CP072120.1_cds_WP_061046465.1_1832	[gene=pdxS]	[locus_tag=J5X95_RS09315]	[db_xref=GeneID:75093723]	[protein=pyridoxal	5'-phosphate	synthase	lyase	subunit	PdxS]	[protein_id=WP_061046465.1]	[location=1831430..1832314]	[gbkey=CDS]	0.491525424	0.647457627	0.406779661	0.420338983	43.91124741	0.266631229	0.853245896	1.839372087
lcl|NZ_CP072120.1_cds_WP_003155219.1_2792	[locus_tag=J5X95_RS14445]	[db_xref=GeneID:75094739]	[protein=TetR/AcrR	family	transcriptional	regulator]	[protein_id=WP_003155219.1]	[location=2832602..2833174]	[gbkey=CDS]	0.42582897	0.497382199	0.293193717	0.486910995	49.88317568	0.173302092	0.853201154	1.763238032
lcl|NZ_CP072121.1_cds_WP_073982171.1_3974	[locus_tag=J5X95_RS20320]	[db_xref=GeneID:75095909]	[protein=hypothetical	protein]	[protein_id=WP_073982171.1]	[location=28929..29567]	[gbkey=CDS]	0.303599374	0.370892019	0.262910798	0.276995305	42.76516379	0.289104255	0.853196929	1.526231659
lcl|NZ_CP072120.1_cds_WP_003154281.1_3368	[gene=sucD]	[locus_tag=J5X95_RS17325]	[db_xref=GeneID:75095314]	[protein=succinate--CoA	ligase	subunit	alpha]	[protein_id=WP_003154281.1]	[location=3426539..3427441]	[gbkey=CDS]	0.492801772	0.561461794	0.428571429	0.488372093	46.67942232	0.216515057	0.853145853	1.757313967
lcl|NZ_CP072120.1_cds_WP_015240072.1_3857	[locus_tag=J5X95_RS19750]	[db_xref=GeneID:75095796]	[protein=MGMT	family	protein]	[protein_id=WP_015240072.1]	[location=complement(3997254..3997562)]	[gbkey=CDS]	0.475728155	0.563106796	0.378640777	0.485436893	47.64436592	0.272363063	0.853143463	1.845097205
lcl|NZ_CP072120.1_cds_WP_003153173.1_281	[gene=argR]	[locus_tag=J5X95_RS01405]	[db_xref=GeneID:75092146]	[protein=transcriptional	regulator	ArgR]	[protein_id=WP_003153173.1]	[location=complement(292869..293318)]	[gbkey=CDS]	0.464444444	0.506666667	0.34	0.546666667	46.09098043	0.238780708	0.852979568	2.071472451
lcl|NZ_CP072120.1_cds_WP_038464156.1_683	[locus_tag=J5X95_RS03430]	[db_xref=GeneID:75092550]	[protein=RDD	family	protein]	[protein_id=WP_038464156.1]	[location=complement(682965..683456)]	[gbkey=CDS]	0.49796748	0.493902439	0.37804878	0.62195122	59.49621403	0.195822622	0.852945024	1.853760784
lcl|NZ_CP072120.1_cds_WP_015240289.1_494	[locus_tag=J5X95_RS02470]	[db_xref=GeneID:75092359]	[protein=tRNA	threonylcarbamoyladenosine	dehydratase]	[protein_id=WP_015240289.1]	[location=complement(480876..481640)]	[gbkey=CDS]	0.478431373	0.560784314	0.349019608	0.525490196	45.65086892	0.257262802	0.85293196	1.991936578
lcl|NZ_CP072120.1_cds_WP_025650151.1_2007	[locus_tag=J5X95_RS10385]	[db_xref=GeneID:75093937]	[protein=TIR	domain-containing	protein]	[protein_id=WP_025650151.1]	[location=2017464..2018438]	[gbkey=CDS]	0.283076923	0.347692308	0.276923077	0.224615385	43.87791246	0.259460617	0.852815388	1.530822633
lcl|NZ_CP072120.1_cds_WP_007410218.1_2258	[locus_tag=J5X95_RS11620]	[db_xref=GeneID:75094182]	[protein=hypothetical	protein]	[protein_id=WP_007410218.1]	[location=2289503..2289838]	[gbkey=CDS]	0.428571429	0.446428571	0.330357143	0.508928571	58.94760557	0.248151924	0.852794057	1.708489379
lcl|NZ_CP072120.1_cds_WP_094031299.1_1139	[locus_tag=J5X95_RS05815]	[db_xref=GeneID:75093025]	[protein=phosphoglycerate	kinase]	[protein_id=WP_094031299.1]	[location=complement(1135646..1136830)]	[gbkey=CDS]	0.477637131	0.635443038	0.356962025	0.440506329	40.14640703	0.266979272	0.852763444	1.829938217
lcl|NZ_CP072120.1_cds_WP_041482172.1_2030	[locus_tag=J5X95_RS10500]	[db_xref=GeneID:75093960]	[protein=DUF2651	family	protein]	[protein_id=WP_041482172.1]	[location=2039169..2039417]	[gbkey=CDS]	0.293172691	0.34939759	0.265060241	0.265060241	38.3989071	0.372398721	0.852582006	1.71033465
lcl|NZ_CP072120.1_cds_WP_003152473.1_636	[gene=nrdR]	[locus_tag=J5X95_RS03200]	[db_xref=GeneID:75092504]	[protein=transcriptional	regulator	NrdR]	[protein_id=WP_003152473.1]	[location=complement(635293..635751)]	[gbkey=CDS]	0.448801743	0.529411765	0.333333333	0.483660131	53.52375595	0.208685882	0.852554467	1.878277707
lcl|NZ_CP072120.1_cds_WP_014469850.1_2437	[locus_tag=J5X95_RS12595]	[db_xref=GeneID:75094374]	[protein=DUF5698	domain-containing	protein]	[protein_id=WP_014469850.1]	[location=2459672..2460226]	[gbkey=CDS]	0.468468468	0.502702703	0.318918919	0.583783784	48.81499074	0.222982823	0.852460254	1.940313289
lcl|NZ_CP072120.1_cds_WP_227749546.1_427	[locus_tag=J5X95_RS02135]	[db_xref=GeneID:75092292]	[protein=hypothetical	protein]	[protein_id=WP_227749546.1]	[location=complement(415347..415601)]	[gbkey=CDS]	0.423529412	0.447058824	0.317647059	0.505882353	56.25834046	0.269227954	0.852457271	1.842851838
lcl|NZ_CP072120.1_cds_WP_038464151.1_679	[locus_tag=J5X95_RS03410]	[db_xref=GeneID:75092546]	[protein=class	I	SAM-dependent	methyltransferase]	[protein_id=WP_038464151.1]	[location=complement(680078..681064)]	[gbkey=CDS]	0.481256332	0.580547112	0.316109422	0.547112462	45.57417155	0.18665764	0.852407406	1.919701591
lcl|NZ_CP072120.1_cds_WP_003155745.1_2454	[locus_tag=J5X95_RS12680]	[db_xref=GeneID:75094391]	[protein=YerC/YecD	family	TrpR-related	protein]	[protein_id=WP_003155745.1]	[location=2476822..2477133]	[gbkey=CDS]	0.435897436	0.480769231	0.365384615	0.461538462	52.62221589	0.260397819	0.852169973	2.070142018
lcl|NZ_CP072120.1_cds_WP_003155595.1_2561	[locus_tag=J5X95_RS13195]	[db_xref=GeneID:75094489]	[protein=spore	germination	protein]	[protein_id=WP_003155595.1]	[location=complement(2594079..2594321)]	[gbkey=CDS]	0.485596708	0.518518519	0.37037037	0.567901235	50.03895463	0.289240254	0.852128584	1.906594328
lcl|NZ_CP072120.1_cds_WP_007408684.1_903	[locus_tag=J5X95_RS04630]	[db_xref=GeneID:75092788]	[protein=HD	domain-containing	protein]	[protein_id=WP_007408684.1]	[location=complement(901327..901857)]	[gbkey=CDS]	0.502824859	0.638418079	0.344632768	0.525423729	50.55781707	0.25411827	0.852125559	1.942269676
lcl|NZ_CP072120.1_cds_WP_219371587.1_2672	[locus_tag=J5X95_RS13850]	[db_xref=GeneID:75094620]	[protein=YhbD	family	protein]	[protein_id=WP_219371587.1]	[location=2715325..2715957]	[gbkey=CDS]	0.442338073	0.511848341	0.341232227	0.473933649	48.53724717	0.236122743	0.852091933	2.005877654
lcl|NZ_CP072120.1_cds_WP_072588819.1_2288	[locus_tag=J5X95_RS11805]	[db_xref=GeneID:75094219]	[protein=NAD(P)H-dependent	oxidoreductase]	[protein_id=WP_072588819.1]	[location=2314894..2315535]	[gbkey=CDS]	0.352024922	0.462616822	0.299065421	0.294392523	49.77707192	0.257868136	0.851931748	1.472058265
lcl|NZ_CP072120.1_cds_WP_007409411.1_178	[gene=spoIIAA]	[locus_tag=J5X95_RS00890]	[db_xref=GeneID:75092043]	[protein=anti-sigma	F	factor	antagonist]	[protein_id=WP_007409411.1]	[location=complement(144419..144772)]	[gbkey=CDS]	0.468926554	0.559322034	0.347457627	0.5	51.05135003	0.289164797	0.851652142	1.890824884
lcl|NZ_CP072120.1_cds_WP_012117186.1_2741	[locus_tag=J5X95_RS14195]	[db_xref=GeneID:75094689]	[protein=TetR/AcrR	family	transcriptional	regulator]	[protein_id=WP_012117186.1]	[location=complement(2783777..2784361)]	[gbkey=CDS]	0.478632479	0.579487179	0.343589744	0.512820513	52.65552294	0.18064282	0.851619131	1.626167045
lcl|NZ_CP072120.1_cds_WP_025284687.1_3234	[locus_tag=J5X95_RS16655]	[db_xref=GeneID:75095180]	[protein=zf-HC2	domain-containing	protein]	[protein_id=WP_025284687.1]	[location=3289820..3290113]	[gbkey=CDS]	0.442176871	0.510204082	0.367346939	0.448979592	61	0.19227336	0.851547134	1.785434553
lcl|NZ_CP072120.1_cds_WP_007408149.1_557	[gene=clpX]	[locus_tag=J5X95_RS02795]	[db_xref=GeneID:75092423]	[protein=ATP-dependent	protease	ATP-binding	subunit	ClpX]	[protein_id=WP_007408149.1]	[location=complement(545902..547164)]	[gbkey=CDS]	0.460015835	0.610451306	0.330166271	0.439429929	42.75215935	0.216725857	0.851512639	1.739606193
lcl|NZ_CP072120.1_cds_WP_003153013.1_363	[locus_tag=J5X95_RS01820]	[db_xref=GeneID:75092229]	[protein=DUF2624	domain-containing	protein]	[protein_id=WP_003153013.1]	[location=358032..358286]	[gbkey=CDS]	0.42745098	0.505882353	0.294117647	0.482352941	55.8579182	0.223615854	0.851397168	2.407737099
lcl|NZ_CP072120.1_cds_WP_100001604.1_940	[locus_tag=J5X95_RS04815]	[db_xref=GeneID:75092825]	[protein=SDR	family	NAD(P)-dependent	oxidoreductase]	[protein_id=WP_100001604.1]	[location=945312..946073]	[gbkey=CDS]	0.439632546	0.543307087	0.385826772	0.38976378	43.45048551	0.244989485	0.851313463	1.865354221
lcl|NZ_CP072120.1_cds_WP_004393241.1_1680	[gene=yxdJ]	[locus_tag=J5X95_RS08520]	[db_xref=GeneID:75093564]	[protein=two-component	system	response	regulator	YxdJ]	[protein_id=WP_004393241.1]	[location=complement(1669821..1670510)]	[gbkey=CDS]	0.484057971	0.565217391	0.32173913	0.565217391	46.09608143	0.235736731	0.851155755	2.061375913
lcl|NZ_CP072120.1_cds_WP_003152976.1_381	[locus_tag=J5X95_RS01910]	[db_xref=GeneID:75092247]	[protein=cytidine	deaminase]	[protein_id=WP_003152976.1]	[location=complement(375850..376260)]	[gbkey=CDS]	0.476885645	0.532846715	0.430656934	0.467153285	46.96358872	0.232776063	0.850936072	1.735276487
lcl|NZ_CP072121.1_cds_WP_219371699.1_3960	[locus_tag=J5X95_RS20255]	[db_xref=GeneID:75095896]	[protein=thermonuclease	family	protein]	[protein_id=WP_219371699.1]	[location=complement(20680..21213)]	[gbkey=CDS]	0.387640449	0.471910112	0.303370787	0.387640449	53.13100754	0.227969297	0.850925752	1.571197951
lcl|NZ_CP072121.1_cds_WP_219371699.1_4038	[locus_tag=J5X95_RS20635]	[db_xref=GeneID:75095971]	[protein=thermonuclease	family	protein]	[protein_id=WP_219371699.1]	[location=complement(84513..85046)]	[gbkey=CDS]	0.387640449	0.471910112	0.303370787	0.387640449	53.13100754	0.227969297	0.850925752	1.571197951
lcl|NZ_CP072120.1_cds_WP_003156187.1_2274	[gene=ndoA]	[locus_tag=J5X95_RS11700]	[db_xref=GeneID:75094198]	[protein=type	II	toxin-antitoxin	system	endoribonuclease	NdoA]	[protein_id=WP_003156187.1]	[location=2303331..2303681]	[gbkey=CDS]	0.418803419	0.564102564	0.316239316	0.376068376	50.86695081	0.270712177	0.850877912	1.918129122
lcl|NZ_CP072120.1_cds_WP_015240730.1_1343	[gene=chrA]	[locus_tag=J5X95_RS06845]	[db_xref=GeneID:75093230]	[protein=chromate	resistance	efflux	protein	ChrA]	[protein_id=WP_015240730.1]	[location=1351641..1352177]	[gbkey=CDS]	0.532588454	0.541899441	0.402234637	0.653631285	43.06783909	0.222931757	0.850814927	2.079488664
lcl|NZ_CP072120.1_cds_WP_003153047.1_345	[locus_tag=J5X95_RS01730]	[db_xref=GeneID:75092211]	[protein=hypothetical	protein]	[protein_id=WP_003153047.1]	[location=342409..342762]	[gbkey=CDS]	0.420903955	0.491525424	0.254237288	0.516949153	57.09130085	0.212460672	0.850758065	1.624994286
lcl|NZ_CP072120.1_cds_WP_003153018.1_361	[locus_tag=J5X95_RS01810]	[db_xref=GeneID:75092227]	[protein=Fur	family	transcriptional	regulator]	[protein_id=WP_003153018.1]	[location=complement(356498..356908)]	[gbkey=CDS]	0.425790754	0.474452555	0.328467153	0.474452555	53.65722223	0.194252568	0.850731675	1.865162738
lcl|NZ_CP072120.1_cds_WP_032866226.1_3704	[locus_tag=J5X95_RS18990]	[db_xref=GeneID:75095645]	[protein=hypothetical	protein]	[protein_id=WP_032866226.1]	[location=3871176..3871481]	[gbkey=CDS]	0.450980392	0.480392157	0.401960784	0.470588235	45.00541851	0.272826862	0.850698585	1.730388108
lcl|NZ_CP072120.1_cds_WP_007408299.1_357	[locus_tag=J5X95_RS01790]	[db_xref=GeneID:75092223]	[protein=LysM	domain-containing	protein]	[protein_id=WP_007408299.1]	[location=353788..354090]	[gbkey=CDS]	0.458745875	0.534653465	0.396039604	0.445544554	56.22042078	0.275227535	0.85068414	2.032760862
lcl|NZ_CP072120.1_cds_WP_003152013.1_910	[locus_tag=J5X95_RS04665]	[db_xref=GeneID:75092795]	[protein=WXG100	family	type	VII	secretion	target]	[protein_id=WP_003152013.1]	[location=complement(912562..912855)]	[gbkey=CDS]	0.421768707	0.56122449	0.326530612	0.37755102	57.67850907	0.256811549	0.850645882	1.701558271
lcl|NZ_CP072120.1_cds_WP_079891821.1_760	[locus_tag=J5X95_RS03800]	[db_xref=GeneID:75092623]	[protein=GNAT	family	N-acetyltransferase]	[protein_id=WP_079891821.1]	[location=complement(757355..757831)]	[gbkey=CDS]	0.469601677	0.578616352	0.327044025	0.503144654	54.17533656	0.213984199	0.850536763	1.857243775
lcl|NZ_CP072120.1_cds_J5X95_RS02860_570	[locus_tag=J5X95_RS02860]	[db_xref=GeneID:75092436]	[protein=recombinase	family	protein]	[pseudo=true]	[location=complement(562361..562891)]	[gbkey=CDS]	0.352165725	0.446327684	0.288135593	0.322033898	42.5746393	0.226504333	0.850492277	1.602253019
lcl|NZ_CP072120.1_cds_WP_094031854.1_431	[locus_tag=J5X95_RS02155]	[db_xref=GeneID:75092296]	[protein=PadR	family	transcriptional	regulator]	[protein_id=WP_094031854.1]	[location=419296..419823]	[gbkey=CDS]	0.393939394	0.482954545	0.272727273	0.426136364	47.37186271	0.20562651	0.850439533	1.773822108
lcl|NZ_CP072120.1_cds_WP_015239450.1_2665	[gene=rpsN]	[locus_tag=J5X95_RS13810]	[db_xref=GeneID:75094612]	[protein=30S	ribosomal	protein	S14]	[protein_id=WP_015239450.1]	[location=2710503..2710772]	[gbkey=CDS]	0.507407407	0.533333333	0.444444444	0.544444444	50.76162747	0.270683271	0.850362104	2.097818407
lcl|NZ_CP072120.1_cds_WP_007409747.1_3330	[gene=def]	[locus_tag=J5X95_RS17135]	[db_xref=GeneID:75095276]	[protein=peptide	deformylase]	[protein_id=WP_007409747.1]	[location=3391372..3391854]	[gbkey=CDS]	0.465838509	0.596273292	0.335403727	0.465838509	46.90804126	0.234043267	0.850322227	1.775512108
lcl|NZ_CP072120.1_cds_WP_060561819.1_2985	[locus_tag=J5X95_RS15420]	[db_xref=GeneID:75094933]	[protein=cupin	domain-containing	protein]	[protein_id=WP_060561819.1]	[location=3014014..3014511]	[gbkey=CDS]	0.506024096	0.584337349	0.415662651	0.518072289	53.7567126	0.264284258	0.850280179	2.001383452
lcl|NZ_CP072120.1_cds_WP_032866763.1_2367	[locus_tag=J5X95_RS12210]	[db_xref=GeneID:75094297]	[protein=GNAT	family	N-acetyltransferase]	[protein_id=WP_032866763.1]	[location=complement(2384512..2384970)]	[gbkey=CDS]	0.446623094	0.568627451	0.307189542	0.464052288	48.08151834	0.16841935	0.850200297	1.69838808
lcl|NZ_CP072120.1_cds_WP_003156141.1_2315	[locus_tag=J5X95_RS11950]	[db_xref=GeneID:75094245]	[protein=metal-sensitive	transcriptional	regulator]	[protein_id=WP_003156141.1]	[location=2337604..2337864]	[gbkey=CDS]	0.406130268	0.551724138	0.32183908	0.344827586	59.5336017	0.24777061	0.850138632	1.664322756
lcl|NZ_CP072120.1_cds_WP_003152530.1_603	[gene=pheS]	[locus_tag=J5X95_RS03035]	[db_xref=GeneID:75092471]	[protein=phenylalanine--tRNA	ligase	subunit	alpha]	[protein_id=WP_003152530.1]	[location=complement(600388..601422)]	[gbkey=CDS]	0.497584541	0.576811594	0.347826087	0.568115942	46.01475867	0.201930054	0.85013853	1.999129109
lcl|NZ_CP072120.1_cds_WP_094031418.1_1690	[gene=iolA]	[locus_tag=J5X95_RS08570]	[db_xref=GeneID:75093574]	[protein=methylmalonate-semialdehyde	dehydrogenase]	[protein_id=WP_094031418.1]	[location=complement(1680432..1681895)]	[gbkey=CDS]	0.516393443	0.56147541	0.393442623	0.594262295	43.12285548	0.207991322	0.850034859	2.084171885
lcl|NZ_CP072120.1_cds_WP_007408365.1_272	[locus_tag=J5X95_RS01360]	[db_xref=GeneID:75092137]	[protein=helix-turn-helix	domain-containing	protein]	[protein_id=WP_007408365.1]	[location=284119..284751]	[gbkey=CDS]	0.469194313	0.545023697	0.308056872	0.55450237	45.94560009	0.203060136	0.849993762	2.048739576
lcl|NZ_CP072120.1_cds_WP_003154347.1_3326	[gene=gmk]	[locus_tag=J5X95_RS17115]	[db_xref=GeneID:75095272]	[protein=guanylate	kinase]	[protein_id=WP_003154347.1]	[location=3386807..3387421]	[gbkey=CDS]	0.443902439	0.546341463	0.32195122	0.463414634	44.96268072	0.223775575	0.849943071	1.701813081
lcl|NZ_CP072120.1_cds_WP_003156766.1_2000	[gene=sigW]	[locus_tag=J5X95_RS10350]	[db_xref=GeneID:75093930]	[protein=RNA	polymerase	sigma	factor	SigW]	[protein_id=WP_003156766.1]	[location=2007125..2007688]	[gbkey=CDS]	0.432624113	0.489361702	0.292553191	0.515957447	44.80038198	0.191879839	0.849917001	1.691701073
lcl|NZ_CP072120.1_cds_WP_003156492.1_1954	[gene=rplR]	[locus_tag=J5X95_RS10045]	[db_xref=GeneID:75093869]	[protein=50S	ribosomal	protein	L18]	[protein_id=WP_003156492.1]	[location=1956465..1956827]	[gbkey=CDS]	0.451790634	0.611570248	0.454545455	0.289256198	50.35299003	0.326937157	0.849832952	1.648646432
lcl|NZ_CP072120.1_cds_WP_007408273.1_398	[gene=dnaK]	[locus_tag=J5X95_RS01995]	[db_xref=GeneID:75092264]	[protein=molecular	chaperone	DnaK]	[protein_id=WP_007408273.1]	[location=complement(391037..392875)]	[gbkey=CDS]	0.473083197	0.629690049	0.360522023	0.42903752	41.11952414	0.255247576	0.849595361	1.771930214
lcl|NZ_CP072121.1_cds_WP_219371687.1_4010	[locus_tag=J5X95_RS20495]	[db_xref=GeneID:75095944]	[protein=hypothetical	protein]	[protein_id=WP_219371687.1]	[location=62721..63299]	[gbkey=CDS]	0.324697755	0.409326425	0.264248705	0.300518135	52.90647352	0.225142594	0.849410248	1.54327449
lcl|NZ_CP072120.1_cds_WP_003150986.1_1519	[locus_tag=J5X95_RS07720]	[db_xref=GeneID:75093404]	[protein=dTDP-4-dehydrorhamnose	3	5-epimerase	family	protein]	[protein_id=WP_003150986.1]	[location=complement(1512041..1512496)]	[gbkey=CDS]	0.5	0.578947368	0.342105263	0.578947368	53.82991492	0.230810484	0.848925964	1.833133773
lcl|NZ_CP072120.1_cds_WP_032866675.1_437	[locus_tag=J5X95_RS02185]	[db_xref=GeneID:75092302]	[protein=AAA	family	ATPase]	[protein_id=WP_032866675.1]	[location=complement(425537..426073)]	[gbkey=CDS]	0.374301676	0.458100559	0.351955307	0.312849162	51.22159318	0.238201235	0.848803712	1.400232582
lcl|NZ_CP072120.1_cds_WP_060562541.1_1160	[locus_tag=J5X95_RS05920]	[db_xref=GeneID:75093046]	[protein=(Fe-S)-binding	protein]	[protein_id=WP_060562541.1]	[location=complement(1160024..1160740)]	[gbkey=CDS]	0.534170153	0.585774059	0.372384937	0.644351464	55.87356203	0.179034917	0.84871033	1.950443587
lcl|NZ_CP072120.1_cds_WP_088056427.1_992	[locus_tag=J5X95_RS05075]	[db_xref=GeneID:75092877]	[protein=carboxymuconolactone	decarboxylase	family	protein]	[protein_id=WP_088056427.1]	[location=complement(994921..995307)]	[gbkey=CDS]	0.470284238	0.558139535	0.348837209	0.503875969	54.3614163	0.174345248	0.848630009	1.680078857
lcl|NZ_CP072120.1_cds_WP_015240584.1_1082	[locus_tag=J5X95_RS05525]	[db_xref=GeneID:75092967]	[protein=FMN-dependent	NADH-azoreductase]	[protein_id=WP_015240584.1]	[location=complement(1083632..1084267)]	[gbkey=CDS]	0.460691824	0.551886792	0.367924528	0.462264151	42.01258038	0.25819569	0.848602153	1.789390106
lcl|NZ_CP072120.1_cds_WP_099320031.1_2029	[locus_tag=J5X95_RS10495]	[db_xref=GeneID:75093959]	[protein=hypothetical	protein]	[protein_id=WP_099320031.1]	[location=2037899..2039101]	[gbkey=CDS]	0.296758105	0.371571072	0.291770574	0.226932668	40.38286432	0.251554219	0.84859607	1.443221088
lcl|NZ_CP072120.1_cds_WP_042635669.1_1775	[locus_tag=J5X95_RS09005]	[db_xref=GeneID:75093661]	[protein=GntR	family	transcriptional	regulator]	[protein_id=WP_042635669.1]	[location=1771134..1771796]	[gbkey=CDS]	0.450980392	0.538461538	0.303167421	0.511312217	48.43888426	0.209323106	0.848482007	1.755658415
lcl|NZ_CP072120.1_cds_WP_032866879.1_1764	[locus_tag=J5X95_RS08950]	[db_xref=GeneID:75093650]	[protein=kinase]	[protein_id=WP_032866879.1]	[location=complement(1759908..1760471)]	[gbkey=CDS]	0.409574468	0.473404255	0.313829787	0.441489362	47.68050048	0.218853207	0.848124694	1.850065989
lcl|NZ_CP072120.1_cds_WP_003151154.1_1418	[gene=upp]	[locus_tag=J5X95_RS07220]	[db_xref=GeneID:75093304]	[protein=uracil	phosphoribosyltransferase]	[protein_id=WP_003151154.1]	[location=complement(1415026..1415655)]	[gbkey=CDS]	0.468253968	0.60952381	0.342857143	0.452380952	47.9463616	0.251012859	0.848103165	1.760789684
lcl|NZ_CP072121.1_cds_WP_219371681.1_4000	[locus_tag=J5X95_RS20445]	[db_xref=GeneID:75095934]	[protein=hypothetical	protein]	[protein_id=WP_219371681.1]	[location=53182..53544]	[gbkey=CDS]	0.330578512	0.388429752	0.280991736	0.32231405	46.5480274	0.296290074	0.84809457	1.528446534
lcl|NZ_CP072120.1_cds_WP_042635655.1_1721	[locus_tag=J5X95_RS08720]	[db_xref=GeneID:75093604]	[protein=ATP-binding	protein]	[protein_id=WP_042635655.1]	[location=complement(1716607..1718457)]	[gbkey=CDS]	0.291734198	0.419773096	0.246353323	0.209076175	41.84978481	0.239008544	0.847949038	1.531904135
lcl|NZ_CP072120.1_cds_WP_007408308.1_346	[locus_tag=J5X95_RS01735]	[db_xref=GeneID:75092212]	[protein=endolytic	transglycosylase	MltG]	[protein_id=WP_007408308.1]	[location=342759..343223]	[gbkey=CDS]	0.423655914	0.490322581	0.316129032	0.464516129	47.87579529	0.277838027	0.847844057	1.891955793
lcl|NZ_CP072120.1_cds_WP_015239293.1_2406	[locus_tag=J5X95_RS12440]	[db_xref=GeneID:75094343]	[protein=hypothetical	protein]	[protein_id=WP_015239293.1]	[location=2424541..2425113]	[gbkey=CDS]	0.307155323	0.35078534	0.308900524	0.261780105	39.28541007	0.324956531	0.847824182	1.669794828
lcl|NZ_CP072120.1_cds_WP_007612334.1_173	[gene=spoVAC]	[locus_tag=J5X95_RS00865]	[db_xref=GeneID:75092038]	[protein=stage	V	sporulation	protein	AC]	[protein_id=WP_007612334.1]	[location=complement(141576..142028)]	[gbkey=CDS]	0.465783664	0.496688742	0.390728477	0.509933775	47.78578417	0.26554303	0.847542382	1.780139591
lcl|NZ_CP072120.1_cds_WP_094031635.1_2856	[locus_tag=J5X95_RS14765]	[db_xref=GeneID:75094803]	[protein=pentapeptide	repeat-containing	protein]	[protein_id=WP_094031635.1]	[location=complement(2896391..2897017)]	[gbkey=CDS]	0.462519936	0.502392344	0.358851675	0.526315789	46.86926348	0.208569962	0.847509286	1.83418625
lcl|NZ_CP072120.1_cds_WP_012118670.1_1443	[gene=spo0F]	[locus_tag=J5X95_RS07340]	[db_xref=GeneID:75093328]	[protein=sporulation	initiation	phosphotransferase	Spo0F]	[protein_id=WP_012118670.1]	[location=complement(1435972..1436346)]	[gbkey=CDS]	0.426666667	0.512	0.24	0.528	49.14255903	0.233903432	0.847484957	1.869148292
lcl|NZ_CP072120.1_cds_WP_003152999.1_370	[locus_tag=J5X95_RS01855]	[db_xref=GeneID:75092236]	[protein=cytochrome	c]	[protein_id=WP_003152999.1]	[location=complement(364442..364804)]	[gbkey=CDS]	0.462809917	0.52892562	0.388429752	0.47107438	60.07656664	0.176501743	0.847341803	1.71364253
lcl|NZ_CP072121.1_cds_WP_073982257.1_3952	[locus_tag=J5X95_RS20215]	[db_xref=GeneID:75095888]	[protein=hypothetical	protein]	[protein_id=WP_073982257.1]	[location=14013..14249]	[gbkey=CDS]	0.371308017	0.46835443	0.253164557	0.392405063	58.36175959	0.207746646	0.847317446	1.456171617
lcl|NZ_CP072121.1_cds_WP_073982257.1_4030	[locus_tag=J5X95_RS20595]	[db_xref=GeneID:75095963]	[protein=hypothetical	protein]	[protein_id=WP_073982257.1]	[location=77846..78082]	[gbkey=CDS]	0.371308017	0.46835443	0.253164557	0.392405063	58.36175959	0.207746646	0.847317446	1.456171617
lcl|NZ_CP072120.1_cds_WP_014305165.1_3683	[locus_tag=J5X95_RS18880]	[db_xref=GeneID:75095623]	[protein=DUF771	domain-containing	protein]	[protein_id=WP_014305165.1]	[location=complement(3848646..3848969)]	[gbkey=CDS]	0.391975309	0.462962963	0.314814815	0.398148148	51.01917295	0.312455544	0.847272254	1.733651316
lcl|NZ_CP072120.1_cds_WP_007409338.1_2341	[locus_tag=J5X95_RS12080]	[db_xref=GeneID:75094271]	[protein=MerR	family	transcriptional	regulator]	[protein_id=WP_007409338.1]	[location=2358239..2358643]	[gbkey=CDS]	0.402469136	0.481481481	0.325925926	0.4	54.45216437	0.230157131	0.847062078	1.680138621
lcl|NZ_CP072121.1_cds_WP_219371686.1_4009	[locus_tag=J5X95_RS20490]	[db_xref=GeneID:75095943]	[protein=hypothetical	protein]	[protein_id=WP_219371686.1]	[location=62405..62719]	[gbkey=CDS]	0.371428571	0.4	0.371428571	0.342857143	53.23137929	0.263415227	0.846817758	1.584619317
lcl|NZ_CP072120.1_cds_WP_061046547.1_1657	[locus_tag=J5X95_RS08405]	[db_xref=GeneID:75093541]	[protein=(deoxy)nucleoside	triphosphate	pyrophosphohydrolase]	[protein_id=WP_061046547.1]	[location=complement(1647226..1647615)]	[gbkey=CDS]	0.423076923	0.607692308	0.353846154	0.307692308	51.06615105	0.220929666	0.846697711	1.627428225
lcl|NZ_CP072120.1_cds_WP_015417694.1_3861	[locus_tag=J5X95_RS19770]	[db_xref=GeneID:75095800]	[protein=hypothetical	protein]	[protein_id=WP_015417694.1]	[location=4000338..4000613]	[gbkey=CDS]	0.373188406	0.402173913	0.434782609	0.282608696	50.24928964	0.312708593	0.846621796	1.515748874
lcl|NZ_CP072120.1_cds_WP_038458892.1_3880	[locus_tag=J5X95_RS19865]	[db_xref=GeneID:75095819]	[protein=head-tail	connector	protein]	[protein_id=WP_038458892.1]	[location=complement(4022027..4022329)]	[gbkey=CDS]	0.445544554	0.504950495	0.415841584	0.415841584	53.59753699	0.26674411	0.846598409	1.880583264
lcl|NZ_CP072120.1_cds_WP_003150686.1_1845	[locus_tag=J5X95_RS09390]	[db_xref=GeneID:75093738]	[protein=pro-sigmaK	processing	inhibitor	BofA	family	protein]	[protein_id=WP_003150686.1]	[location=1843396..1843659]	[gbkey=CDS]	0.450757576	0.477272727	0.386363636	0.488636364	59.8179866	0.211526783	0.846512669	1.709332504
lcl|NZ_CP072120.1_cds_WP_094031886.1_672	[locus_tag=J5X95_RS03380]	[db_xref=GeneID:75092540]	[protein=metal-dependent	hydrolase]	[protein_id=WP_094031886.1]	[location=complement(673376..674062)]	[gbkey=CDS]	0.497816594	0.593886463	0.344978166	0.554585153	57.68819404	0.194227353	0.846511796	1.9675785
lcl|NZ_CP072120.1_cds_WP_007610775.1_3000	[locus_tag=J5X95_RS15495]	[db_xref=GeneID:75094948]	[protein=ImmA/IrrE	family	metallo-endopeptidase]	[protein_id=WP_007610775.1]	[location=complement(3028831..3029421)]	[gbkey=CDS]	0.461928934	0.527918782	0.294416244	0.563451777	54.182481	0.166334011	0.846461208	1.926072945
lcl|NZ_CP072120.1_cds_WP_007409594.1_3138	[gene=stoA]	[locus_tag=J5X95_RS16180]	[db_xref=GeneID:75095085]	[protein=endospore	biogenesis	thiol-disulfide	oxidoreductase	StoA]	[protein_id=WP_007409594.1]	[location=3153172..3153666]	[gbkey=CDS]	0.432323232	0.496969697	0.327272727	0.472727273	54.2803949	0.165997675	0.846423291	1.758122156
lcl|NZ_CP072120.1_cds_WP_124934981.1_17	[locus_tag=J5X95_RS00085]	[db_xref=GeneID:75091882]	[protein=hypothetical	protein]	[protein_id=WP_124934981.1]	[location=complement(10098..11030)]	[gbkey=CDS]	0.356913183	0.45659164	0.363344051	0.250803859	42.07681414	0.260975857	0.846279505	1.432644691
lcl|NZ_CP072120.1_cds_WP_124934981.1_3891	[locus_tag=J5X95_RS19920]	[db_xref=GeneID:75095830]	[protein=hypothetical	protein]	[protein_id=WP_124934981.1]	[location=complement(4029851..4030783)]	[gbkey=CDS]	0.356913183	0.45659164	0.363344051	0.250803859	42.07681414	0.260975857	0.846279505	1.432644691
lcl|NZ_CP072120.1_cds_WP_012117898.1_186	[locus_tag=J5X95_RS00930]	[db_xref=GeneID:75092051]	[protein=hypothetical	protein]	[protein_id=WP_012117898.1]	[location=complement(150880..151107)]	[gbkey=CDS]	0.473684211	0.447368421	0.447368421	0.526315789	48.15032732	0.338876918	0.8461094	2.165345602
lcl|NZ_CP072120.1_cds_WP_219371574.1_2573	[gene=aroD]	[locus_tag=J5X95_RS13255]	[db_xref=GeneID:75094501]	[protein=type	I	3-dehydroquinate	dehydratase]	[protein_id=WP_219371574.1]	[location=complement(2608888..2609649)]	[gbkey=CDS]	0.497375328	0.570866142	0.366141732	0.55511811	47.77699128	0.207855233	0.845751444	1.976950607
lcl|NZ_CP072120.1_cds_WP_003155700.1_2484	[gene=cotJC]	[locus_tag=J5X95_RS12830]	[db_xref=GeneID:75094419]	[protein=spore	coat	protein	CotJC]	[protein_id=WP_003155700.1]	[location=2510297..2510866]	[gbkey=CDS]	0.477192982	0.563157895	0.336842105	0.531578947	49.44901219	0.199978614	0.845634706	2.013584661
lcl|NZ_CP072120.1_cds_WP_094031306.1_1153	[locus_tag=J5X95_RS05885]	[db_xref=GeneID:75093039]	[protein=Cof-type	HAD-IIB	family	hydrolase]	[protein_id=WP_094031306.1]	[location=complement(1152489..1153376)]	[gbkey=CDS]	0.359234234	0.496621622	0.310810811	0.27027027	41.5526659	0.246577405	0.845492163	1.618969989
lcl|NZ_CP072120.1_cds_WP_060562623.1_339	[gene=glcK]	[locus_tag=J5X95_RS01700]	[db_xref=GeneID:75092205]	[protein=glucose	kinase	GlcK]	[protein_id=WP_060562623.1]	[location=complement(338192..339154)]	[gbkey=CDS]	0.529595016	0.585669782	0.433021807	0.570093458	47.72699205	0.225656974	0.845311665	1.819719254
lcl|NZ_CP072120.1_cds_WP_007408751.1_1840	[gene=tadA]	[locus_tag=J5X95_RS09360]	[db_xref=GeneID:75093732]	[protein=tRNA	adenosine(34)	deaminase	TadA]	[protein_id=WP_007408751.1]	[location=1839477..1839959]	[gbkey=CDS]	0.534161491	0.621118012	0.378881988	0.602484472	53.40406616	0.164708808	0.845284861	1.811806995
lcl|NZ_CP072120.1_cds_WP_003154734.1_3085	[gene=tnrA]	[locus_tag=J5X95_RS15920]	[db_xref=GeneID:75095033]	[protein=MerR	family	transcriptional	regulator	TnrA]	[protein_id=WP_003154734.1]	[location=complement(3106345..3106677)]	[gbkey=CDS]	0.435435435	0.486486486	0.324324324	0.495495495	48.6987972	0.275971002	0.845201989	1.959839739
lcl|NZ_CP072120.1_cds_WP_020957979.1_1488	[locus_tag=J5X95_RS07565]	[db_xref=GeneID:75093373]	[protein=PadR	family	transcriptional	regulator]	[protein_id=WP_020957979.1]	[location=1480478..1480792]	[gbkey=CDS]	0.384126984	0.419047619	0.352380952	0.380952381	51.69507038	0.325891068	0.845150025	1.856302238
lcl|NZ_CP072120.1_cds_WP_003155020.1_2917	[locus_tag=J5X95_RS15075]	[db_xref=GeneID:75094864]	[protein=hypothetical	protein]	[protein_id=WP_003155020.1]	[location=2954945..2955310]	[gbkey=CDS]	0.409836066	0.581967213	0.286885246	0.360655738	45.20764124	0.278322394	0.845123552	1.727187764
lcl|NZ_CP072120.1_cds_WP_015239403.1_2589	[locus_tag=J5X95_RS13335]	[db_xref=GeneID:75094517]	[protein=DNA-3-methyladenine	glycosylase]	[protein_id=WP_015239403.1]	[location=2622618..2623481]	[gbkey=CDS]	0.516203704	0.565972222	0.361111111	0.621527778	46.46749754	0.206022693	0.844932935	2.025815564
lcl|NZ_CP072120.1_cds_WP_007409142.1_2867	[locus_tag=J5X95_RS14820]	[db_xref=GeneID:75094814]	[protein=BsuPI-related	putative	proteinase	inhibitor]	[protein_id=WP_007409142.1]	[location=2907608..2908069]	[gbkey=CDS]	0.452380952	0.467532468	0.331168831	0.558441558	51.6823378	0.189277861	0.844895295	1.841603848
lcl|NZ_CP072120.1_cds_WP_007408349.1_288	[gene=nusB]	[locus_tag=J5X95_RS01440]	[db_xref=GeneID:75092153]	[protein=transcription	antitermination	factor	NusB]	[protein_id=WP_007408349.1]	[location=complement(299766..300158)]	[gbkey=CDS]	0.44783715	0.595419847	0.297709924	0.450381679	55.98059253	0.242699836	0.844891226	1.597702025
lcl|NZ_CP072120.1_cds_WP_003151672.1_1106	[locus_tag=J5X95_RS05650]	[db_xref=GeneID:75092992]	[protein=winged	helix-turn-helix	transcriptional	regulator]	[protein_id=WP_003151672.1]	[location=1103613..1103930]	[gbkey=CDS]	0.449685535	0.5	0.405660377	0.443396226	61	0.275768557	0.844752447	1.816519667
lcl|NZ_CP072120.1_cds_WP_007407910.1_1765	[gene=rplI]	[locus_tag=J5X95_RS08955]	[db_xref=GeneID:75093651]	[protein=50S	ribosomal	protein	L9]	[protein_id=WP_007407910.1]	[location=complement(1760613..1761062)]	[gbkey=CDS]	0.428888889	0.593333333	0.293333333	0.4	57.73653703	0.211583251	0.844731325	1.624956613
lcl|NZ_CP072120.1_cds_WP_012118311.1_886	[locus_tag=J5X95_RS04545]	[db_xref=GeneID:75092771]	[protein=Na(+)/H(+)	antiporter	subunit	F1]	[protein_id=WP_012118311.1]	[location=888870..889154]	[gbkey=CDS]	0.445614035	0.473684211	0.326315789	0.536842105	51.46119484	0.275040112	0.844684501	2.134967719
lcl|NZ_CP072120.1_cds_WP_003154290.1_3360	[gene=rimM]	[locus_tag=J5X95_RS17285]	[db_xref=GeneID:75095306]	[protein=ribosome	maturation	factor	RimM]	[protein_id=WP_003154290.1]	[location=3419609..3420133]	[gbkey=CDS]	0.436190476	0.542857143	0.28	0.485714286	57.92771589	0.176105987	0.844682853	1.671767637
lcl|NZ_CP072120.1_cds_WP_007409532.1_3824	[locus_tag=J5X95_RS19585]	[db_xref=GeneID:75095763]	[protein=DUF2535	family	protein]	[protein_id=WP_007409532.1]	[location=complement(3971590..3971841)]	[gbkey=CDS]	0.388888889	0.523809524	0.238095238	0.404761905	61	0.207225609	0.844582726	1.530939732
lcl|NZ_CP072120.1_cds_WP_061581646.1_1536	[locus_tag=J5X95_RS07805]	[db_xref=GeneID:75093421]	[protein=hypothetical	protein]	[protein_id=WP_061581646.1]	[location=complement(1526909..1527436)]	[gbkey=CDS]	0.477272727	0.505681818	0.386363636	0.539772727	51.92872091	0.153943819	0.844363571	1.638217535
lcl|NZ_CP072120.1_cds_WP_061047055.1_1186	[locus_tag=J5X95_RS06050]	[db_xref=GeneID:75093072]	[protein=GNAT	family	N-acetyltransferase]	[protein_id=WP_061047055.1]	[location=1186092..1186610]	[gbkey=CDS]	0.360308285	0.439306358	0.25433526	0.387283237	54.17168146	0.218886416	0.844302931	1.628564698
lcl|NZ_CP072120.1_cds_WP_014418541.1_523	[locus_tag=J5X95_RS02625]	[db_xref=GeneID:75092389]	[protein=transcription	repressor	NadR]	[protein_id=WP_014418541.1]	[location=511707..512249]	[gbkey=CDS]	0.497237569	0.563535912	0.375690608	0.552486188	47.5326542	0.212692808	0.843947177	2.106982361
lcl|NZ_CP072120.1_cds_WP_061046920.1_2816	[locus_tag=J5X95_RS14565]	[db_xref=GeneID:75094763]	[protein=iron	chaperone]	[protein_id=WP_061046920.1]	[location=2857628..2857996]	[gbkey=CDS]	0.447154472	0.471544715	0.341463415	0.528455285	59.63926589	0.191462169	0.843862732	1.807377356
lcl|NZ_CP072120.1_cds_WP_003154299.1_3355	[locus_tag=J5X95_RS17260]	[db_xref=GeneID:75095301]	[protein=putative	DNA-binding	protein]	[protein_id=WP_003154299.1]	[location=3416818..3417150]	[gbkey=CDS]	0.396396396	0.477477477	0.234234234	0.477477477	45.51832607	0.215761574	0.843860643	1.729991286
lcl|NZ_CP072120.1_cds_WP_003151413.1_1261	[gene=raiA]	[locus_tag=J5X95_RS06430]	[db_xref=GeneID:75093148]	[protein=ribosome-associated	translation	inhibitor	RaiA]	[protein_id=WP_003151413.1]	[location=complement(1264677..1265243)]	[gbkey=CDS]	0.42680776	0.529100529	0.26984127	0.481481481	46.86378661	0.194168845	0.843716321	1.607770904
lcl|NZ_CP072120.1_cds_WP_012118790.1_1628	[locus_tag=J5X95_RS08260]	[db_xref=GeneID:75093512]	[protein=LURP-one-related	family	protein]	[protein_id=WP_012118790.1]	[location=1617076..1617552]	[gbkey=CDS]	0.446540881	0.490566038	0.308176101	0.540880503	52.62308054	0.211848137	0.843606296	1.7734956
lcl|NZ_CP072120.1_cds_WP_094031272.1_1051	[locus_tag=J5X95_RS05370]	[db_xref=GeneID:75092936]	[protein=ABC	transporter	ATP-binding	protein]	[protein_id=WP_094031272.1]	[location=complement(1047532..1048335)]	[gbkey=CDS]	0.504975124	0.548507463	0.373134328	0.593283582	44.33044604	0.23345798	0.843535599	1.986469249
lcl|NZ_CP072120.1_cds_WP_003151491.1_1213	[locus_tag=J5X95_RS06190]	[db_xref=GeneID:75093100]	[protein=8-oxo-dGTP	diphosphatase]	[protein_id=WP_003151491.1]	[location=complement(1210058..1210525)]	[gbkey=CDS]	0.5	0.557692308	0.346153846	0.596153846	50.03382308	0.18998877	0.843519363	1.811796398
lcl|NZ_CP072120.1_cds_WP_015239195.1_2269	[locus_tag=J5X95_RS11675]	[db_xref=GeneID:75094193]	[protein=rhomboid	family	intramembrane	serine	protease]	[protein_id=WP_015239195.1]	[location=complement(2299409..2300008)]	[gbkey=CDS]	0.48	0.465	0.355	0.62	47.29444628	0.196177523	0.84317274	2.015990767
lcl|NZ_CP072121.1_cds_WP_073982260.1_3950	[locus_tag=J5X95_RS20205]	[db_xref=GeneID:75095886]	[protein=hypothetical	protein]	[protein_id=WP_073982260.1]	[location=12604..13050]	[gbkey=CDS]	0.340044743	0.416107383	0.302013423	0.302013423	55.88307114	0.23205276	0.843157295	1.436526951
lcl|NZ_CP072121.1_cds_WP_073982260.1_4028	[locus_tag=J5X95_RS20585]	[db_xref=GeneID:75095961]	[protein=hypothetical	protein]	[protein_id=WP_073982260.1]	[location=76437..76883]	[gbkey=CDS]	0.340044743	0.416107383	0.302013423	0.302013423	55.88307114	0.23205276	0.843157295	1.436526951
lcl|NZ_CP072120.1_cds_WP_007409719.1_3296	[gene=sepF]	[locus_tag=J5X95_RS16965]	[db_xref=GeneID:75095242]	[protein=cell	division	protein	SepF]	[protein_id=WP_007409719.1]	[location=3354110..3354568]	[gbkey=CDS]	0.466230937	0.562091503	0.281045752	0.555555556	58.45251606	0.239299879	0.843131751	1.760406691
lcl|NZ_CP072120.1_cds_WP_003154188.1_3423	[locus_tag=J5X95_RS17600]	[db_xref=GeneID:75095369]	[protein=DUF503	domain-containing	protein]	[protein_id=WP_003154188.1]	[location=3480781..3481059]	[gbkey=CDS]	0.491039427	0.494623656	0.397849462	0.580645161	55.81209812	0.252789932	0.843121305	2.007053446
lcl|NZ_CP072120.1_cds_WP_007408898.1_2444	[gene=purQ]	[locus_tag=J5X95_RS12630]	[db_xref=GeneID:75094381]	[protein=phosphoribosylformylglycinamidine	synthase	subunit	PurQ]	[protein_id=WP_007408898.1]	[location=2464694..2465377]	[gbkey=CDS]	0.511695906	0.565789474	0.390350877	0.578947368	51.61084494	0.196795414	0.843120143	1.884527542
lcl|NZ_CP072120.1_cds_WP_003156718.1_2038	[locus_tag=J5X95_RS10540]	[db_xref=GeneID:75093968]	[protein=helix-turn-helix	domain-containing	protein]	[protein_id=WP_003156718.1]	[location=2047896..2048366]	[gbkey=CDS]	0.50955414	0.579617834	0.350318471	0.598726115	49.67069211	0.202142542	0.842770615	2.011401469
lcl|NZ_CP072120.1_cds_WP_094031491.1_2128	[locus_tag=J5X95_RS10985]	[db_xref=GeneID:75094057]	[protein=RDD	family	protein]	[protein_id=WP_094031491.1]	[location=2144097..2144531]	[gbkey=CDS]	0.452873563	0.455172414	0.372413793	0.531034483	50.34443493	0.21566894	0.842652832	1.683995304
lcl|NZ_CP072120.1_cds_WP_003153619.1_3833	[locus_tag=J5X95_RS19630]	[db_xref=GeneID:75095772]	[protein=BrxA/BrxB	family	bacilliredoxin]	[protein_id=WP_003153619.1]	[location=complement(3978776..3979210)]	[gbkey=CDS]	0.503448276	0.627586207	0.406896552	0.475862069	51.08801593	0.22628351	0.842644443	1.776159122
lcl|NZ_CP072120.1_cds_WP_007408651.1_858	[locus_tag=J5X95_RS04405]	[db_xref=GeneID:75092743]	[protein=iron-containing	alcohol	dehydrogenase]	[protein_id=WP_007408651.1]	[location=complement(861061..862233)]	[gbkey=CDS]	0.479113384	0.542199488	0.347826087	0.547314578	45.74479148	0.18568393	0.842524046	1.952046562
lcl|NZ_CP072120.1_cds_WP_007410316.1_3571	[locus_tag=J5X95_RS18330]	[db_xref=GeneID:75095513]	[protein=CoA-binding	protein]	[protein_id=WP_007410316.1]	[location=3677758..3678165]	[gbkey=CDS]	0.480392157	0.595588235	0.375	0.470588235	48.43314595	0.291842677	0.842505874	2.100120553
lcl|NZ_CP072120.1_cds_WP_003151828.1_1009	[locus_tag=J5X95_RS05160]	[db_xref=GeneID:75092894]	[protein=MarR	family	transcriptional	regulator]	[protein_id=WP_003151828.1]	[location=1008096..1008557]	[gbkey=CDS]	0.484848485	0.597402597	0.298701299	0.558441558	55.28987385	0.265103461	0.842459949	2.25037409
lcl|NZ_CP072120.1_cds_WP_020955745.1_3169	[locus_tag=J5X95_RS16330]	[db_xref=GeneID:75095115]	[protein=flavodoxin]	[protein_id=WP_020955745.1]	[location=3185767..3186240]	[gbkey=CDS]	0.491561181	0.594936709	0.386075949	0.493670886	53.87402051	0.212698036	0.84233308	1.925768638
lcl|NZ_CP072120.1_cds_WP_003153499.1_81	[gene=mgsA]	[locus_tag=J5X95_RS00405]	[db_xref=GeneID:75091946]	[protein=methylglyoxal	synthase]	[protein_id=WP_003153499.1]	[location=complement(59657..60070)]	[gbkey=CDS]	0.526570048	0.623188406	0.398550725	0.557971014	47.14984013	0.22392382	0.842299962	2.164878225
lcl|NZ_CP072120.1_cds_WP_007409399.1_192	[locus_tag=J5X95_RS00960]	[db_xref=GeneID:75092057]	[protein=helix-turn-helix	transcriptional	regulator]	[protein_id=WP_007409399.1]	[location=157071..157424]	[gbkey=CDS]	0.516949153	0.559322034	0.406779661	0.584745763	48.25213818	0.204770986	0.842121479	2.234105311
lcl|NZ_CP072120.1_cds_WP_003155386.1_2680	[locus_tag=J5X95_RS13890]	[db_xref=GeneID:75094628]	[protein=NAD(P)H-dependent	oxidoreductase]	[protein_id=WP_003155386.1]	[location=2724020..2724553]	[gbkey=CDS]	0.513108614	0.617977528	0.415730337	0.505617978	58.43806872	0.22153137	0.842059222	1.911962659
lcl|NZ_CP072121.1_cds_WP_105322181.1_3953	[locus_tag=J5X95_RS20220]	[db_xref=GeneID:75095889]	[protein=hypothetical	protein]	[protein_id=WP_105322181.1]	[location=14262..14930]	[gbkey=CDS]	0.303437967	0.426008969	0.215246637	0.269058296	48.7223612	0.231903133	0.841893084	1.449374269
lcl|NZ_CP072121.1_cds_WP_105322181.1_4031	[locus_tag=J5X95_RS20600]	[db_xref=GeneID:75095964]	[protein=hypothetical	protein]	[protein_id=WP_105322181.1]	[location=78095..78763]	[gbkey=CDS]	0.303437967	0.426008969	0.215246637	0.269058296	48.7223612	0.231903133	0.841893084	1.449374269
lcl|NZ_CP072120.1_cds_WP_003151513.1_1198	[gene=clpP]	[locus_tag=J5X95_RS06115]	[db_xref=GeneID:75093085]	[protein=ATP-dependent	Clp	endopeptidase	proteolytic	subunit	ClpP]	[protein_id=WP_003151513.1]	[location=1196449..1197045]	[gbkey=CDS]	0.452261307	0.542713568	0.366834171	0.447236181	45.81291676	0.266608082	0.84180351	1.818037777
lcl|NZ_CP072120.1_cds_WP_003154408.1_3297	[locus_tag=J5X95_RS16970]	[db_xref=GeneID:75095243]	[protein=YggT	family	protein]	[protein_id=WP_003154408.1]	[location=3354575..3354853]	[gbkey=CDS]	0.455197133	0.408602151	0.408602151	0.548387097	55.84161359	0.294642617	0.84174894	2.095791744
lcl|NZ_CP072120.1_cds_WP_003151236.1_1373	[gene=spoIIID]	[locus_tag=J5X95_RS06995]	[db_xref=GeneID:75093260]	[protein=sporulation	transcriptional	regulator	SpoIIID]	[protein_id=WP_003151236.1]	[location=complement(1377499..1377780)]	[gbkey=CDS]	0.432624113	0.531914894	0.276595745	0.489361702	49.13043393	0.203368113	0.841735239	1.765531005
lcl|NZ_CP072120.1_cds_WP_007408877.1_2421	[locus_tag=J5X95_RS12515]	[db_xref=GeneID:75094358]	[protein=RlpA-like	double-psi	beta-barrel	domain-containing	protein]	[protein_id=WP_007408877.1]	[location=2441830..2442198]	[gbkey=CDS]	0.425474255	0.422764228	0.43902439	0.414634146	41.57163685	0.30725577	0.841707081	1.84833484
lcl|NZ_CP072120.1_cds_WP_007408670.1_882	[locus_tag=J5X95_RS04525]	[db_xref=GeneID:75092767]	[protein=Na(+)/H(+)	antiporter	subunit	B]	[protein_id=WP_007408670.1]	[location=886142..886573]	[gbkey=CDS]	0.465277778	0.506944444	0.375	0.513888889	46.66430457	0.226632039	0.841564499	1.762794933
lcl|NZ_CP072120.1_cds_WP_003153516.1_68	[locus_tag=J5X95_RS00340]	[db_xref=GeneID:75091933]	[protein=DnaD	domain-containing	protein]	[protein_id=WP_003153516.1]	[location=complement(46192..46890)]	[gbkey=CDS]	0.422031474	0.489270386	0.296137339	0.480686695	51.57973872	0.189363272	0.841470305	1.903375629
lcl|NZ_CP072120.1_cds_WP_061890818.1_1054	[locus_tag=J5X95_RS05385]	[db_xref=GeneID:75092939]	[protein=iron-hydroxamate	ABC	transporter	substrate-binding	protein]	[protein_id=WP_061890818.1]	[location=1050649..1051587]	[gbkey=CDS]	0.47284345	0.485623003	0.357827476	0.575079872	45.91856575	0.206455126	0.84142141	1.944584246
lcl|NZ_CP072120.1_cds_WP_007409821.1_3451	[gene=pgsA]	[locus_tag=J5X95_RS17740]	[db_xref=GeneID:75095397]	[protein=CDP-diacylglycerol--glycerol-3-phosphate	3-phosphatidyltransferase]	[protein_id=WP_007409821.1]	[location=3510860..3511441]	[gbkey=CDS]	0.472508591	0.510309278	0.371134021	0.536082474	44.6679048	0.208235741	0.841382566	1.712652767
lcl|NZ_CP072120.1_cds_WP_043021133.1_3529	[locus_tag=J5X95_RS18125]	[db_xref=GeneID:75095473]	[protein=N-acetyltransferase]	[protein_id=WP_043021133.1]	[location=3647708..3648469]	[gbkey=CDS]	0.3832021	0.472440945	0.311023622	0.366141732	51.4535956	0.219773161	0.841272235	1.507443646
lcl|NZ_CP072120.1_cds_J5X95_RS20920_3710	[locus_tag=J5X95_RS20920]	[db_xref=GeneID:75096028]	[protein=hypothetical	protein]	[pseudo=true]	[location=3878594..3878904]	[gbkey=CDS]	0.398713826	0.403846154	0.384615385	0.40776699	61	0.153495887	0.841254837	1.487560515
lcl|NZ_CP072120.1_cds_WP_094031410.1_1669	[gene=yidA]	[locus_tag=J5X95_RS08465]	[db_xref=GeneID:75093553]	[protein=sugar-phosphatase]	[protein_id=WP_094031410.1]	[location=complement(1661314..1662126)]	[gbkey=CDS]	0.494464945	0.568265683	0.317343173	0.597785978	46.91291866	0.182298653	0.84117482	1.98273166
lcl|NZ_CP072120.1_cds_WP_007407537.1_1341	[locus_tag=J5X95_RS06835]	[db_xref=GeneID:75093228]	[protein=Lrp/AsnC	family	transcriptional	regulator]	[protein_id=WP_007407537.1]	[location=1350564..1351040]	[gbkey=CDS]	0.469601677	0.553459119	0.295597484	0.559748428	48.23853763	0.186016833	0.840956262	1.840465205
lcl|NZ_CP072120.1_cds_WP_004264660.1_1871	[gene=spoVG]	[locus_tag=J5X95_RS09545]	[db_xref=GeneID:75093769]	[protein=septation	regulator	SpoVG]	[protein_id=WP_004264660.1]	[location=1869375..1869668]	[gbkey=CDS]	0.459183673	0.602040816	0.397959184	0.37755102	52.97037363	0.291387461	0.84092276	1.876880054
lcl|NZ_CP072120.1_cds_WP_003155730.1_2465	[gene=gatB]	[locus_tag=J5X95_RS12735]	[db_xref=GeneID:75094402]	[protein=Asp-tRNA(Asn)/Glu-tRNA(Gln)	amidotransferase	subunit	GatB]	[protein_id=WP_003155730.1]	[location=2490907..2492337]	[gbkey=CDS]	0.482180294	0.570230608	0.335429769	0.540880503	43.73140988	0.209831204	0.840898928	1.929427698
lcl|NZ_CP072120.1_cds_WP_061047077.1_1101	[locus_tag=J5X95_RS05625]	[db_xref=GeneID:75092987]	[protein=carboxylesterase]	[protein_id=WP_061047077.1]	[location=complement(1101071..1101811)]	[gbkey=CDS]	0.458839406	0.55465587	0.315789474	0.506072874	50.59667169	0.176923391	0.84089351	1.757499848
lcl|NZ_CP072120.1_cds_WP_020955685.1_3016	[locus_tag=J5X95_RS15575]	[db_xref=GeneID:75094964]	[protein=HK97	gp10	family	phage	protein]	[protein_id=WP_020955685.1]	[location=3039442..3039945]	[gbkey=CDS]	0.478174603	0.541666667	0.392857143	0.5	49.72767721	0.206106827	0.840830875	1.751046541
lcl|NZ_CP072120.1_cds_WP_007408167.1_535	[gene=mreD]	[locus_tag=J5X95_RS02685]	[db_xref=GeneID:75092401]	[protein=rod	shape-determining	protein	MreD]	[protein_id=WP_007408167.1]	[location=complement(520282..520800)]	[gbkey=CDS]	0.433526012	0.485549133	0.283236994	0.531791908	53.76206917	0.1805508	0.840812315	1.783915482
lcl|NZ_CP072120.1_cds_WP_003156609.1_2112	[locus_tag=J5X95_RS10905]	[db_xref=GeneID:75094041]	[protein=shikimate	kinase]	[protein_id=WP_003156609.1]	[location=2121895..2122455]	[gbkey=CDS]	0.427807487	0.497326203	0.28342246	0.502673797	61	0.169133859	0.840648958	1.591384974
lcl|NZ_CP072120.1_cds_J5X95_RS20925_3763	[locus_tag=J5X95_RS20925]	[db_xref=GeneID:75096029]	[protein=hypothetical	protein]	[pseudo=true]	[location=3924311..3924663]	[gbkey=CDS]	0.373937677	0.305084746	0.372881356	0.444444444	48.4119609	0.291830247	0.840638282	1.701812194
lcl|NZ_CP072120.1_cds_WP_007409688.1_3254	[locus_tag=J5X95_RS16755]	[db_xref=GeneID:75095200]	[protein=YugN	family	protein]	[protein_id=WP_007409688.1]	[location=complement(3310262..3310621)]	[gbkey=CDS]	0.472222222	0.608333333	0.35	0.458333333	48.79481616	0.232602707	0.84060476	1.920181911
lcl|NZ_CP072120.1_cds_WP_094031737.1_3556	[locus_tag=J5X95_RS18255]	[db_xref=GeneID:75095498]	[protein=response	regulator]	[protein_id=WP_094031737.1]	[location=3669178..3669540]	[gbkey=CDS]	0.49862259	0.595041322	0.355371901	0.545454545	46.06603439	0.228715638	0.840594697	2.282785813
lcl|NZ_CP072120.1_cds_WP_007407887.1_1738	[locus_tag=J5X95_RS08800]	[db_xref=GeneID:75093620]	[protein=cupin-like	domain-containing	protein]	[protein_id=WP_007407887.1]	[location=complement(1732238..1732957)]	[gbkey=CDS]	0.45	0.479166667	0.325	0.545833333	55.1186942	0.116028969	0.840585823	1.59219372
lcl|NZ_CP072120.1_cds_WP_003152683.1_515	[gene=ruvA]	[locus_tag=J5X95_RS02580]	[db_xref=GeneID:75092381]	[protein=Holliday	junction	branch	migration	protein	RuvA]	[protein_id=WP_003152683.1]	[location=complement(503270..503875)]	[gbkey=CDS]	0.455445545	0.569306931	0.301980198	0.495049505	49.95705482	0.187311203	0.840529259	1.815077338
lcl|NZ_CP072120.1_cds_WP_052828004.1_1639	[locus_tag=J5X95_RS08315]	[db_xref=GeneID:75093523]	[protein=DEAD/DEAH	box	helicase]	[protein_id=WP_052828004.1]	[location=complement(1629864..1631303)]	[gbkey=CDS]	0.499305556	0.558333333	0.35	0.589583333	44.22802454	0.186596529	0.840430123	2.200564703
lcl|NZ_CP072121.1_cds_WP_219371696.1_3949	[gene=ssb]	[locus_tag=J5X95_RS20200]	[db_xref=GeneID:75095885]	[protein=single-stranded	DNA-binding	protein]	[protein_id=WP_219371696.1]	[location=12009..12461]	[gbkey=CDS]	0.426048565	0.57615894	0.390728477	0.311258278	59.13730548	0.24107335	0.840418819	1.466996938
lcl|NZ_CP072121.1_cds_WP_219371696.1_4027	[gene=ssb]	[locus_tag=J5X95_RS20580]	[db_xref=GeneID:75095960]	[protein=single-stranded	DNA-binding	protein]	[protein_id=WP_219371696.1]	[location=75842..76294]	[gbkey=CDS]	0.426048565	0.57615894	0.390728477	0.311258278	59.13730548	0.24107335	0.840418819	1.466996938
lcl|NZ_CP072120.1_cds_WP_007407941.1_3785	[locus_tag=J5X95_RS19390]	[db_xref=GeneID:75095725]	[protein=YozE	family	protein]	[protein_id=WP_007407941.1]	[location=complement(3940867..3941091)]	[gbkey=CDS]	0.453333333	0.48	0.333333333	0.546666667	59.10112364	0.30971631	0.84036248	1.999411365
lcl|NZ_CP072120.1_cds_WP_007409225.1_2774	[locus_tag=J5X95_RS14355]	[db_xref=GeneID:75094721]	[protein=DUF3267	domain-containing	protein]	[protein_id=WP_007409225.1]	[location=complement(2815166..2815696)]	[gbkey=CDS]	0.412429379	0.423728814	0.333333333	0.480225989	56.18521495	0.187338962	0.840097987	2.009685274
lcl|NZ_CP072120.1_cds_WP_007409580.1_2300	[locus_tag=J5X95_RS11865]	[db_xref=GeneID:75094230]	[protein=MFS	transporter]	[protein_id=WP_007409580.1]	[location=2322262..2323665]	[gbkey=CDS]	0.323361823	0.38034188	0.356837607	0.232905983	40.22116084	0.255736402	0.840050193	1.642933064
lcl|NZ_CP072120.1_cds_J5X95_RS02195_439	[locus_tag=J5X95_RS02195]	[db_xref=GeneID:75092304]	[protein=MFS	transporter]	[pseudo=true]	[partial=5']	[location=complement(426555..>427193)]	[gbkey=CDS]	0.437304075	0.403755869	0.455399061	0.452830189	49.82395179	0.194907007	0.839986326	1.725840086
lcl|NZ_CP072120.1_cds_WP_020955962.1_3828	[locus_tag=J5X95_RS19605]	[db_xref=GeneID:75095767]	[protein=lysophospholipid	acyltransferase	family	protein]	[protein_id=WP_020955962.1]	[location=complement(3975074..3975697)]	[gbkey=CDS]	0.514423077	0.639423077	0.375	0.528846154	47.0383185	0.231148551	0.839951481	2.22752677
lcl|NZ_CP072120.1_cds_WP_094031584.1_2576	[locus_tag=J5X95_RS13270]	[db_xref=GeneID:75094504]	[protein=low	molecular	weight	protein-tyrosine-phosphatase]	[protein_id=WP_094031584.1]	[location=2611577..2612050]	[gbkey=CDS]	0.508438819	0.550632911	0.386075949	0.588607595	50.00432314	0.227792791	0.839931765	2.042896989
lcl|NZ_CP072120.1_cds_WP_094031733.1_3530	[locus_tag=J5X95_RS18130]	[db_xref=GeneID:75095474]	[protein=GNAT	family	protein]	[protein_id=WP_094031733.1]	[location=3648702..3649244]	[gbkey=CDS]	0.357274401	0.458563536	0.342541436	0.270718232	48.53428824	0.249711434	0.839882132	1.428883865
lcl|NZ_CP072120.1_cds_WP_003154157.1_3443	[locus_tag=J5X95_RS17700]	[db_xref=GeneID:75095389]	[protein=MarR	family	transcriptional	regulator]	[protein_id=WP_003154157.1]	[location=3501540..3501995]	[gbkey=CDS]	0.421052632	0.5	0.256578947	0.506578947	52.3964149	0.203465273	0.839833685	1.951418249
lcl|NZ_CP072120.1_cds_WP_094031917.1_3027	[locus_tag=J5X95_RS15630]	[db_xref=GeneID:75094975]	[protein=DUF2634	domain-containing	protein]	[protein_id=WP_094031917.1]	[location=3050442..3050867]	[gbkey=CDS]	0.424882629	0.549295775	0.274647887	0.450704225	52.22404317	0.184616852	0.839750391	1.583593993
lcl|NZ_CP072120.1_cds_WP_042635144.1_3100	[locus_tag=J5X95_RS15995]	[db_xref=GeneID:75095048]	[protein=DUF421	domain-containing	protein]	[protein_id=WP_042635144.1]	[location=3119447..3120121]	[gbkey=CDS]	0.422222222	0.457777778	0.328888889	0.48	48.38135515	0.209550067	0.839739192	1.678579783
lcl|NZ_CP072120.1_cds_WP_003151340.1_1318	[gene=pgsC]	[locus_tag=J5X95_RS06715]	[db_xref=GeneID:75093205]	[protein=poly-gamma-glutamate	biosynthesis	protein	PgsC]	[protein_id=WP_003151340.1]	[location=complement(1325671..1326120)]	[gbkey=CDS]	0.411111111	0.413333333	0.34	0.48	46.43950237	0.268549155	0.839739077	1.873820026
lcl|NZ_CP072120.1_cds_WP_038464125.1_641	[locus_tag=J5X95_RS03225]	[db_xref=GeneID:75092509]	[protein=aldo/keto	reductase]	[protein_id=WP_038464125.1]	[location=639677..640519]	[gbkey=CDS]	0.461447212	0.569395018	0.320284698	0.494661922	51.57762375	0.151940858	0.839545322	1.587298534
lcl|NZ_CP072120.1_cds_WP_007407423.1_1214	[gene=trxB]	[locus_tag=J5X95_RS06195]	[db_xref=GeneID:75093101]	[protein=thioredoxin-disulfide	reductase]	[protein_id=WP_007407423.1]	[location=complement(1210799..1211749)]	[gbkey=CDS]	0.474237645	0.56466877	0.372239748	0.485804416	51.7805625	0.230228696	0.839525072	1.753692724
lcl|NZ_CP072120.1_cds_WP_007409180.1_2824	[locus_tag=J5X95_RS14605]	[db_xref=GeneID:75094771]	[protein=hypothetical	protein]	[protein_id=WP_007409180.1]	[location=complement(2862614..2862973)]	[gbkey=CDS]	0.430555556	0.475	0.341666667	0.475	51.07167003	0.267474944	0.839514667	1.96342166
lcl|NZ_CP072120.1_cds_WP_007407609.1_1434	[locus_tag=J5X95_RS07300]	[db_xref=GeneID:75093320]	[protein=NAD-dependent	malic	enzyme]	[protein_id=WP_007407609.1]	[location=complement(1426919..1428616)]	[gbkey=CDS]	0.454652532	0.590106007	0.365724382	0.408127208	43.29129089	0.228170662	0.839491573	1.560195903
lcl|NZ_CP072120.1_cds_WP_003150926.1_1555	[locus_tag=J5X95_RS07900]	[db_xref=GeneID:75093440]	[protein=GlsB/YeaQ/YmgE	family	stress	response	membrane	protein]	[protein_id=WP_003150926.1]	[location=1545872..1546117]	[gbkey=CDS]	0.520325203	0.5	0.487804878	0.573170732	47.71291528	0.297357287	0.839484343	2.063908082
lcl|NZ_CP072120.1_cds_WP_003152989.1_375	[gene=ccpN]	[locus_tag=J5X95_RS01880]	[db_xref=GeneID:75092241]	[protein=transcriptional	regulator	CcpN]	[protein_id=WP_003152989.1]	[location=complement(369902..370540)]	[gbkey=CDS]	0.450704225	0.521126761	0.314553991	0.516431925	43.56500178	0.216452044	0.839429284	2.121029975
lcl|NZ_CP072120.1_cds_WP_003155740.1_2456	[locus_tag=J5X95_RS12690]	[db_xref=GeneID:75094393]	[protein=heptaprenylglyceryl	phosphate	synthase]	[protein_id=WP_003155740.1]	[location=2478939..2479628]	[gbkey=CDS]	0.494202899	0.586956522	0.32173913	0.573913043	45.01669274	0.186090205	0.839063185	1.993047311
lcl|NZ_CP072120.1_cds_WP_061046919.1_2817	[locus_tag=J5X95_RS14570]	[db_xref=GeneID:75094764]	[protein=iron	chaperone]	[protein_id=WP_061046919.1]	[location=2858023..2858394]	[gbkey=CDS]	0.481182796	0.524193548	0.39516129	0.524193548	54.65782061	0.244554789	0.838979454	2.034138631
lcl|NZ_CP072121.1_cds_WP_219371706.1_3931	[locus_tag=J5X95_RS20110]	[db_xref=GeneID:75095867]	[protein=hypothetical	protein]	[protein_id=WP_219371706.1]	[location=891..1382]	[gbkey=CDS]	0.404471545	0.469512195	0.347560976	0.396341463	54.16504615	0.178366892	0.838870876	1.477228589
lcl|NZ_CP072120.1_cds_WP_060560124.1_3881	[locus_tag=J5X95_RS19870]	[db_xref=GeneID:75095820]	[protein=collagen-like	protein]	[protein_id=WP_060560124.1]	[location=complement(4022347..4022763)]	[gbkey=CDS]	0.465227818	0.633093525	0.417266187	0.345323741	51.61114984	0.285526694	0.838782706	1.5781054
lcl|NZ_CP072120.1_cds_WP_003152233.1_805	[locus_tag=J5X95_RS04020]	[db_xref=GeneID:75092667]	[protein=carbonic	anhydrase]	[protein_id=WP_003152233.1]	[location=complement(799574..800143)]	[gbkey=CDS]	0.445614035	0.547368421	0.278947368	0.510526316	52.21752244	0.227643465	0.838771818	1.745558657
lcl|NZ_CP072120.1_cds_WP_007408194.1_499	[gene=dtd]	[locus_tag=J5X95_RS02500]	[db_xref=GeneID:75092365]	[protein=D-aminoacyl-tRNA	deacylase]	[protein_id=WP_007408194.1]	[location=complement(487280..487723)]	[gbkey=CDS]	0.466216216	0.560810811	0.358108108	0.47972973	50.93526377	0.257074296	0.838530792	1.792757657
lcl|NZ_CP072120.1_cds_WP_003152366.1_735	[locus_tag=J5X95_RS03675]	[db_xref=GeneID:75092598]	[protein=PepSY	domain-containing	protein]	[protein_id=WP_003152366.1]	[location=731759..732076]	[gbkey=CDS]	0.468553459	0.547169811	0.386792453	0.471698113	54.7493445	0.227845793	0.83849491	1.746848
lcl|NZ_CP072120.1_cds_WP_061046572.1_630	[locus_tag=J5X95_RS03170]	[db_xref=GeneID:75092498]	[protein=HAD	family	hydrolase]	[protein_id=WP_061046572.1]	[location=628054..628848]	[gbkey=CDS]	0.464150943	0.539622642	0.354716981	0.498113208	50.07673633	0.18232244	0.83845931	1.887085598
lcl|NZ_CP072120.1_cds_WP_007409527.1_3829	[locus_tag=J5X95_RS19610]	[db_xref=GeneID:75095768]	[protein=dihydrofolate	reductase]	[protein_id=WP_007409527.1]	[location=complement(3975719..3976204)]	[gbkey=CDS]	0.465020576	0.543209877	0.345679012	0.50617284	54.52227204	0.223442951	0.838443577	1.842391678
lcl|NZ_CP072120.1_cds_WP_039063253.1_49	[locus_tag=J5X95_RS00240]	[db_xref=GeneID:75091913]	[protein=class	I	SAM-dependent	RNA	methyltransferase]	[protein_id=WP_039063253.1]	[location=complement(30703..31869)]	[gbkey=CDS]	0.480719794	0.565552699	0.36503856	0.511568123	43.87831141	0.200299308	0.838406785	1.838142422
lcl|NZ_CP072120.1_cds_WP_012117495.1_3267	[locus_tag=J5X95_RS16820]	[db_xref=GeneID:75095213]	[protein=DUF177	domain-containing	protein]	[protein_id=WP_012117495.1]	[location=3320070..3320588]	[gbkey=CDS]	0.408477842	0.526011561	0.294797688	0.404624277	49.9817401	0.242905694	0.83829068	1.625900038
lcl|NZ_CP072120.1_cds_WP_100001211.1_2198	[locus_tag=J5X95_RS11325]	[db_xref=GeneID:75094124]	[protein=mannitol-1-phosphate	5-dehydrogenase]	[protein_id=WP_100001211.1]	[location=2231640..2232761]	[gbkey=CDS]	0.524955437	0.606951872	0.371657754	0.596256684	46.25588506	0.198084606	0.838264485	2.071924178
lcl|NZ_CP072120.1_cds_WP_007409623.1_3172	[gene=dapD]	[locus_tag=J5X95_RS16345]	[db_xref=GeneID:75095118]	[protein=2	3	4	5-tetrahydropyridine-2	6-dicarboxylate	N-acetyltransferase]	[protein_id=WP_007409623.1]	[location=3187687..3188397]	[gbkey=CDS]	0.457102672	0.569620253	0.35443038	0.447257384	46.55922513	0.244853386	0.838252681	1.879064615
lcl|NZ_CP072120.1_cds_WP_003154392.1_3304	[gene=pyrR]	[locus_tag=J5X95_RS17005]	[db_xref=GeneID:75095250]	[protein=bifunctional	pyrimidine	operon	transcriptional	regulator/uracil	phosphoribosyltransferase]	[protein_id=WP_003154392.1]	[location=3361570..3362115]	[gbkey=CDS]	0.492673993	0.604395604	0.340659341	0.532967033	46.28722672	0.220883246	0.838224375	2.016671546
lcl|NZ_CP072120.1_cds_WP_015239385.1_2551	[locus_tag=J5X95_RS13145]	[db_xref=GeneID:75094479]	[protein=MOSC	domain-containing	protein]	[protein_id=WP_015239385.1]	[location=2586536..2587195]	[gbkey=CDS]	0.510606061	0.595454545	0.386363636	0.55	46.88272118	0.266622321	0.838121647	2.043415765
lcl|NZ_CP072120.1_cds_WP_007611192.1_3238	[locus_tag=J5X95_RS16675]	[db_xref=GeneID:75095184]	[protein=YlaH-like	family	protein]	[protein_id=WP_007611192.1]	[location=3293275..3293595]	[gbkey=CDS]	0.498442368	0.588785047	0.327102804	0.579439252	49.95056422	0.243094789	0.837932831	2.101546478
lcl|NZ_CP072121.1_cds_WP_219371689.1_3932	[locus_tag=J5X95_RS20115]	[db_xref=GeneID:75095868]	[protein=hypothetical	protein]	[protein_id=WP_219371689.1]	[location=1385..2002]	[gbkey=CDS]	0.344660194	0.446601942	0.286407767	0.300970874	50.69924961	0.217505104	0.837660737	1.420758331
lcl|NZ_CP072121.1_cds_WP_219371689.1_4012	[locus_tag=J5X95_RS20505]	[db_xref=GeneID:75095946]	[protein=hypothetical	protein]	[protein_id=WP_219371689.1]	[location=65213..65830]	[gbkey=CDS]	0.344660194	0.446601942	0.286407767	0.300970874	50.69924961	0.217505104	0.837660737	1.420758331
lcl|NZ_CP072120.1_cds_WP_219371636.1_7	[locus_tag=J5X95_RS00035]	[db_xref=GeneID:75091872]	[protein=collagen-like	protein]	[protein_id=WP_219371636.1]	[location=complement(2624..3040)]	[gbkey=CDS]	0.462829736	0.625899281	0.417266187	0.345323741	51.58009829	0.284992698	0.837544911	1.579335893
lcl|NZ_CP072120.1_cds_WP_003155993.1_2395	[gene=rimI]	[locus_tag=J5X95_RS12385]	[db_xref=GeneID:75094332]	[protein=ribosomal	protein	S18-alanine	N-acetyltransferase]	[protein_id=WP_003155993.1]	[location=2415075..2415530]	[gbkey=CDS]	0.432017544	0.473684211	0.388157895	0.434210526	53.28690119	0.21423719	0.83731794	1.655759927
lcl|NZ_CP072120.1_cds_WP_094031787.1_3812	[locus_tag=J5X95_RS19525]	[db_xref=GeneID:75095751]	[protein=SMI1/KNR4	family	protein]	[protein_id=WP_094031787.1]	[location=complement(3961343..3961939)]	[gbkey=CDS]	0.340033501	0.43718593	0.266331658	0.316582915	46.78714172	0.180689917	0.837230079	1.457410835
lcl|NZ_CP072120.1_cds_WP_012117939.1_244	[gene=mce]	[locus_tag=J5X95_RS01220]	[db_xref=GeneID:75092109]	[protein=methylmalonyl-CoA	epimerase]	[protein_id=WP_012117939.1]	[location=complement(257675..258103)]	[gbkey=CDS]	0.487179487	0.594405594	0.377622378	0.48951049	54.95700583	0.198592396	0.837209703	1.675459418
lcl|NZ_CP072120.1_cds_WP_015239130.1_2134	[gene=hxlA]	[locus_tag=J5X95_RS11015]	[db_xref=GeneID:75094063]	[protein=3-hexulose-6-phosphate	synthase]	[protein_id=WP_015239130.1]	[location=complement(2148277..2148912)]	[gbkey=CDS]	0.440251572	0.589622642	0.325471698	0.405660377	48.58306217	0.214490728	0.837202728	1.57444734
lcl|NZ_CP072121.1_cds_WP_073982235.1_3979	[locus_tag=J5X95_RS20345]	[db_xref=GeneID:75095914]	[protein=hypothetical	protein]	[protein_id=WP_073982235.1]	[location=complement(32491..33114)]	[gbkey=CDS]	0.360576923	0.408653846	0.384615385	0.288461538	48.31062857	0.211783317	0.837178753	1.378148119
lcl|NZ_CP072121.1_cds_WP_073982249.1_3958	[locus_tag=J5X95_RS20245]	[db_xref=GeneID:75095894]	[protein=hypothetical	protein]	[protein_id=WP_073982249.1]	[location=complement(19421..19888)]	[gbkey=CDS]	0.384615385	0.41025641	0.320512821	0.423076923	54.62443199	0.170881271	0.837087558	1.507828954
lcl|NZ_CP072121.1_cds_WP_073982249.1_4036	[locus_tag=J5X95_RS20625]	[db_xref=GeneID:75095969]	[protein=hypothetical	protein]	[protein_id=WP_073982249.1]	[location=complement(83254..83721)]	[gbkey=CDS]	0.384615385	0.41025641	0.320512821	0.423076923	54.62443199	0.170881271	0.837087558	1.507828954
lcl|NZ_CP072120.1_cds_WP_061046718.1_3650	[locus_tag=J5X95_RS18715]	[db_xref=GeneID:75095590]	[protein=phage	head	closure	protein]	[protein_id=WP_061046718.1]	[location=complement(3829860..3830219)]	[gbkey=CDS]	0.461111111	0.541666667	0.358333333	0.483333333	60.87880439	0.160115334	0.836935498	1.518349457
lcl|NZ_CP072120.1_cds_WP_003155466.1_2645	[gene=bcp]	[locus_tag=J5X95_RS13615]	[db_xref=GeneID:75094573]	[protein=thioredoxin-dependent	thiol	peroxidase]	[protein_id=WP_003155466.1]	[location=2682329..2682802]	[gbkey=CDS]	0.44092827	0.563291139	0.297468354	0.462025316	54.67415189	0.170705644	0.836825621	1.500842772
lcl|NZ_CP072120.1_cds_WP_015239280.1_2378	[locus_tag=J5X95_RS12265]	[db_xref=GeneID:75094308]	[protein=hypothetical	protein]	[protein_id=WP_015239280.1]	[location=complement(2394289..2394462)]	[gbkey=CDS]	0.396551724	0.396551724	0.327586207	0.465517241	54.21826449	0.328148351	0.836466642	1.672896448
lcl|NZ_CP072120.1_cds_WP_059366946.1_3511	[locus_tag=J5X95_RS18040]	[db_xref=GeneID:75095457]	[protein=tetratricopeptide	repeat	protein]	[protein_id=WP_059366946.1]	[location=3626493..3627095]	[gbkey=CDS]	0.330016584	0.417910448	0.268656716	0.303482587	46.0750321	0.229114353	0.836272985	1.440244295
lcl|NZ_CP072120.1_cds_WP_012118729.1_1531	[locus_tag=J5X95_RS07780]	[db_xref=GeneID:75093416]	[protein=DUF423	domain-containing	protein]	[protein_id=WP_012118729.1]	[location=complement(1523065..1523436)]	[gbkey=CDS]	0.502688172	0.548387097	0.379032258	0.580645161	52.8160465	0.251248968	0.8360762	2.002005773
lcl|NZ_CP072120.1_cds_WP_007409294.1_2386	[locus_tag=J5X95_RS12305]	[db_xref=GeneID:75094316]	[protein=TetR	family	transcriptional	regulator]	[protein_id=WP_007409294.1]	[location=complement(2400272..2400853)]	[gbkey=CDS]	0.426116838	0.474226804	0.340206186	0.463917526	45.01803206	0.246409205	0.836062105	1.791959091
lcl|NZ_CP072120.1_cds_WP_015240911.1_1692	[locus_tag=J5X95_RS08580]	[db_xref=GeneID:75093576]	[protein=aldo/keto	reductase]	[protein_id=WP_015240911.1]	[location=1683173..1684105]	[gbkey=CDS]	0.476956056	0.54340836	0.318327974	0.569131833	49.21210793	0.185488205	0.835953615	1.960780595
lcl|NZ_CP072120.1_cds_WP_003154291.1_3359	[locus_tag=J5X95_RS17280]	[db_xref=GeneID:75095305]	[protein=YlqD	family	protein]	[protein_id=WP_003154291.1]	[location=3419218..3419604]	[gbkey=CDS]	0.426356589	0.527131783	0.279069767	0.472868217	54.78524201	0.186487387	0.835890138	1.603726647
lcl|NZ_CP072120.1_cds_WP_007408504.1_2572	[locus_tag=J5X95_RS13250]	[db_xref=GeneID:75094500]	[protein=shikimate	dehydrogenase]	[protein_id=WP_007408504.1]	[location=complement(2607938..2608822)]	[gbkey=CDS]	0.488135593	0.53220339	0.372881356	0.559322034	47.65556113	0.224669449	0.835877538	1.781908909
lcl|NZ_CP072120.1_cds_WP_043021587.1_631	[gene=thrS]	[locus_tag=J5X95_RS03175]	[db_xref=GeneID:75092499]	[protein=threonine--tRNA	ligase]	[protein_id=WP_043021587.1]	[location=complement(628902..630833)]	[gbkey=CDS]	0.495859213	0.597826087	0.324534161	0.565217391	44.36933943	0.173248676	0.835753357	2.023241304
lcl|NZ_CP072120.1_cds_WP_020955434.1_2416	[locus_tag=J5X95_RS12490]	[db_xref=GeneID:75094353]	[protein=SPFH	domain-containing	protein]	[protein_id=WP_020955434.1]	[location=2435631..2436635]	[gbkey=CDS]	0.463681592	0.465671642	0.355223881	0.570149254	46.95976838	0.197511681	0.835713592	1.72406354
lcl|NZ_CP072120.1_cds_WP_022553324.1_3662	[locus_tag=J5X95_RS18775]	[db_xref=GeneID:75095602]	[protein=SLATT	domain-containing	protein]	[protein_id=WP_022553324.1]	[location=complement(3837917..3838546)]	[gbkey=CDS]	0.284126984	0.380952381	0.238095238	0.233333333	43.04828635	0.283057716	0.835639282	1.493619817
lcl|NZ_CP072120.1_cds_WP_015240487.1_905	[gene=essA]	[locus_tag=J5X95_RS04640]	[db_xref=GeneID:75092790]	[protein=type	VII	secretion	protein	EssA]	[protein_id=WP_015240487.1]	[location=complement(902813..903286)]	[gbkey=CDS]	0.478902954	0.544303797	0.335443038	0.556962025	45.59344144	0.192515049	0.835582629	2.037714883
lcl|NZ_CP072120.1_cds_WP_072589184.1_3818	[gene=msrB]	[locus_tag=J5X95_RS19555]	[db_xref=GeneID:75095757]	[protein=peptide-methionine	(R)-S-oxide	reductase	MsrB]	[protein_id=WP_072589184.1]	[location=complement(3967930..3968364)]	[gbkey=CDS]	0.44137931	0.517241379	0.344827586	0.462068966	61	0.214301024	0.83554031	1.862779589
lcl|NZ_CP072120.1_cds_WP_085342221.1_461	[locus_tag=J5X95_RS02305]	[db_xref=GeneID:75092326]	[protein=DUF1641	domain-containing	protein]	[protein_id=WP_085342221.1]	[location=451287..451778]	[gbkey=CDS]	0.481707317	0.579268293	0.365853659	0.5	52.17441249	0.251535816	0.835539831	1.926211433
lcl|NZ_CP072120.1_cds_WP_007407750.1_1605	[locus_tag=J5X95_RS08145]	[db_xref=GeneID:75093489]	[protein=PTS	lactose/cellobiose	transporter	subunit	IIA]	[protein_id=WP_007407750.1]	[location=1589541..1589858]	[gbkey=CDS]	0.437106918	0.528301887	0.29245283	0.490566038	40.78016382	0.28732117	0.835506157	2.116247855
lcl|NZ_CP072120.1_cds_WP_003153639.1_3820	[locus_tag=J5X95_RS19565]	[db_xref=GeneID:75095759]	[protein=MarR	family	transcriptional	regulator]	[protein_id=WP_003153639.1]	[location=3969028..3969453]	[gbkey=CDS]	0.406103286	0.457746479	0.295774648	0.464788732	55.55393116	0.203506574	0.835447562	1.628553692
lcl|NZ_CP072120.1_cds_WP_015240004.1_3731	[locus_tag=J5X95_RS19125]	[db_xref=GeneID:75095672]	[protein=TraR/DksA	C4-type	zinc	finger	protein]	[protein_id=WP_015240004.1]	[location=complement(3895302..3895793)]	[gbkey=CDS]	0.428861789	0.573170732	0.31097561	0.402439024	49.89023906	0.245134691	0.83544679	1.617812853
lcl|NZ_CP072120.1_cds_WP_003151318.1_1331	[gene=budA]	[locus_tag=J5X95_RS06780]	[db_xref=GeneID:75093218]	[protein=acetolactate	decarboxylase]	[protein_id=WP_003151318.1]	[location=complement(1338818..1339585)]	[gbkey=CDS]	0.46484375	0.51171875	0.36328125	0.51953125	49.27550425	0.181151972	0.835416751	1.787135679
lcl|NZ_CP072120.1_cds_WP_012118443.1_1075	[locus_tag=J5X95_RS05490]	[db_xref=GeneID:75092960]	[protein=disulfide	oxidoreductase]	[protein_id=WP_012118443.1]	[location=complement(1075849..1076268)]	[gbkey=CDS]	0.457142857	0.421428571	0.371428571	0.578571429	54.31561275	0.164864905	0.835357314	1.698151887
lcl|NZ_CP072120.1_cds_WP_007407476.1_1269	[locus_tag=J5X95_RS06470]	[db_xref=GeneID:75093156]	[protein=DUF6470	family	protein]	[protein_id=WP_007407476.1]	[location=complement(1270186..1270755)]	[gbkey=CDS]	0.494736842	0.568421053	0.373684211	0.542105263	51.01034092	0.174863216	0.83535058	1.774543771
lcl|NZ_CP072121.1_cds_WP_219371683.1_4005	[locus_tag=J5X95_RS20470]	[db_xref=GeneID:75095939]	[protein=hypothetical	protein]	[protein_id=WP_219371683.1]	[location=55159..56787]	[gbkey=CDS]	0.585635359	0.760589319	0.46961326	0.526703499	46.64025075	0.226603492	0.835306325	2.776822029
lcl|NZ_CP072120.1_cds_WP_015417314.1_3068	[locus_tag=J5X95_RS15835]	[db_xref=GeneID:75095016]	[protein=MarR	family	transcriptional	regulator]	[protein_id=WP_015417314.1]	[location=complement(3087908..3088417)]	[gbkey=CDS]	0.462745098	0.517647059	0.317647059	0.552941176	50.98479032	0.191326683	0.83526278	2.080384309
lcl|NZ_CP072120.1_cds_WP_003154591.1_3177	[gene=rok]	[locus_tag=J5X95_RS16370]	[db_xref=GeneID:75095123]	[protein=transcriptional	regulator	Rok]	[protein_id=WP_003154591.1]	[location=3191937..3192533]	[gbkey=CDS]	0.432160804	0.527638191	0.407035176	0.361809045	45.02178086	0.268159148	0.83505044	1.705395437
lcl|NZ_CP072120.1_cds_WP_094031530.1_2322	[locus_tag=J5X95_RS11985]	[db_xref=GeneID:75094252]	[protein=amino	acid	racemase]	[protein_id=WP_094031530.1]	[location=2342487..2343167]	[gbkey=CDS]	0.34948605	0.466960352	0.31277533	0.268722467	45.49085296	0.26233687	0.834987281	1.522279193
lcl|NZ_CP072120.1_cds_WP_227749577.1_3809	[locus_tag=J5X95_RS19510]	[db_xref=GeneID:75095749]	[protein=hypothetical	protein]	[protein_id=WP_227749577.1]	[location=3959513..3959971]	[gbkey=CDS]	0.307189542	0.37254902	0.241830065	0.307189542	53.15396487	0.236022923	0.834882554	1.533331836
lcl|NZ_CP072120.1_cds_WP_012117865.1_108	[gene=ndk]	[locus_tag=J5X95_RS00540]	[db_xref=GeneID:75091973]	[protein=nucleoside-diphosphate	kinase]	[protein_id=WP_012117865.1]	[location=complement(84508..84954)]	[gbkey=CDS]	0.44966443	0.55033557	0.322147651	0.476510067	51.86657057	0.203475946	0.834851417	1.841595109
lcl|NZ_CP072120.1_cds_WP_059366735.1_2461	[locus_tag=J5X95_RS12715]	[db_xref=GeneID:75094398]	[protein=MgtC/SapB	family	protein]	[protein_id=WP_059366735.1]	[location=complement(2486418..2487110)]	[gbkey=CDS]	0.483405483	0.497835498	0.354978355	0.597402597	47.6079933	0.220696536	0.8346763	2.199985579
lcl|NZ_CP072120.1_cds_WP_007613091.1_680	[gene=tpx]	[locus_tag=J5X95_RS03415]	[db_xref=GeneID:75092547]	[protein=thiol	peroxidase]	[protein_id=WP_007613091.1]	[location=complement(681126..681629)]	[gbkey=CDS]	0.458333333	0.571428571	0.375	0.428571429	49.89355101	0.201291388	0.834620122	1.707919939
lcl|NZ_CP072120.1_cds_WP_033574425.1_1737	[locus_tag=J5X95_RS08795]	[db_xref=GeneID:75093619]	[protein=sigma-54-dependent	Fis	family	transcriptional	regulator]	[protein_id=WP_033574425.1]	[location=1730811..1732196]	[gbkey=CDS]	0.507374631	0.530973451	0.329646018	0.661504425	43.4918122	0.198817382	0.834404742	2.284654679
lcl|NZ_CP072120.1_cds_WP_041482441.1_3519	[locus_tag=J5X95_RS18080]	[db_xref=GeneID:75095465]	[protein=hypothetical	protein]	[protein_id=WP_041482441.1]	[location=3640102..3640578]	[gbkey=CDS]	0.394129979	0.421383648	0.421383648	0.339622642	50.01721618	0.203106384	0.834360691	1.348715705
lcl|NZ_CP072120.1_cds_WP_003151012.1_1499	[gene=pta]	[locus_tag=J5X95_RS07620]	[db_xref=GeneID:75093384]	[protein=phosphate	acetyltransferase]	[protein_id=WP_003151012.1]	[location=complement(1489141..1490112)]	[gbkey=CDS]	0.486625514	0.608024691	0.358024691	0.49382716	43.21047029	0.220009595	0.83434428	1.946944333
lcl|NZ_CP072120.1_cds_WP_012117388.1_3071	[locus_tag=J5X95_RS15850]	[db_xref=GeneID:75095019]	[protein=hypothetical	protein]	[protein_id=WP_012117388.1]	[location=3089648..3090109]	[gbkey=CDS]	0.484848485	0.493506494	0.415584416	0.545454545	53.54615596	0.20353212	0.834329034	1.854978955
lcl|NZ_CP072120.1_cds_WP_007408887.1_2431	[gene=guaA]	[locus_tag=J5X95_RS12565]	[db_xref=GeneID:75094368]	[protein=glutamine-hydrolyzing	GMP	synthase]	[protein_id=WP_007408887.1]	[location=2452979..2454520]	[gbkey=CDS]	0.483787289	0.581712062	0.344357977	0.525291829	45.78819374	0.18285199	0.834118111	1.832659424
lcl|NZ_CP072120.1_cds_WP_015240495.1_921	[locus_tag=J5X95_RS04720]	[db_xref=GeneID:75092806]	[protein=sulfite	oxidase-like	oxidoreductase]	[protein_id=WP_015240495.1]	[location=complement(929625..930221)]	[gbkey=CDS]	0.485762144	0.547738693	0.386934673	0.522613065	61	0.170476368	0.834061115	1.813610417
lcl|NZ_CP072120.1_cds_WP_003153497.1_82	[gene=dapB]	[locus_tag=J5X95_RS00410]	[db_xref=GeneID:75091947]	[protein=4-hydroxy-tetrahydrodipicolinate	reductase]	[protein_id=WP_003153497.1]	[location=complement(60094..60897)]	[gbkey=CDS]	0.503731343	0.615671642	0.365671642	0.529850746	46.9172872	0.189418963	0.83376371	1.907670252
lcl|NZ_CP072120.1_cds_WP_003154212.1_3411	[gene=frr]	[locus_tag=J5X95_RS17540]	[db_xref=GeneID:75095357]	[protein=ribosome	recycling	factor]	[protein_id=WP_003154212.1]	[location=3465251..3465808]	[gbkey=CDS]	0.448028674	0.575268817	0.35483871	0.413978495	48.53515702	0.25824801	0.833749196	1.74366564
lcl|NZ_CP072120.1_cds_WP_007409493.1_58	[locus_tag=J5X95_RS00290]	[db_xref=GeneID:75091923]	[protein=YppG	family	protein]	[protein_id=WP_007409493.1]	[location=complement(38659..39093)]	[gbkey=CDS]	0.510344828	0.579310345	0.365517241	0.586206897	51.32367526	0.248005571	0.833516762	1.853050482
lcl|NZ_CP072120.1_cds_WP_012116856.1_2250	[locus_tag=J5X95_RS11580]	[db_xref=GeneID:75094174]	[protein=manganese	catalase	family	protein]	[protein_id=WP_012116856.1]	[location=complement(2280713..2281534)]	[gbkey=CDS]	0.50486618	0.609489051	0.383211679	0.52189781	46.49556293	0.205925304	0.833502566	1.973749182
lcl|NZ_CP072120.1_cds_WP_225649648.1_854	[locus_tag=J5X95_RS04385]	[db_xref=GeneID:75092739]	[protein=transporter]	[protein_id=WP_225649648.1]	[location=complement(857263..857616)]	[gbkey=CDS]	0.511299435	0.533898305	0.449152542	0.550847458	47.92531271	0.284791392	0.833227388	2.446282724
lcl|NZ_CP072120.1_cds_WP_003153146.1_294	[gene=spoIIIAF]	[locus_tag=J5X95_RS01470]	[db_xref=GeneID:75092159]	[protein=stage	III	sporulation	protein	AF]	[protein_id=WP_003153146.1]	[location=complement(304190..304810)]	[gbkey=CDS]	0.417069243	0.487922705	0.285024155	0.47826087	41.71068624	0.243045998	0.833198571	1.948205889
lcl|NZ_CP072120.1_cds_WP_061581195.1_2593	[locus_tag=J5X95_RS13355]	[db_xref=GeneID:75094521]	[protein=hypothetical	protein]	[protein_id=WP_061581195.1]	[location=2628125..2628604]	[gbkey=CDS]	0.489583333	0.5875	0.35	0.53125	58.61204559	0.17990887	0.83313891	1.721709714
lcl|NZ_CP072120.1_cds_WP_012117769.1_3779	[locus_tag=J5X95_RS19360]	[db_xref=GeneID:75095719]	[protein=YodL	domain-containing	protein]	[protein_id=WP_012117769.1]	[location=complement(3937923..3938243)]	[gbkey=CDS]	0.473520249	0.523364486	0.373831776	0.523364486	54.81748574	0.230636993	0.832932823	1.944685643
lcl|NZ_CP072120.1_cds_WP_007407570.1_1383	[locus_tag=J5X95_RS07045]	[db_xref=GeneID:75093270]	[protein=VanZ	family	protein]	[protein_id=WP_007407570.1]	[location=complement(1387124..1387546)]	[gbkey=CDS]	0.520094563	0.524822695	0.404255319	0.631205674	48.5590562	0.187281631	0.832823148	1.897133902
lcl|NZ_CP072120.1_cds_WP_020955749.1_3179	[locus_tag=J5X95_RS16380]	[db_xref=GeneID:75095125]	[protein=molybdenum	cofactor	guanylyltransferase]	[protein_id=WP_020955749.1]	[location=3193692..3194294]	[gbkey=CDS]	0.495854063	0.552238806	0.388059701	0.547263682	49.82239317	0.1742422	0.832696395	1.941869305
lcl|NZ_CP072120.1_cds_WP_012118421.1_1049	[locus_tag=J5X95_RS05360]	[db_xref=GeneID:75092934]	[protein=regulatory	YrvL	family	protein]	[protein_id=WP_012118421.1]	[location=1045783..1046205]	[gbkey=CDS]	0.479905437	0.496453901	0.354609929	0.588652482	46.90772301	0.219669581	0.832686129	2.295008382
lcl|NZ_CP072120.1_cds_WP_007610770.1_2998	[locus_tag=J5X95_RS15485]	[db_xref=GeneID:75094946]	[protein=PH	domain-containing	protein]	[protein_id=WP_007610770.1]	[location=complement(3027620..3027997)]	[gbkey=CDS]	0.439153439	0.523809524	0.365079365	0.428571429	52.57362851	0.239241041	0.832640165	1.742091365
lcl|NZ_CP072120.1_cds_WP_032869940.1_3712	[locus_tag=J5X95_RS19025]	[db_xref=GeneID:75095652]	[protein=MarR	family	transcriptional	regulator]	[protein_id=WP_032869940.1]	[location=3879370..3879948]	[gbkey=CDS]	0.373056995	0.476683938	0.310880829	0.331606218	54.22007498	0.251039969	0.832588325	1.491584621
lcl|NZ_CP072120.1_cds_WP_003153237.1_242	[locus_tag=J5X95_RS01210]	[db_xref=GeneID:75092107]	[protein=tripeptidase	T]	[protein_id=WP_003153237.1]	[location=complement(255033..256148)]	[gbkey=CDS]	0.479390681	0.577956989	0.38172043	0.478494624	43.1778308	0.234995788	0.832349969	1.787867051
lcl|NZ_CP072120.1_cds_WP_015239709.1_3062	[locus_tag=J5X95_RS15805]	[db_xref=GeneID:75095010]	[protein=multidrug	efflux	SMR	transporter]	[protein_id=WP_015239709.1]	[location=3082986..3083324]	[gbkey=CDS]	0.519174041	0.566371681	0.362831858	0.628318584	51.28083659	0.231614464	0.832249781	2.051292642
lcl|NZ_CP072120.1_cds_WP_032868330.1_750	[locus_tag=J5X95_RS03750]	[db_xref=GeneID:75092613]	[protein=pseudouridine	synthase]	[protein_id=WP_032868330.1]	[location=complement(745905..746624)]	[gbkey=CDS]	0.501388889	0.633333333	0.35	0.520833333	49.23995525	0.200713805	0.8321759	1.849873729
lcl|NZ_CP072120.1_cds_WP_012117138.1_2666	[locus_tag=J5X95_RS13815]	[db_xref=GeneID:75094613]	[protein=hypothetical	protein]	[protein_id=WP_012117138.1]	[location=complement(2710793..2711260)]	[gbkey=CDS]	0.455128205	0.474358974	0.371794872	0.519230769	54.67984251	0.180399748	0.832146875	1.719906478
lcl|NZ_CP072121.1_cds_WP_219371694.1_3946	[locus_tag=J5X95_RS20185]	[db_xref=GeneID:75095882]	[protein=hypothetical	protein]	[protein_id=WP_219371694.1]	[location=10796..11143]	[gbkey=CDS]	0.359195402	0.422413793	0.336206897	0.318965517	61	0.273162154	0.832094586	1.515174322
lcl|NZ_CP072121.1_cds_WP_219371694.1_4024	[locus_tag=J5X95_RS20565]	[db_xref=GeneID:75095957]	[protein=hypothetical	protein]	[protein_id=WP_219371694.1]	[location=74629..74976]	[gbkey=CDS]	0.359195402	0.422413793	0.336206897	0.318965517	61	0.273162154	0.832094586	1.515174322
lcl|NZ_CP072120.1_cds_WP_132106656.1_2006	[locus_tag=J5X95_RS10380]	[db_xref=GeneID:75093936]	[protein=ATP-binding	protein]	[protein_id=WP_132106656.1]	[location=2015037..2017448]	[gbkey=CDS]	0.292288557	0.383084577	0.281094527	0.212686567	43.00151882	0.238001119	0.832083133	1.47790859
lcl|NZ_CP072120.1_cds_WP_007408338.1_307	[gene=mntR]	[locus_tag=J5X95_RS01535]	[db_xref=GeneID:75092172]	[protein=transcriptional	regulator	MntR]	[protein_id=WP_007408338.1]	[location=complement(313530..313958)]	[gbkey=CDS]	0.398601399	0.524475524	0.258741259	0.412587413	57.84398389	0.234408409	0.831995947	1.789230223
lcl|NZ_CP072120.1_cds_WP_004393104.1_1751	[gene=walR]	[locus_tag=J5X95_RS08865]	[db_xref=GeneID:75093633]	[protein=cell	wall	metabolism	DNA-binding	response	regulator	WalR]	[protein_id=WP_004393104.1]	[location=complement(1747908..1748615)]	[gbkey=CDS]	0.466101695	0.597457627	0.305084746	0.495762712	50.33024266	0.18957587	0.831990714	1.618493803
lcl|NZ_CP072120.1_cds_WP_012117101.1_2606	[locus_tag=J5X95_RS13420]	[db_xref=GeneID:75094534]	[protein=DoxX	family	protein]	[protein_id=WP_012117101.1]	[location=2646140..2646544]	[gbkey=CDS]	0.444444444	0.481481481	0.377777778	0.474074074	45.55498929	0.240749264	0.831834998	1.700024215
lcl|NZ_CP072120.1_cds_WP_012117352.1_2987	[locus_tag=J5X95_RS15430]	[db_xref=GeneID:75094935]	[protein=NAD(P)/FAD-dependent	oxidoreductase]	[protein_id=WP_012117352.1]	[location=3015354..3016532]	[gbkey=CDS]	0.467345208	0.600508906	0.384223919	0.417302799	41.19151974	0.278404178	0.831640173	1.769372885
lcl|NZ_CP072120.1_cds_WP_007409664.1_3223	[locus_tag=J5X95_RS16600]	[db_xref=GeneID:75095169]	[protein=hypothetical	protein]	[protein_id=WP_007409664.1]	[location=complement(3281621..3281995)]	[gbkey=CDS]	0.402666667	0.48	0.248	0.48	61	0.177448043	0.831573267	1.557926899
lcl|NZ_CP072120.1_cds_WP_007408771.1_718	[locus_tag=J5X95_RS03590]	[db_xref=GeneID:75092581]	[protein=GNAT	family	N-acetyltransferase]	[protein_id=WP_007408771.1]	[location=715762..716394]	[gbkey=CDS]	0.484992101	0.55450237	0.383886256	0.516587678	48.38555098	0.246222534	0.831488012	1.695626204
lcl|NZ_CP072120.1_cds_WP_015240758.1_1426	[gene=spoIIR]	[locus_tag=J5X95_RS07260]	[db_xref=GeneID:75093312]	[protein=stage	II	sporulation	protein	R]	[protein_id=WP_015240758.1]	[location=complement(1421190..1421870)]	[gbkey=CDS]	0.449339207	0.524229075	0.325991189	0.497797357	48.27312913	0.177086196	0.831457957	1.714419391
lcl|NZ_CP072120.1_cds_WP_003154263.1_3375	[gene=codY]	[locus_tag=J5X95_RS17360]	[db_xref=GeneID:75095321]	[protein=GTP-sensing	pleiotropic	transcriptional	regulator	CodY]	[protein_id=WP_003154263.1]	[location=3435041..3435820]	[gbkey=CDS]	0.448717949	0.542307692	0.326923077	0.476923077	44.68309068	0.225613483	0.831338782	1.775262363
lcl|NZ_CP072120.1_cds_WP_100001598.1_925	[locus_tag=J5X95_RS04740]	[db_xref=GeneID:75092810]	[protein=divergent	PAP2	family	protein]	[protein_id=WP_100001598.1]	[location=934060..934536]	[gbkey=CDS]	0.48427673	0.559748428	0.352201258	0.540880503	54.31624686	0.236249431	0.831338752	2.046283553
lcl|NZ_CP072120.1_cds_WP_025284292.1_2318	[locus_tag=J5X95_RS11965]	[db_xref=GeneID:75094248]	[protein=sulfurtransferase	TusA	family	protein]	[protein_id=WP_025284292.1]	[location=2338986..2339555]	[gbkey=CDS]	0.389770723	0.529100529	0.365079365	0.275132275	49.49288716	0.216231795	0.831297358	1.46769633
lcl|NZ_CP072120.1_cds_WP_004392944.1_1820	[gene=rnpA]	[locus_tag=J5X95_RS09230]	[db_xref=GeneID:75093706]	[protein=ribonuclease	P	protein	component]	[protein_id=WP_004392944.1]	[location=complement(1811564..1811914)]	[gbkey=CDS]	0.433048433	0.487179487	0.307692308	0.504273504	50.09228891	0.253302136	0.831281596	2.03092242
lcl|NZ_CP072120.1_cds_WP_003154544.1_3207	[gene=def]	[locus_tag=J5X95_RS16520]	[db_xref=GeneID:75095153]	[protein=peptide	deformylase]	[protein_id=WP_003154544.1]	[location=complement(3220692..3221246)]	[gbkey=CDS]	0.482882883	0.610810811	0.32972973	0.508108108	50.42769671	0.216749113	0.831271526	1.863901917
lcl|NZ_CP072120.1_cds_WP_012118117.1_559	[gene=ddcA]	[locus_tag=J5X95_RS02805]	[db_xref=GeneID:75092425]	[protein=DNA	damage	checkpoint	antagonist	DdcA]	[protein_id=WP_012118117.1]	[location=complement(548927..549931)]	[gbkey=CDS]	0.47761194	0.585074627	0.292537313	0.555223881	50.92701165	0.147529442	0.831227289	1.780709202
lcl|NZ_CP072120.1_cds_WP_020956380.1_1185	[locus_tag=J5X95_RS06045]	[db_xref=GeneID:75093071]	[protein=YitT	family	protein]	[protein_id=WP_020956380.1]	[location=complement(1185328..1185957)]	[gbkey=CDS]	0.425396825	0.428571429	0.414285714	0.433333333	47.58033577	0.209074559	0.831222828	1.632925097
lcl|NZ_CP072120.1_cds_WP_011996295.1_2106	[locus_tag=J5X95_RS10875]	[db_xref=GeneID:75094035]	[protein=DUF1989	domain-containing	protein]	[protein_id=WP_011996295.1]	[location=2116745..2117341]	[gbkey=CDS]	0.500837521	0.587939698	0.336683417	0.577889447	47.45477293	0.208208874	0.83120615	2.036009856
lcl|NZ_CP072120.1_cds_WP_015240761.1_1431	[locus_tag=J5X95_RS07285]	[db_xref=GeneID:75093317]	[protein=VOC	family	protein]	[protein_id=WP_015240761.1]	[location=1424785..1425168]	[gbkey=CDS]	0.489583333	0.5546875	0.390625	0.5234375	56.23956619	0.210095797	0.831055577	1.932091708
lcl|NZ_CP072120.1_cds_WP_007410241.1_2143	[locus_tag=J5X95_RS11050]	[db_xref=GeneID:75094069]	[protein=YcxB	family	protein]	[protein_id=WP_007410241.1]	[location=complement(2177723..2178262)]	[gbkey=CDS]	0.437037037	0.483333333	0.383333333	0.444444444	48.73896225	0.242172096	0.831027345	1.654430798
lcl|NZ_CP072120.1_cds_WP_007408347.1_291	[gene=accB]	[locus_tag=J5X95_RS01455]	[db_xref=GeneID:75092156]	[protein=acetyl-CoA	carboxylase	biotin	carboxyl	carrier	protein]	[protein_id=WP_007408347.1]	[location=complement(302218..302697)]	[gbkey=CDS]	0.45	0.61875	0.34375	0.3875	57.28074338	0.301283462	0.830847459	1.710410193
lcl|NZ_CP072120.1_cds_WP_003156711.1_2042	[locus_tag=J5X95_RS10560]	[db_xref=GeneID:75093972]	[protein=DedA	family	protein]	[protein_id=WP_003156711.1]	[location=2051745..2052233]	[gbkey=CDS]	0.431492843	0.386503067	0.331288344	0.576687117	54.58908216	0.157191476	0.830658383	1.589226979
lcl|NZ_CP072120.1_cds_WP_003153321.1_191	[locus_tag=J5X95_RS00955]	[db_xref=GeneID:75092056]	[protein=type	I	asparaginase]	[protein_id=WP_003153321.1]	[location=complement(155905..156894)]	[gbkey=CDS]	0.455555556	0.5	0.351515152	0.515151515	45.39229383	0.219072843	0.830505639	1.733265365
lcl|NZ_CP072120.1_cds_WP_012117852.1_91	[locus_tag=J5X95_RS00455]	[db_xref=GeneID:75091956]	[protein=YpiF	family	protein]	[protein_id=WP_012117852.1]	[location=complement(67153..67599)]	[gbkey=CDS]	0.418344519	0.489932886	0.32885906	0.436241611	52.62674961	0.210125351	0.8304242	1.634836865
lcl|NZ_CP072120.1_cds_WP_012118748.1_1563	[locus_tag=J5X95_RS07940]	[db_xref=GeneID:75093448]	[protein=DsbA	family	oxidoreductase]	[protein_id=WP_012118748.1]	[location=complement(1552080..1552682)]	[gbkey=CDS]	0.510779436	0.606965174	0.383084577	0.542288557	55.00374672	0.171970907	0.830116624	1.852824217
lcl|NZ_CP072120.1_cds_WP_007408208.1_482	[locus_tag=J5X95_RS02410]	[db_xref=GeneID:75092347]	[protein=transporter	substrate-binding	domain-containing	protein]	[protein_id=WP_007408208.1]	[location=470285..471112]	[gbkey=CDS]	0.448067633	0.474637681	0.380434783	0.489130435	52.13133054	0.248714453	0.830070813	1.823355402
lcl|NZ_CP072120.1_cds_WP_003152244.1_798	[gene=ytkD]	[locus_tag=J5X95_RS03985]	[db_xref=GeneID:75092660]	[protein=nucleoside	triphosphatase	YtkD]	[protein_id=WP_003152244.1]	[location=complement(796317..796796)]	[gbkey=CDS]	0.4625	0.5625	0.2875	0.5375	61	0.163973842	0.830061081	1.831726047
lcl|NZ_CP072120.1_cds_WP_042635653.1_1719	[locus_tag=J5X95_RS08710]	[db_xref=GeneID:75093602]	[protein=AIPR	family	protein]	[protein_id=WP_042635653.1]	[location=1714202..1715650]	[gbkey=CDS]	0.332643202	0.451345756	0.308488613	0.238095238	43.36247581	0.225288502	0.829995554	1.336570643
lcl|NZ_CP072120.1_cds_WP_042635029.1_2801	[locus_tag=J5X95_RS14490]	[db_xref=GeneID:75094748]	[protein=SDR	family	oxidoreductase]	[protein_id=WP_042635029.1]	[location=2841821..2842465]	[gbkey=CDS]	0.52248062	0.595348837	0.441860465	0.530232558	43.33227984	0.218918567	0.829941025	2.134236458
lcl|NZ_CP072120.1_cds_WP_003155802.1_2419	[locus_tag=J5X95_RS12505]	[db_xref=GeneID:75094356]	[protein=RNA	polymerase	sigma	factor]	[protein_id=WP_003155802.1]	[location=complement(2439740..2440237)]	[gbkey=CDS]	0.441767068	0.5	0.265060241	0.560240964	49.94274697	0.223679915	0.829851965	2.107814095
lcl|NZ_CP072120.1_cds_WP_004393007.1_2287	[locus_tag=J5X95_RS11800]	[db_xref=GeneID:75094218]	[protein=Rrf2	family	transcriptional	regulator]	[protein_id=WP_004393007.1]	[location=complement(2314194..2314697)]	[gbkey=CDS]	0.375	0.464285714	0.357142857	0.303571429	52.76298419	0.252264414	0.829752255	1.592805204
lcl|NZ_CP072120.1_cds_WP_015240450.1_827	[locus_tag=J5X95_RS04250]	[db_xref=GeneID:75092713]	[protein=DUF1016	domain-containing	protein]	[protein_id=WP_015240450.1]	[location=829108..829647]	[gbkey=CDS]	0.446296296	0.45	0.45	0.438888889	44.40254391	0.241457422	0.829649689	1.665751111
lcl|NZ_CP072120.1_cds_WP_007408672.1_885	[locus_tag=J5X95_RS04540]	[db_xref=GeneID:75092770]	[protein=Na+/H+	antiporter	subunit	E]	[protein_id=WP_007408672.1]	[location=888394..888870]	[gbkey=CDS]	0.480083857	0.459119497	0.352201258	0.628930818	48.07655142	0.188310434	0.829606583	2.25214381
lcl|NZ_CP072120.1_cds_WP_003153973.1_3567	[locus_tag=J5X95_RS18310]	[db_xref=GeneID:75095509]	[protein=YbgC/FadM	family	acyl-CoA	thioesterase]	[protein_id=WP_003153973.1]	[location=3675885..3676301]	[gbkey=CDS]	0.42206235	0.503597122	0.316546763	0.446043165	61	0.201444123	0.829568108	1.507166756
lcl|NZ_CP072120.1_cds_WP_003155385.1_2681	[locus_tag=J5X95_RS13895]	[db_xref=GeneID:75094629]	[protein=hypothetical	protein]	[protein_id=WP_003155385.1]	[location=2724566..2724937]	[gbkey=CDS]	0.478494624	0.580645161	0.379032258	0.475806452	46.25633332	0.281690221	0.829377103	1.767152086
lcl|NZ_CP072120.1_cds_WP_007409777.1_3378	[gene=fliE]	[locus_tag=J5X95_RS17375]	[db_xref=GeneID:75095324]	[protein=flagellar	hook-basal	body	complex	protein	FliE]	[protein_id=WP_007409777.1]	[location=3437026..3437346]	[gbkey=CDS]	0.398753894	0.476635514	0.308411215	0.411214953	55.35549553	0.22284422	0.829089336	1.537559403
lcl|NZ_CP072120.1_cds_WP_007408629.1_836	[locus_tag=J5X95_RS04295]	[db_xref=GeneID:75092721]	[protein=AI-2E	family	transporter]	[protein_id=WP_007408629.1]	[location=complement(837317..838477)]	[gbkey=CDS]	0.422911283	0.444444444	0.302325581	0.521963824	42.46646548	0.214301062	0.829078977	1.7853055
lcl|NZ_CP072120.1_cds_WP_007407614.1_1444	[locus_tag=J5X95_RS07345]	[db_xref=GeneID:75093329]	[protein=DUF2529	domain-containing	protein]	[protein_id=WP_007407614.1]	[location=1436511..1437032]	[gbkey=CDS]	0.482758621	0.557471264	0.390804598	0.5	51.01500212	0.261664827	0.828996806	2.050821717
lcl|NZ_CP072120.1_cds_WP_003153783.1_3737	[locus_tag=J5X95_RS19155]	[db_xref=GeneID:75095678]	[protein=PH	domain-containing	protein]	[protein_id=WP_003153783.1]	[location=complement(3897668..3898012)]	[gbkey=CDS]	0.385507246	0.417391304	0.32173913	0.417391304	61	0.195981784	0.828942007	1.574458094
lcl|NZ_CP072120.1_cds_WP_032870800.1_2194	[locus_tag=J5X95_RS11305]	[db_xref=GeneID:75094120]	[protein=DeoR	family	transcriptional	regulator]	[protein_id=WP_032870800.1]	[location=complement(2228477..2229049)]	[gbkey=CDS]	0.513089005	0.534031414	0.408376963	0.596858639	52.1262149	0.176149876	0.828863545	2.012001693
lcl|NZ_CP072120.1_cds_WP_003150959.1_1539	[locus_tag=J5X95_RS07820]	[db_xref=GeneID:75093424]	[protein=bifunctional	hydroxymethylpyrimidine	kinase/phosphomethylpyrimidine	kinase]	[protein_id=WP_003150959.1]	[location=1528597..1529409]	[gbkey=CDS]	0.496924969	0.568265683	0.383763838	0.538745387	47.03248925	0.199474736	0.828791044	1.865991821
lcl|NZ_CP072120.1_cds_WP_014417585.1_3123	[gene=queD]	[locus_tag=J5X95_RS16105]	[db_xref=GeneID:75095070]	[protein=6-carboxytetrahydropterin	synthase	QueD]	[protein_id=WP_014417585.1]	[location=3142872..3143312]	[gbkey=CDS]	0.485260771	0.530612245	0.346938776	0.578231293	49.77653737	0.234766501	0.828665436	1.874546837
lcl|NZ_CP072120.1_cds_WP_007410170.1_826	[locus_tag=J5X95_RS04245]	[db_xref=GeneID:75092712]	[protein=GbsR/MarR	family	transcriptional	regulator]	[protein_id=WP_007410170.1]	[location=828394..828948]	[gbkey=CDS]	0.461261261	0.535135135	0.324324324	0.524324324	52.39010936	0.193961982	0.82851839	1.733906474
lcl|NZ_CP072120.1_cds_WP_003155034.1_2907	[gene=spx]	[locus_tag=J5X95_RS15020]	[db_xref=GeneID:75094854]	[protein=transcriptional	regulator	Spx]	[protein_id=WP_003155034.1]	[location=2946131..2946526]	[gbkey=CDS]	0.426767677	0.5	0.363636364	0.416666667	54.42129111	0.205065791	0.828479299	1.617844404
lcl|NZ_CP072120.1_cds_WP_003156023.1_2385	[locus_tag=J5X95_RS12300]	[db_xref=GeneID:75094315]	[protein=multidrug	efflux	SMR	transporter]	[protein_id=WP_003156023.1]	[location=complement(2399870..2400199)]	[gbkey=CDS]	0.439393939	0.472727273	0.363636364	0.481818182	61	0.249637478	0.828473599	1.999009575
lcl|NZ_CP072120.1_cds_WP_003153833.1_3702	[gene=rtp]	[locus_tag=J5X95_RS18980]	[db_xref=GeneID:75095643]	[protein=replication	termination	protein]	[protein_id=WP_003153833.1]	[location=complement(3869676..3870044)]	[gbkey=CDS]	0.390243902	0.512195122	0.235772358	0.422764228	53.93834777	0.205342614	0.828448293	1.53149238
lcl|NZ_CP072120.1_cds_WP_219371563.1_2526	[locus_tag=J5X95_RS13040]	[db_xref=GeneID:75094461]	[protein=DEAD/DEAH	box	helicase]	[protein_id=WP_219371563.1]	[location=2553037..2554167]	[gbkey=CDS]	0.500442087	0.588859416	0.344827586	0.567639257	45.26277224	0.193943631	0.828425675	1.992260756
lcl|NZ_CP072120.1_cds_WP_007409140.1_2871	[locus_tag=J5X95_RS14840]	[db_xref=GeneID:75094818]	[protein=prolyl	oligopeptidase	family	serine	peptidase]	[protein_id=WP_007409140.1]	[location=2909471..2910238]	[gbkey=CDS]	0.5	0.63671875	0.3359375	0.52734375	47.07061653	0.204077755	0.828357687	2.052870287
lcl|NZ_CP072120.1_cds_WP_007410267.1_2172	[locus_tag=J5X95_RS11195]	[db_xref=GeneID:75094098]	[protein=response	regulator	transcription	factor]	[protein_id=WP_007410267.1]	[location=2206720..2207403]	[gbkey=CDS]	0.478070175	0.526315789	0.324561404	0.583333333	51.60961215	0.157805167	0.828328147	2.12948333
lcl|NZ_CP072120.1_cds_WP_007408846.1_812	[gene=menB]	[locus_tag=J5X95_RS04055]	[db_xref=GeneID:75092674]	[protein=1	4-dihydroxy-2-naphthoyl-CoA	synthase]	[protein_id=WP_007408846.1]	[location=complement(806367..807185)]	[gbkey=CDS]	0.494505495	0.615384615	0.41025641	0.457875458	46.8606036	0.185662273	0.828251518	1.684243996
lcl|NZ_CP072120.1_cds_WP_003154528.1_3220	[gene=pdhB]	[locus_tag=J5X95_RS16585]	[db_xref=GeneID:75095166]	[protein=pyruvate	dehydrogenase	complex	E1	component	subunit	beta]	[protein_id=WP_003154528.1]	[location=3277727..3278704]	[gbkey=CDS]	0.477505112	0.650306748	0.386503067	0.395705521	42.77707363	0.243832184	0.828245732	1.701075493
lcl|NZ_CP072120.1_cds_WP_012117609.1_3498	[locus_tag=J5X95_RS17975]	[db_xref=GeneID:75095444]	[protein=hypothetical	protein]	[protein_id=WP_012117609.1]	[location=3615195..3615815]	[gbkey=CDS]	0.484702093	0.632850242	0.299516908	0.52173913	49.69438067	0.198773618	0.828219301	1.814997353
lcl|NZ_CP072120.1_cds_WP_007409110.1_2906	[locus_tag=J5X95_RS15015]	[db_xref=GeneID:75094853]	[protein=GNAT	family	N-acetyltransferase]	[protein_id=WP_007409110.1]	[location=2945374..2945952]	[gbkey=CDS]	0.409326425	0.487046632	0.25388601	0.487046632	54.65883129	0.165874622	0.828207503	1.788961922
lcl|NZ_CP072120.1_cds_WP_003156396.1_1905	[gene=ctsR]	[locus_tag=J5X95_RS09800]	[db_xref=GeneID:75093820]	[protein=transcriptional	regulator	CtsR]	[protein_id=WP_003156396.1]	[location=1914929..1915393]	[gbkey=CDS]	0.359139785	0.451612903	0.283870968	0.341935484	50.91048415	0.264562544	0.828140651	1.477864058
lcl|NZ_CP072120.1_cds_WP_007408142.1_564	[gene=ilvC]	[locus_tag=J5X95_RS02830]	[db_xref=GeneID:75092430]	[protein=ketol-acid	reductoisomerase]	[protein_id=WP_007408142.1]	[location=complement(554793..555821)]	[gbkey=CDS]	0.469387755	0.61516035	0.346938776	0.44606414	46.47252822	0.19055554	0.827702442	1.591417967
lcl|NZ_CP072120.1_cds_WP_032861567.1_164	[gene=lepB]	[locus_tag=J5X95_RS00820]	[db_xref=GeneID:75092029]	[protein=signal	peptidase	I]	[protein_id=WP_032861567.1]	[location=complement(133746..134321)]	[gbkey=CDS]	0.463541667	0.510416667	0.3125	0.567708333	50.35066545	0.188021092	0.827660107	1.984613575
lcl|NZ_CP072120.1_cds_WP_085341829.1_2601	[locus_tag=J5X95_RS13395]	[db_xref=GeneID:75094529]	[protein=MurR/RpiR	family	transcriptional	regulator]	[protein_id=WP_085341829.1]	[location=2637265..2638026]	[gbkey=CDS]	0.427821522	0.488188976	0.299212598	0.496062992	43.81258296	0.201329728	0.827594528	2.222777355
lcl|NZ_CP072120.1_cds_WP_012118395.1_1012	[locus_tag=J5X95_RS05175]	[db_xref=GeneID:75092897]	[protein=acetoacetate	decarboxylase]	[protein_id=WP_012118395.1]	[location=1011298..1012044]	[gbkey=CDS]	0.400267738	0.53815261	0.369477912	0.293172691	51.10741749	0.224939964	0.82750014	1.426710469
lcl|NZ_CP072120.1_cds_WP_007408164.1_539	[locus_tag=J5X95_RS02705]	[db_xref=GeneID:75092405]	[protein=Maf	family	protein]	[protein_id=WP_007408164.1]	[location=complement(523523..524092)]	[gbkey=CDS]	0.470175439	0.563157895	0.394736842	0.452631579	54.31503368	0.258695752	0.827424052	1.786802576
lcl|NZ_CP072120.1_cds_WP_003153391.1_148	[gene=resA]	[locus_tag=J5X95_RS00740]	[db_xref=GeneID:75092013]	[protein=thiol-disulfide	oxidoreductase	ResA]	[protein_id=WP_003153391.1]	[location=complement(122094..122633)]	[gbkey=CDS]	0.462962963	0.505555556	0.355555556	0.527777778	51.337836	0.176803629	0.827415482	1.859007977
lcl|NZ_CP072120.1_cds_WP_003153484.1_90	[locus_tag=J5X95_RS00450]	[db_xref=GeneID:75091955]	[protein=ubiquinol-cytochrome	c	reductase	iron-sulfur	subunit]	[protein_id=WP_003153484.1]	[location=complement(66511..67014)]	[gbkey=CDS]	0.492063492	0.547619048	0.392857143	0.535714286	60.10186422	0.183997291	0.827363113	1.737095285
lcl|NZ_CP072120.1_cds_WP_007409714.1_3289	[gene=sigE]	[locus_tag=J5X95_RS16930]	[db_xref=GeneID:75095235]	[protein=RNA	polymerase	sporulation	sigma	factor	SigE]	[protein_id=WP_007409714.1]	[location=3348079..3348798]	[gbkey=CDS]	0.429166667	0.491666667	0.283333333	0.5125	52.99605702	0.174788697	0.827301206	1.703522781
lcl|NZ_CP072120.1_cds_WP_015239285.1_2389	[locus_tag=J5X95_RS12320]	[db_xref=GeneID:75094319]	[protein=SRPBCC	domain-containing	protein]	[protein_id=WP_015239285.1]	[location=complement(2403737..2404204)]	[gbkey=CDS]	0.478632479	0.506410256	0.397435897	0.532051282	49.38587603	0.216447056	0.82727018	1.95184853
lcl|NZ_CP072120.1_cds_WP_020955737.1_3148	[gene=splB]	[locus_tag=J5X95_RS16225]	[db_xref=GeneID:75095094]	[protein=spore	photoproduct	lyase]	[protein_id=WP_020955737.1]	[location=3164012..3165040]	[gbkey=CDS]	0.448979592	0.513119534	0.335276968	0.498542274	48.08668038	0.152063015	0.827236313	1.780687929
lcl|NZ_CP072120.1_cds_WP_003156645.1_2088	[locus_tag=J5X95_RS10785]	[db_xref=GeneID:75094017]	[protein=TerD	family	protein]	[protein_id=WP_003156645.1]	[location=2096019..2096597]	[gbkey=CDS]	0.504317789	0.595854922	0.362694301	0.554404145	49.23101105	0.170685157	0.827189141	1.815389997
lcl|NZ_CP072120.1_cds_WP_007408520.1_2590	[gene=rlmD]	[locus_tag=J5X95_RS13340]	[db_xref=GeneID:75094518]	[protein=23S	rRNA	(uracil(1939)-C(5))-methyltransferase	RlmD]	[protein_id=WP_007408520.1]	[location=2623615..2625015]	[gbkey=CDS]	0.502498216	0.565310493	0.368308351	0.573875803	47.09909594	0.187520686	0.8271491	2.071664587
lcl|NZ_CP072120.1_cds_WP_025285021.1_424	[locus_tag=J5X95_RS02120]	[db_xref=GeneID:75092289]	[protein=GDSL-type	esterase/lipase	family	protein]	[protein_id=WP_025285021.1]	[location=complement(412845..413576)]	[gbkey=CDS]	0.474043716	0.5	0.413934426	0.508196721	49.92526204	0.185003277	0.827083758	2.114133814
lcl|NZ_CP072120.1_cds_WP_020958057.1_1654	[locus_tag=J5X95_RS08390]	[db_xref=GeneID:75093538]	[protein=6-phospho-beta-glucosidase]	[protein_id=WP_020958057.1]	[location=complement(1640205..1641602)]	[gbkey=CDS]	0.504291845	0.532188841	0.377682403	0.603004292	46.73026563	0.16101793	0.82693183	2.107661896
lcl|NZ_CP072120.1_cds_WP_038459560.1_762	[gene=leuS]	[locus_tag=J5X95_RS03810]	[db_xref=GeneID:75092625]	[protein=leucine--tRNA	ligase]	[protein_id=WP_038459560.1]	[location=complement(758343..760757)]	[gbkey=CDS]	0.501449275	0.6	0.376397516	0.527950311	43.84678012	0.171058014	0.826863437	1.887828515
lcl|NZ_CP072120.1_cds_WP_007408896.1_2441	[gene=purB]	[locus_tag=J5X95_RS12615]	[db_xref=GeneID:75094378]	[protein=adenylosuccinate	lyase]	[protein_id=WP_007408896.1]	[location=2462356..2463648]	[gbkey=CDS]	0.484918794	0.556844548	0.357308585	0.540603248	46.30599695	0.188536255	0.826777802	1.988173701
lcl|NZ_CP072120.1_cds_WP_007408834.1_799	[locus_tag=J5X95_RS03990]	[db_xref=GeneID:75092661]	[protein=holin	family	protein]	[protein_id=WP_007408834.1]	[location=complement(796929..797333)]	[gbkey=CDS]	0.444444444	0.474074074	0.311111111	0.548148148	42.09665218	0.285864211	0.826768257	2.038803458
lcl|NZ_CP072120.1_cds_WP_094031924.1_3793	[locus_tag=J5X95_RS19430]	[db_xref=GeneID:75095733]	[protein=GyrI-like	domain-containing	protein]	[protein_id=WP_094031924.1]	[location=complement(3947921..3948367)]	[gbkey=CDS]	0.389261745	0.469798658	0.32885906	0.369127517	61	0.166566982	0.826734004	1.31650823
lcl|NZ_CP072120.1_cds_WP_015240551.1_1021	[locus_tag=J5X95_RS05220]	[db_xref=GeneID:75092906]	[protein=response	regulator	transcription	factor]	[protein_id=WP_015240551.1]	[location=1020090..1020767]	[gbkey=CDS]	0.448377581	0.517699115	0.309734513	0.517699115	48.58738816	0.183198042	0.826722841	1.781504032
lcl|NZ_CP072120.1_cds_WP_094031294.1_1127	[locus_tag=J5X95_RS05755]	[db_xref=GeneID:75093013]	[protein=TIM	barrel	protein]	[protein_id=WP_094031294.1]	[location=complement(1122445..1123365)]	[gbkey=CDS]	0.458197611	0.573289902	0.309446254	0.491856678	51.40160893	0.171053389	0.826702008	1.79783572
lcl|NZ_CP072120.1_cds_WP_082999068.1_2474	[locus_tag=J5X95_RS12780]	[db_xref=GeneID:75094410]	[protein=antitoxin	YezG	family	protein]	[protein_id=WP_082999068.1]	[location=complement(2502363..2502833)]	[gbkey=CDS]	0.356687898	0.50955414	0.222929936	0.337579618	54.91912948	0.163536243	0.826696526	1.488833367
lcl|NZ_CP072120.1_cds_WP_007409390.1_205	[locus_tag=J5X95_RS01025]	[db_xref=GeneID:75092070]	[protein=YolD-like	family	protein]	[protein_id=WP_007409390.1]	[location=165568..165912]	[gbkey=CDS]	0.495652174	0.565217391	0.373913043	0.547826087	61	0.213416148	0.826570917	2.130215946
lcl|NZ_CP072120.1_cds_WP_003151541.1_1181	[locus_tag=J5X95_RS06025]	[db_xref=GeneID:75093067]	[protein=helix-turn-helix	domain-containing	protein]	[protein_id=WP_003151541.1]	[location=1182361..1182816]	[gbkey=CDS]	0.473684211	0.532894737	0.368421053	0.519736842	51.558883	0.242895592	0.826527622	2.074713742
lcl|NZ_CP072120.1_cds_WP_012117889.1_157	[locus_tag=J5X95_RS00785]	[db_xref=GeneID:75092022]	[protein=DUF309	domain-containing	protein]	[protein_id=WP_012117889.1]	[location=128227..128748]	[gbkey=CDS]	0.48467433	0.574712644	0.402298851	0.477011494	47.53144355	0.261058233	0.826324745	2.094189837
lcl|NZ_CP072120.1_cds_WP_015239640.1_3637	[locus_tag=J5X95_RS18655]	[db_xref=GeneID:75095578]	[protein=phage	holin	family	protein]	[protein_id=WP_015239640.1]	[location=complement(3816563..3816985)]	[gbkey=CDS]	0.444444444	0.475177305	0.304964539	0.553191489	52.14450213	0.185195691	0.826261295	1.775157175
lcl|NZ_CP072121.1_cds_WP_208557298.1_3937	[locus_tag=J5X95_RS20140]	[db_xref=GeneID:75095873]	[protein=hypothetical	protein]	[protein_id=WP_208557298.1]	[location=4610..5053]	[gbkey=CDS]	0.396396396	0.47972973	0.331081081	0.378378378	53.87602234	0.223976904	0.826243998	1.536573467
lcl|NZ_CP072121.1_cds_WP_208557298.1_4016	[locus_tag=J5X95_RS20525]	[db_xref=GeneID:75095949]	[protein=hypothetical	protein]	[protein_id=WP_208557298.1]	[location=68441..68884]	[gbkey=CDS]	0.396396396	0.47972973	0.331081081	0.378378378	53.87602234	0.223976904	0.826243998	1.536573467
lcl|NZ_CP072120.1_cds_J5X95_RS18010_3505	[locus_tag=J5X95_RS18010]	[db_xref=GeneID:75095451]	[protein=peptidoglycan-binding	domain-containing	protein]	[pseudo=true]	[partial=5']	[location=<3622876..3623139]	[gbkey=CDS]	0.443548387	0.397590361	0.457831325	0.475609756	54.03173886	0.290273531	0.826180851	1.659366881
lcl|NZ_CP072121.1_cds_WP_219371701.1_4049	[locus_tag=J5X95_RS20685]	[db_xref=GeneID:75095981]	[protein=hypothetical	protein]	[protein_id=WP_219371701.1]	[location=complement(90796..91194)]	[gbkey=CDS]	0.373433584	0.383458647	0.398496241	0.338345865	51.63631838	0.228502708	0.826175436	1.559100238
lcl|NZ_CP072120.1_cds_WP_003153448.1_113	[gene=folE]	[locus_tag=J5X95_RS00565]	[db_xref=GeneID:75091978]	[protein=GTP	cyclohydrolase	I	FolE]	[protein_id=WP_003153448.1]	[location=complement(87933..88505)]	[gbkey=CDS]	0.486910995	0.617801047	0.361256545	0.481675393	48.5927647	0.24077576	0.826033371	1.89333179
lcl|NZ_CP072120.1_cds_WP_003156751.1_2014	[locus_tag=J5X95_RS10420]	[db_xref=GeneID:75093944]	[protein=CidA/LrgA	family	holin-like	protein]	[protein_id=WP_003156751.1]	[location=complement(2024501..2024905)]	[gbkey=CDS]	0.469135802	0.444444444	0.333333333	0.62962963	49.35682923	0.225506122	0.825932184	2.252582999
lcl|NZ_CP072120.1_cds_WP_003154608.1_3167	[locus_tag=J5X95_RS16320]	[db_xref=GeneID:75095113]	[protein=cyclic-di-AMP-binding	protein	CbpB]	[protein_id=WP_003154608.1]	[location=3184189..3184632]	[gbkey=CDS]	0.441441441	0.513513514	0.277027027	0.533783784	56.53532391	0.159238077	0.825929462	1.625235692
lcl|NZ_CP072120.1_cds_WP_061046726.1_3639	[locus_tag=J5X95_RS18665]	[db_xref=GeneID:75095580]	[protein=hypothetical	protein]	[protein_id=WP_061046726.1]	[location=complement(3817220..3817582)]	[gbkey=CDS]	0.473829201	0.578512397	0.363636364	0.479338843	59.4855506	0.158571127	0.825920064	1.704553874
lcl|NZ_CP072120.1_cds_WP_012118444.1_1076	[locus_tag=J5X95_RS05495]	[db_xref=GeneID:75092961]	[protein=DsbA	family	protein]	[protein_id=WP_012118444.1]	[location=complement(1076258..1076929)]	[gbkey=CDS]	0.425595238	0.491071429	0.308035714	0.477678571	48.82451266	0.193620146	0.825907565	1.766114824
lcl|NZ_CP072120.1_cds_WP_003156188.1_2273	[gene=endB]	[locus_tag=J5X95_RS11695]	[db_xref=GeneID:75094197]	[protein=type	II	toxin-antitoxin	system	antitoxin	EndoAI]	[protein_id=WP_003156188.1]	[location=2303044..2303325]	[gbkey=CDS]	0.468085106	0.489361702	0.436170213	0.478723404	43.18485715	0.303026308	0.825756824	1.831240593
lcl|NZ_CP072120.1_cds_WP_007407496.1_1294	[locus_tag=J5X95_RS06595]	[db_xref=GeneID:75093181]	[protein=hypothetical	protein]	[protein_id=WP_007407496.1]	[location=complement(1296252..1296569)]	[gbkey=CDS]	0.389937107	0.462264151	0.320754717	0.386792453	59.91536216	0.236776978	0.825596972	1.648031806
lcl|NZ_CP072120.1_cds_WP_094031633.1_2853	[locus_tag=J5X95_RS14750]	[db_xref=GeneID:75094800]	[protein=DinB	family	protein]	[protein_id=WP_094031633.1]	[location=complement(2893659..2894153)]	[gbkey=CDS]	0.448484848	0.545454545	0.284848485	0.515151515	52.25362792	0.194214757	0.825541526	1.804900679
lcl|NZ_CP072120.1_cds_WP_012118280.1_831	[locus_tag=J5X95_RS04270]	[db_xref=GeneID:75092717]	[protein=cupin	domain-containing	protein]	[protein_id=WP_012118280.1]	[location=832893..833534]	[gbkey=CDS]	0.442367601	0.471962617	0.378504673	0.476635514	48.19814794	0.203238449	0.825520618	1.882753902
lcl|NZ_CP072120.1_cds_WP_003152575.1_582	[gene=sdhB]	[locus_tag=J5X95_RS02930]	[db_xref=GeneID:75092450]	[protein=succinate	dehydrogenase	iron-sulfur	subunit]	[protein_id=WP_003152575.1]	[location=complement(575926..576684)]	[gbkey=CDS]	0.5085639	0.509881423	0.442687747	0.57312253	51.62393542	0.178681097	0.825486265	1.876040878
lcl|NZ_CP072120.1_cds_WP_039063704.1_1228	[locus_tag=J5X95_RS06265]	[db_xref=GeneID:75093115]	[protein=C39	family	peptidase]	[protein_id=WP_039063704.1]	[location=1225904..1226629]	[gbkey=CDS]	0.444903581	0.475206612	0.355371901	0.504132231	44.6389767	0.194181841	0.825475834	1.718137282
lcl|NZ_CP072120.1_cds_WP_124934987.1_28	[locus_tag=J5X95_RS00140]	[db_xref=GeneID:75091893]	[protein=RusA	family	crossover	junction	endodeoxyribonuclease]	[protein_id=WP_124934987.1]	[location=complement(15455..15883)]	[gbkey=CDS]	0.438228438	0.538461538	0.335664336	0.440559441	47.80442094	0.223049519	0.825327812	1.712652663
lcl|NZ_CP072120.1_cds_WP_124934987.1_3902	[locus_tag=J5X95_RS19975]	[db_xref=GeneID:75095841]	[protein=RusA	family	crossover	junction	endodeoxyribonuclease]	[protein_id=WP_124934987.1]	[location=complement(4035209..4035637)]	[gbkey=CDS]	0.438228438	0.538461538	0.335664336	0.440559441	47.80442094	0.223049519	0.825327812	1.712652663
lcl|NZ_CP072120.1_cds_WP_012116852.1_2246	[locus_tag=J5X95_RS11560]	[db_xref=GeneID:75094170]	[protein=EcsC	family	protein]	[protein_id=WP_012116852.1]	[location=2278570..2279376]	[gbkey=CDS]	0.516728625	0.576208178	0.3866171	0.587360595	44.91776507	0.193889036	0.825296642	2.152449439
lcl|NZ_CP072120.1_cds_WP_007409499.1_51	[locus_tag=J5X95_RS00255]	[db_xref=GeneID:75091916]	[protein=DUF1273	domain-containing	protein]	[protein_id=WP_007409499.1]	[location=complement(32782..33330)]	[gbkey=CDS]	0.460837887	0.568306011	0.327868852	0.486338798	57.61270109	0.181254305	0.825296299	1.674792435
lcl|NZ_CP072120.1_cds_WP_033574951.1_2432	[locus_tag=J5X95_RS12570]	[db_xref=GeneID:75094369]	[protein=sigma-70	family	RNA	polymerase	sigma	factor]	[protein_id=WP_033574951.1]	[location=2454624..2455157]	[gbkey=CDS]	0.434456929	0.528089888	0.275280899	0.5	61	0.129930336	0.825278042	1.695775039
lcl|NZ_CP072120.1_cds_WP_014416740.1_1904	[gene=lysS]	[locus_tag=J5X95_RS09720]	[db_xref=GeneID:75093804]	[protein=lysine--tRNA	ligase]	[protein_id=WP_014416740.1]	[location=1902111..1903610]	[gbkey=CDS]	0.457333333	0.586	0.322	0.464	46.55787293	0.176055848	0.825257355	1.651491672
lcl|NZ_CP072120.1_cds_WP_007407832.1_1682	[gene=iolI]	[locus_tag=J5X95_RS08530]	[db_xref=GeneID:75093566]	[protein=2-keto-myo-inositol	isomerase]	[protein_id=WP_007407832.1]	[location=complement(1671493..1672335)]	[gbkey=CDS]	0.46975089	0.526690391	0.302491103	0.580071174	48.7029402	0.145423342	0.825214622	1.949753066
lcl|NZ_CP072120.1_cds_WP_003151618.1_1138	[gene=tpiA]	[locus_tag=J5X95_RS05810]	[db_xref=GeneID:75093024]	[protein=triose-phosphate	isomerase]	[protein_id=WP_003151618.1]	[location=complement(1134859..1135620)]	[gbkey=CDS]	0.477690289	0.602362205	0.393700787	0.437007874	46.48611014	0.222022855	0.825213695	1.583856474
lcl|NZ_CP072120.1_cds_WP_087920805.1_1046	[locus_tag=J5X95_RS05345]	[db_xref=GeneID:75092931]	[protein=sigma-70	family	RNA	polymerase	sigma	factor]	[protein_id=WP_087920805.1]	[location=complement(1043501..1044037)]	[gbkey=CDS]	0.430167598	0.51396648	0.245810056	0.530726257	50.55096678	0.190358198	0.8252088	1.936184621
[truncated: 2,733 more rows]
