# Supplementary material for: Arabidopsis thaliana genes with codon usage bias similar to that of B. amyloliquefaciens are involved in the regulation of A. thaliana adaptation to high calcium stress by B. amyloliquefaciens
Source: Front Plant Sci. 2025 Sep 1;16:1623360. doi: 10.3389/fpls.2025.1623360 (PMC12446992; doi:10.3389/fpls.2025.1623360)
Supplement: Additional File 2 — A. thaliana genes with CUB similar to the CUB of B. amyloliquefaciens coding sequences. [file DataSheet2.xlsx]

## Sheet: Additional File S2
rank,row,SYMBOL,column,cor,p
1,"NM_001345327.1 Arabidopsis thaliana LRR protein (AT5G58880), mRNA",AT5G58880,lcl|NZ_CP072120.1_cds_WP_219371618.1_3526 [locus_tag=J5X95_RS18110] [db_xref=GeneID:75095470] [protein=hypothetical protein] [protein_id=WP_219371618.1] [location=3645151..3646263] [gbkey=CDS],0.878118,0
2,"NM_128459.3 Arabidopsis thaliana Leucine-rich repeat protein kinase family protein (AT2G29000), partial mRNA",AT2G29000,lcl|NZ_CP072120.1_cds_WP_015239353.1_2506 [locus_tag=J5X95_RS12940] [db_xref=GeneID:75094441] [protein=YcaO-like family protein] [protein_id=WP_015239353.1] [location=2528757..2530103] [gbkey=CDS],0.8762259,0
3,"NM_105492.4 Arabidopsis thaliana pseudo-response regulator 6 (APRR6), partial mRNA",APRR6,lcl|NZ_CP072120.1_cds_WP_042635653.1_1719 [locus_tag=J5X95_RS08710] [db_xref=GeneID:75093602] [protein=AIPR family protein] [protein_id=WP_042635653.1] [location=1714202..1715650] [gbkey=CDS],0.870466,0
4,"NM_001340024.1 Arabidopsis thaliana Glycosyl hydrolase superfamily protein (DIN2), mRNA",DIN2,lcl|NZ_CP072120.1_cds_WP_219371618.1_3526 [locus_tag=J5X95_RS18110] [db_xref=GeneID:75095470] [protein=hypothetical protein] [protein_id=WP_219371618.1] [location=3645151..3646263] [gbkey=CDS],0.8663259,0
5,"NM_148535.1 Arabidopsis thaliana nuclease (AT1G43722), partial mRNA",AT1G43722,lcl|NZ_CP072120.1_cds_WP_042635653.1_1719 [locus_tag=J5X95_RS08710] [db_xref=GeneID:75093602] [protein=AIPR family protein] [protein_id=WP_042635653.1] [location=1714202..1715650] [gbkey=CDS],0.865077,0
6,"NM_103153.2 Arabidopsis thaliana auxin response factor 12 (ARF12), partial mRNA",ARF12,lcl|NZ_CP072120.1_cds_WP_032871331.1_3132 [locus_tag=J5X95_RS16150] [db_xref=GeneID:75095079] [protein=glycosyl hydrolase family 18 protein] [protein_id=WP_032871331.1] [location=3148512..3149447] [gbkey=CDS],0.8565661,0
7,"NM_103164.2 Arabidopsis thaliana auxin response factor 21 (ARF21), partial mRNA",ARF21,lcl|NZ_CP072120.1_cds_WP_042635653.1_1719 [locus_tag=J5X95_RS08710] [db_xref=GeneID:75093602] [protein=AIPR family protein] [protein_id=WP_042635653.1] [location=1714202..1715650] [gbkey=CDS],0.854503,0
8,"NM_001345327.1 Arabidopsis thaliana LRR protein (AT5G58880), mRNA",AT5G58880,lcl|NZ_CP072120.1_cds_WP_132106656.1_2006 [locus_tag=J5X95_RS10380] [db_xref=GeneID:75093936] [protein=ATP-binding protein] [protein_id=WP_132106656.1] [location=2015037..2017448] [gbkey=CDS],0.8516336,0
9,"NM_001342798.1 Arabidopsis thaliana uncharacterized protein (AT5G04937), partial mRNA",AT5G04937,lcl|NZ_CP072121.1_cds_WP_219371684.1_4007 [locus_tag=J5X95_RS20480] [db_xref=GeneID:75095941] [protein=type IV secretory system conjugative DNA transfer family protein] [protein_id=WP_219371684.1] [location=57422..59782] [gbkey=CDS],0.8504211,0
10,"NM_001345327.1 Arabidopsis thaliana LRR protein (AT5G58880), mRNA",AT5G58880,lcl|NZ_CP072120.1_cds_WP_032871331.1_3132 [locus_tag=J5X95_RS16150] [db_xref=GeneID:75095079] [protein=glycosyl hydrolase family 18 protein] [protein_id=WP_032871331.1] [location=3148512..3149447] [gbkey=CDS],0.8498677,0
11,"NM_001345156.1 Arabidopsis thaliana inner centromere protein, ARK-binding region protein (WYR), partial mRNA",WYR,lcl|NZ_CP072120.1_cds_WP_124934969.1_3863 [locus_tag=J5X95_RS19780] [db_xref=GeneID:75095802] [protein=hypothetical protein] [protein_id=WP_124934969.1] [location=4001696..4003387] [gbkey=CDS],0.8496594,0
12,"NM_001345156.1 Arabidopsis thaliana inner centromere protein, ARK-binding region protein (WYR), partial mRNA",WYR,lcl|NZ_CP072120.1_cds_WP_124934969.1_3918 [locus_tag=J5X95_RS20050] [db_xref=GeneID:75095856] [protein=hypothetical protein] [protein_id=WP_124934969.1] [location=4044888..4046579] [gbkey=CDS],0.8496594,0
13,"NM_105132.2 Arabidopsis thaliana Homeodomain-like superfamily protein (DUO3), partial mRNA",DUO3,lcl|NZ_CP072120.1_cds_WP_042635653.1_1719 [locus_tag=J5X95_RS08710] [db_xref=GeneID:75093602] [protein=AIPR family protein] [protein_id=WP_042635653.1] [location=1714202..1715650] [gbkey=CDS],0.8486726,0
14,"NM_148036.1 Arabidopsis thaliana nuclease HARBI1-like protein (AT5G35695), partial mRNA",AT5G35695,lcl|NZ_CP072120.1_cds_WP_042635653.1_1719 [locus_tag=J5X95_RS08710] [db_xref=GeneID:75093602] [protein=AIPR family protein] [protein_id=WP_042635653.1] [location=1714202..1715650] [gbkey=CDS],0.8483918,0
15,"NM_001343127.1 Arabidopsis thaliana Translation elongation factor EF1A/initiation factor IF2gamma family protein (AT5G10630), mRNA",AT5G10630,lcl|NZ_CP072121.1_cds_WP_073982235.1_3979 [locus_tag=J5X95_RS20345] [db_xref=GeneID:75095914] [protein=hypothetical protein] [protein_id=WP_073982235.1] [location=complement(32491..33114)] [gbkey=CDS],0.8475854,0
16,"NM_103670.1 Arabidopsis thaliana F-box and associated interaction domains-containing protein (AT1G47765), partial mRNA",AT1G47765,lcl|NZ_CP072120.1_cds_WP_052125186.1_780 [locus_tag=J5X95_RS03895] [db_xref=GeneID:75092642] [protein=metalloregulator ArsR/SmtB family transcription factor] [protein_id=WP_052125186.1] [location=complement(776778..777890)] [gbkey=CDS],0.8470487,0
17,"NR_144112.1 Arabidopsis thaliana other RNA (AT4G16748), ncRNA",AT4G16748,lcl|NZ_CP072120.1_cds_WP_094031422.1_1720 [locus_tag=J5X95_RS08715] [db_xref=GeneID:75093603] [protein=restriction endonuclease] [protein_id=WP_094031422.1] [location=1715634..1716470] [gbkey=CDS],0.8457873,0
18,"NM_001344238.1 Arabidopsis thaliana Protein kinase family protein (AT5G38250), mRNA",AT5G38250,lcl|NZ_CP072120.1_cds_WP_032871331.1_3132 [locus_tag=J5X95_RS16150] [db_xref=GeneID:75095079] [protein=glycosyl hydrolase family 18 protein] [protein_id=WP_032871331.1] [location=3148512..3149447] [gbkey=CDS],0.8449158,0
19,"NM_103250.1 Arabidopsis thaliana auxin response factor 14 (ARF14), partial mRNA",ARF14,lcl|NZ_CP072120.1_cds_WP_042635653.1_1719 [locus_tag=J5X95_RS08710] [db_xref=GeneID:75093602] [protein=AIPR family protein] [protein_id=WP_042635653.1] [location=1714202..1715650] [gbkey=CDS],0.8438905,0
20,"NM_001338759.1 Arabidopsis thaliana aminoalcoholphosphotransferase (AAPT2), mRNA",AAPT2,lcl|NZ_CP072120.1_cds_WP_042635653.1_1719 [locus_tag=J5X95_RS08710] [db_xref=GeneID:75093602] [protein=AIPR family protein] [protein_id=WP_042635653.1] [location=1714202..1715650] [gbkey=CDS],0.8428251,0
21,"NM_103162.2 Arabidopsis thaliana auxin response factor 22 (ARF22), partial mRNA",ARF22,lcl|NZ_CP072120.1_cds_WP_219371618.1_3526 [locus_tag=J5X95_RS18110] [db_xref=GeneID:75095470] [protein=hypothetical protein] [protein_id=WP_219371618.1] [location=3645151..3646263] [gbkey=CDS],0.842725,0
22,"NM_128030.5 Arabidopsis thaliana Transcriptional factor B3 family protein (AT2G24690), partial mRNA",AT2G24690,lcl|NZ_CP072120.1_cds_WP_099320031.1_2029 [locus_tag=J5X95_RS10495] [db_xref=GeneID:75093959] [protein=hypothetical protein] [protein_id=WP_099320031.1] [location=2037899..2039101] [gbkey=CDS],0.8425205,0
23,"NM_001345327.1 Arabidopsis thaliana LRR protein (AT5G58880), mRNA",AT5G58880,lcl|NZ_CP072120.1_cds_WP_015239353.1_2506 [locus_tag=J5X95_RS12940] [db_xref=GeneID:75094441] [protein=YcaO-like family protein] [protein_id=WP_015239353.1] [location=2528757..2530103] [gbkey=CDS],0.8419876,0
24,"NM_001342798.1 Arabidopsis thaliana uncharacterized protein (AT5G04937), partial mRNA",AT5G04937,lcl|NZ_CP072120.1_cds_WP_124934970.1_3865 [locus_tag=J5X95_RS19790] [db_xref=GeneID:75095804] [protein=glycosyltransferase] [protein_id=WP_124934970.1] [location=complement(4004355..4005845)] [gbkey=CDS],0.839191,0
25,"NM_001342798.1 Arabidopsis thaliana uncharacterized protein (AT5G04937), partial mRNA",AT5G04937,lcl|NZ_CP072120.1_cds_WP_124934970.1_3920 [locus_tag=J5X95_RS20060] [db_xref=GeneID:75095858] [protein=glycosyltransferase] [protein_id=WP_124934970.1] [location=complement(4047547..4049037)] [gbkey=CDS],0.839191,0
26,"NM_128669.3 Arabidopsis thaliana uncharacterized protein (AT2G31130), mRNA",AT2G31130,lcl|NZ_CP072120.1_cds_WP_014418178.1_3864 [locus_tag=J5X95_RS19785] [db_xref=GeneID:75095803] [protein=hypothetical protein] [protein_id=WP_014418178.1] [location=4003568..4004260] [gbkey=CDS],0.83833,0
27,"NM_128669.3 Arabidopsis thaliana uncharacterized protein (AT2G31130), mRNA",AT2G31130,lcl|NZ_CP072120.1_cds_WP_014418178.1_3919 [locus_tag=J5X95_RS20055] [db_xref=GeneID:75095857] [protein=hypothetical protein] [protein_id=WP_014418178.1] [location=4046760..4047452] [gbkey=CDS],0.83833,0
28,"NM_101780.4 Arabidopsis thaliana auxin response factor 19 (ARF19), mRNA",ARF19,lcl|NZ_CP072121.1_cds_WP_073982235.1_3979 [locus_tag=J5X95_RS20345] [db_xref=GeneID:75095914] [protein=hypothetical protein] [protein_id=WP_073982235.1] [location=complement(32491..33114)] [gbkey=CDS],0.8383055,0
29,"NM_001345327.1 Arabidopsis thaliana LRR protein (AT5G58880), mRNA",AT5G58880,lcl|NZ_CP072120.1_cds_WP_124934981.1_17 [locus_tag=J5X95_RS00085] [db_xref=GeneID:75091882] [protein=hypothetical protein] [protein_id=WP_124934981.1] [location=complement(10098..11030)] [gbkey=CDS],0.8377865,0
30,"NM_001345327.1 Arabidopsis thaliana LRR protein (AT5G58880), mRNA",AT5G58880,lcl|NZ_CP072120.1_cds_WP_124934981.1_3891 [locus_tag=J5X95_RS19920] [db_xref=GeneID:75095830] [protein=hypothetical protein] [protein_id=WP_124934981.1] [location=complement(4029851..4030783)] [gbkey=CDS],0.8377865,0
31,"NM_103162.2 Arabidopsis thaliana auxin response factor 22 (ARF22), partial mRNA",ARF22,lcl|NZ_CP072120.1_cds_WP_032871331.1_3132 [locus_tag=J5X95_RS16150] [db_xref=GeneID:75095079] [protein=glycosyl hydrolase family 18 protein] [protein_id=WP_032871331.1] [location=3148512..3149447] [gbkey=CDS],0.837678,0
32,"NM_106242.2 Arabidopsis thaliana GDSL-like Lipase/Acylhydrolase superfamily protein (AT1G75920), partial mRNA",AT1G75920,lcl|NZ_CP072120.1_cds_WP_124934981.1_17 [locus_tag=J5X95_RS00085] [db_xref=GeneID:75091882] [protein=hypothetical protein] [protein_id=WP_124934981.1] [location=complement(10098..11030)] [gbkey=CDS],0.8371981,0
33,"NM_106242.2 Arabidopsis thaliana GDSL-like Lipase/Acylhydrolase superfamily protein (AT1G75920), partial mRNA",AT1G75920,lcl|NZ_CP072120.1_cds_WP_124934981.1_3891 [locus_tag=J5X95_RS19920] [db_xref=GeneID:75095830] [protein=hypothetical protein] [protein_id=WP_124934981.1] [location=complement(4029851..4030783)] [gbkey=CDS],0.8371981,0
34,"NM_105293.1 Arabidopsis thaliana Subtilase family protein (AT1G66220), partial mRNA",AT1G66220,lcl|NZ_CP072120.1_cds_WP_042635653.1_1719 [locus_tag=J5X95_RS08710] [db_xref=GeneID:75093602] [protein=AIPR family protein] [protein_id=WP_042635653.1] [location=1714202..1715650] [gbkey=CDS],0.8368773,0
35,"NM_103899.4 Arabidopsis thaliana P-loop containing nucleoside triphosphate hydrolases superfamily protein (AT1G50140), mRNA",AT1G50140,lcl|NZ_CP072120.1_cds_WP_042635653.1_1719 [locus_tag=J5X95_RS08710] [db_xref=GeneID:75093602] [protein=AIPR family protein] [protein_id=WP_042635653.1] [location=1714202..1715650] [gbkey=CDS],0.8365833,0
36,"NM_148036.1 Arabidopsis thaliana nuclease HARBI1-like protein (AT5G35695), partial mRNA",AT5G35695,lcl|NZ_CP072120.1_cds_WP_007409580.1_2300 [locus_tag=J5X95_RS11865] [db_xref=GeneID:75094230] [protein=MFS transporter] [protein_id=WP_007409580.1] [location=2322262..2323665] [gbkey=CDS],0.8362446,0
37,"NM_148339.1 Arabidopsis thaliana TRAF-like superfamily protein (AT4G16045), partial mRNA",AT4G16045,lcl|NZ_CP072120.1_cds_WP_007409587.1_3130 [gene=ykvP] [locus_tag=J5X95_RS16140] [db_xref=GeneID:75095077] [protein=spore protein YkvP] [protein_id=WP_007409587.1] [location=3146973..3148172] [gbkey=CDS],0.8361915,0
38,"NM_001342310.1 Arabidopsis thaliana xanthine dehydrogenase 2 (XDH2), mRNA",XDH2,lcl|NZ_CP072120.1_cds_WP_042635653.1_1719 [locus_tag=J5X95_RS08710] [db_xref=GeneID:75093602] [protein=AIPR family protein] [protein_id=WP_042635653.1] [location=1714202..1715650] [gbkey=CDS],0.8352452,0
39,"NM_125944.3 Arabidopsis thaliana kinesin like protein for actin based chloroplast movement 2 (KAC2), partial mRNA",KAC2,lcl|NZ_CP072120.1_cds_WP_015240544.1_1011 [locus_tag=J5X95_RS05170] [db_xref=GeneID:75092896] [protein=LysR family transcriptional regulator] [protein_id=WP_015240544.1] [location=complement(1010289..1011176)] [gbkey=CDS],0.8352263,0
40,"NM_001343125.1 Arabidopsis thaliana Translation elongation factor EF1A/initiation factor IF2gamma family protein (AT5G10630), mRNA",AT5G10630,lcl|NZ_CP072121.1_cds_WP_073982235.1_3979 [locus_tag=J5X95_RS20345] [db_xref=GeneID:75095914] [protein=hypothetical protein] [protein_id=WP_073982235.1] [location=complement(32491..33114)] [gbkey=CDS],0.8346643,0
41,"NM_001340856.1 Arabidopsis thaliana Serinc-domain containing serine and sphingolipid biosynthesis protein (MEE55), mRNA",MEE55,lcl|NZ_CP072120.1_cds_WP_007407643.1_1472 [locus_tag=J5X95_RS07485] [db_xref=GeneID:75093357] [protein=hypothetical protein] [protein_id=WP_007407643.1] [location=1466796..1467077] [gbkey=CDS],0.8344232,0
42,"NM_001345156.1 Arabidopsis thaliana inner centromere protein, ARK-binding region protein (WYR), partial mRNA",WYR,lcl|NZ_CP072120.1_cds_WP_015239353.1_2506 [locus_tag=J5X95_RS12940] [db_xref=GeneID:75094441] [protein=YcaO-like family protein] [protein_id=WP_015239353.1] [location=2528757..2530103] [gbkey=CDS],0.8341842,0
43,"NM_001343982.1 Arabidopsis thaliana serine hydroxymethyltransferase 2 (SHM2), mRNA",SHM2,lcl|NZ_CP072121.1_cds_WP_073982235.1_3979 [locus_tag=J5X95_RS20345] [db_xref=GeneID:75095914] [protein=hypothetical protein] [protein_id=WP_073982235.1] [location=complement(32491..33114)] [gbkey=CDS],0.8339723,0
44,"NM_001343003.1 Arabidopsis thaliana peroxisome 1 (PEX1), mRNA",PEX1,lcl|NZ_CP072121.1_cds_WP_073982235.1_3979 [locus_tag=J5X95_RS20345] [db_xref=GeneID:75095914] [protein=hypothetical protein] [protein_id=WP_073982235.1] [location=complement(32491..33114)] [gbkey=CDS],0.8332821,0
45,"NM_128273.3 Arabidopsis thaliana abscisic aldehyde oxidase 3 (AAO3), mRNA",AAO3,lcl|NZ_CP072121.1_cds_WP_073982235.1_3979 [locus_tag=J5X95_RS20345] [db_xref=GeneID:75095914] [protein=hypothetical protein] [protein_id=WP_073982235.1] [location=complement(32491..33114)] [gbkey=CDS],0.8327559,0
46,"NM_180114.3 Arabidopsis thaliana transmembrane protein-like protein (AT2G46060), mRNA",AT2G46060,lcl|NZ_CP072120.1_cds_WP_032871331.1_3132 [locus_tag=J5X95_RS16150] [db_xref=GeneID:75095079] [protein=glycosyl hydrolase family 18 protein] [protein_id=WP_032871331.1] [location=3148512..3149447] [gbkey=CDS],0.8321093,0
47,"NM_148328.3 Arabidopsis thaliana ABC-2 and Plant PDR ABC-type transporter family protein (ABCG43), partial mRNA",ABCG43,lcl|NZ_CP072120.1_cds_WP_042635653.1_1719 [locus_tag=J5X95_RS08710] [db_xref=GeneID:75093602] [protein=AIPR family protein] [protein_id=WP_042635653.1] [location=1714202..1715650] [gbkey=CDS],0.8320721,0
48,"NM_201870.1 Arabidopsis thaliana uncharacterized protein (AT2G34530), mRNA",AT2G34530,lcl|NZ_CP072120.1_cds_WP_042635653.1_1719 [locus_tag=J5X95_RS08710] [db_xref=GeneID:75093602] [protein=AIPR family protein] [protein_id=WP_042635653.1] [location=1714202..1715650] [gbkey=CDS],0.8314747,0
49,"NM_001340361.1 Arabidopsis thaliana transcription coactivator (AT4G02110), mRNA",AT4G02110,lcl|NZ_CP072121.1_cds_WP_219371684.1_4007 [locus_tag=J5X95_RS20480] [db_xref=GeneID:75095941] [protein=type IV secretory system conjugative DNA transfer family protein] [protein_id=WP_219371684.1] [location=57422..59782] [gbkey=CDS],0.8307458,0
50,"NM_001345156.1 Arabidopsis thaliana inner centromere protein, ARK-binding region protein (WYR), partial mRNA",WYR,lcl|NZ_CP072120.1_cds_WP_132106656.1_2006 [locus_tag=J5X95_RS10380] [db_xref=GeneID:75093936] [protein=ATP-binding protein] [protein_id=WP_132106656.1] [location=2015037..2017448] [gbkey=CDS],0.8306887,0
51,"NM_001338386.1 Arabidopsis thaliana autophagy 2 (ATG2), mRNA",ATG2,lcl|NZ_CP072120.1_cds_WP_032871331.1_3132 [locus_tag=J5X95_RS16150] [db_xref=GeneID:75095079] [protein=glycosyl hydrolase family 18 protein] [protein_id=WP_032871331.1] [location=3148512..3149447] [gbkey=CDS],0.830371,0
52,"NM_103649.4 Arabidopsis thaliana exocyst complex component sec3B (SEC3B), mRNA",SEC3B,lcl|NZ_CP072120.1_cds_WP_124934969.1_3863 [locus_tag=J5X95_RS19780] [db_xref=GeneID:75095802] [protein=hypothetical protein] [protein_id=WP_124934969.1] [location=4001696..4003387] [gbkey=CDS],0.8303312,0
53,"NM_103649.4 Arabidopsis thaliana exocyst complex component sec3B (SEC3B), mRNA",SEC3B,lcl|NZ_CP072120.1_cds_WP_124934969.1_3918 [locus_tag=J5X95_RS20050] [db_xref=GeneID:75095856] [protein=hypothetical protein] [protein_id=WP_124934969.1] [location=4044888..4046579] [gbkey=CDS],0.8303312,0
54,"NM_103153.2 Arabidopsis thaliana auxin response factor 12 (ARF12), partial mRNA",ARF12,lcl|NZ_CP072120.1_cds_WP_219371618.1_3526 [locus_tag=J5X95_RS18110] [db_xref=GeneID:75095470] [protein=hypothetical protein] [protein_id=WP_219371618.1] [location=3645151..3646263] [gbkey=CDS],0.8301006,0
55,"NM_103153.2 Arabidopsis thaliana auxin response factor 12 (ARF12), partial mRNA",ARF12,lcl|NZ_CP072120.1_cds_WP_124934970.1_3865 [locus_tag=J5X95_RS19790] [db_xref=GeneID:75095804] [protein=glycosyltransferase] [protein_id=WP_124934970.1] [location=complement(4004355..4005845)] [gbkey=CDS],0.830005,0
56,"NM_103153.2 Arabidopsis thaliana auxin response factor 12 (ARF12), partial mRNA",ARF12,lcl|NZ_CP072120.1_cds_WP_124934970.1_3920 [locus_tag=J5X95_RS20060] [db_xref=GeneID:75095858] [protein=glycosyltransferase] [protein_id=WP_124934970.1] [location=complement(4047547..4049037)] [gbkey=CDS],0.830005,0
57,"NM_001339793.1 Arabidopsis thaliana hypothetical protein (DUF3133) (AT3G56410), partial mRNA",AT3G56410,lcl|NZ_CP072120.1_cds_WP_042635653.1_1719 [locus_tag=J5X95_RS08710] [db_xref=GeneID:75093602] [protein=AIPR family protein] [protein_id=WP_042635653.1] [location=1714202..1715650] [gbkey=CDS],0.8298163,0
58,"NM_127329.2 Arabidopsis thaliana NEP-interacting protein 1 (NIP1), partial mRNA",NIP1,lcl|NZ_CP072120.1_cds_WP_094031422.1_1720 [locus_tag=J5X95_RS08715] [db_xref=GeneID:75093603] [protein=restriction endonuclease] [protein_id=WP_094031422.1] [location=1715634..1716470] [gbkey=CDS],0.8296099,0
59,"NM_128657.1 Arabidopsis thaliana OSBP(oxysterol binding protein)-related protein 1B (ORP1B), partial mRNA",ORP1B,lcl|NZ_CP072121.1_cds_WP_073982218.1_4006 [locus_tag=J5X95_RS20475] [db_xref=GeneID:75095940] [protein=hypothetical protein] [protein_id=WP_073982218.1] [location=56815..57372] [gbkey=CDS],0.8291576,0
60,"NM_001339085.1 Arabidopsis thaliana Exostosin family protein (AT3G42180), mRNA",AT3G42180,lcl|NZ_CP072120.1_cds_WP_124934969.1_3863 [locus_tag=J5X95_RS19780] [db_xref=GeneID:75095802] [protein=hypothetical protein] [protein_id=WP_124934969.1] [location=4001696..4003387] [gbkey=CDS],0.8291185,0
61,"NM_001339085.1 Arabidopsis thaliana Exostosin family protein (AT3G42180), mRNA",AT3G42180,lcl|NZ_CP072120.1_cds_WP_124934969.1_3918 [locus_tag=J5X95_RS20050] [db_xref=GeneID:75095856] [protein=hypothetical protein] [protein_id=WP_124934969.1] [location=4044888..4046579] [gbkey=CDS],0.8291185,0
62,"NM_148036.1 Arabidopsis thaliana nuclease HARBI1-like protein (AT5G35695), partial mRNA",AT5G35695,lcl|NZ_CP072120.1_cds_WP_025285238.1_1013 [locus_tag=J5X95_RS05180] [db_xref=GeneID:75092898] [protein=2-dehydropantoate 2-reductase] [protein_id=WP_025285238.1] [location=1012058..1013098] [gbkey=CDS],0.8290647,0
63,"NM_202215.3 Arabidopsis thaliana DNAse I-like superfamily protein (AT1G31500), mRNA",AT1G31500,lcl|NZ_CP072120.1_cds_WP_042635653.1_1719 [locus_tag=J5X95_RS08710] [db_xref=GeneID:75093602] [protein=AIPR family protein] [protein_id=WP_042635653.1] [location=1714202..1715650] [gbkey=CDS],0.8288845,0
64,"NM_103153.2 Arabidopsis thaliana auxin response factor 12 (ARF12), partial mRNA",ARF12,lcl|NZ_CP072120.1_cds_WP_132106656.1_2006 [locus_tag=J5X95_RS10380] [db_xref=GeneID:75093936] [protein=ATP-binding protein] [protein_id=WP_132106656.1] [location=2015037..2017448] [gbkey=CDS],0.828135,0
65,"NM_128459.3 Arabidopsis thaliana Leucine-rich repeat protein kinase family protein (AT2G29000), partial mRNA",AT2G29000,lcl|NZ_CP072120.1_cds_WP_032871331.1_3132 [locus_tag=J5X95_RS16150] [db_xref=GeneID:75095079] [protein=glycosyl hydrolase family 18 protein] [protein_id=WP_032871331.1] [location=3148512..3149447] [gbkey=CDS],0.8279438,0
66,"NM_001343670.1 Arabidopsis thaliana myosin family protein with Dil (XIK), partial mRNA",XIK,lcl|NZ_CP072120.1_cds_WP_100001687.1_1793 [locus_tag=J5X95_RS09095] [db_xref=GeneID:75093679] [protein=PLP-dependent aminotransferase family protein] [protein_id=WP_100001687.1] [location=complement(1784837..1786285)] [gbkey=CDS],0.8275944,0
67,"NM_129640.6 Arabidopsis thaliana RING-finger, DEAD-like helicase, PHD and SNF2 domain-containing protein (AT2G40770), partial mRNA",AT2G40770,lcl|NZ_CP072121.1_cds_WP_216119381.1_3984 [locus_tag=J5X95_RS20370] [db_xref=GeneID:75095919] [protein=tetratricopeptide repeat protein] [protein_id=WP_216119381.1] [location=38211..39311] [gbkey=CDS],0.8268986,0
68,"NM_148535.1 Arabidopsis thaliana nuclease (AT1G43722), partial mRNA",AT1G43722,lcl|NZ_CP072120.1_cds_WP_041482441.1_3519 [locus_tag=J5X95_RS18080] [db_xref=GeneID:75095465] [protein=hypothetical protein] [protein_id=WP_041482441.1] [location=3640102..3640578] [gbkey=CDS],0.8261134,0
69,"NM_001342462.1 Arabidopsis thaliana AGAMOUS-like 21 (AGL21), mRNA",AGL21,lcl|NZ_CP072120.1_cds_WP_094031282.1_1084 [locus_tag=J5X95_RS05535] [db_xref=GeneID:75092969] [protein=MFS transporter] [protein_id=WP_094031282.1] [location=1085526..1086743] [gbkey=CDS],0.8259043,0
70,"NM_128034.2 Arabidopsis thaliana SET domain group 21 (SDG21), partial mRNA",SDG21,lcl|NZ_CP072120.1_cds_WP_042635653.1_1719 [locus_tag=J5X95_RS08710] [db_xref=GeneID:75093602] [protein=AIPR family protein] [protein_id=WP_042635653.1] [location=1714202..1715650] [gbkey=CDS],0.8256946,0
71,"NM_128031.4 Arabidopsis thaliana Transcriptional factor B3 family protein (AT2G24700), mRNA",AT2G24700,lcl|NZ_CP072120.1_cds_WP_059367392.1_3588 [locus_tag=J5X95_RS18410] [db_xref=GeneID:75095529] [protein=ABC transporter ATP-binding protein] [protein_id=WP_059367392.1] [location=3698029..3698649] [gbkey=CDS],0.8256796,0
72,"NM_001343670.1 Arabidopsis thaliana myosin family protein with Dil (XIK), partial mRNA",XIK,lcl|NZ_CP072121.1_cds_WP_219371684.1_4007 [locus_tag=J5X95_RS20480] [db_xref=GeneID:75095941] [protein=type IV secretory system conjugative DNA transfer family protein] [protein_id=WP_219371684.1] [location=57422..59782] [gbkey=CDS],0.8254847,0
73,"NM_001340543.1 Arabidopsis thaliana cysteine-rich RLK (RECEPTOR-like protein kinase) 25 (CRK25), partial mRNA",CRK25,lcl|NZ_CP072120.1_cds_WP_041482441.1_3519 [locus_tag=J5X95_RS18080] [db_xref=GeneID:75095465] [protein=hypothetical protein] [protein_id=WP_041482441.1] [location=3640102..3640578] [gbkey=CDS],0.8250885,0
74,"NM_102537.3 Arabidopsis thaliana TBP-associated factor 4B (TAF4B), partial mRNA",TAF4B,lcl|NZ_CP072120.1_cds_WP_015240544.1_1011 [locus_tag=J5X95_RS05170] [db_xref=GeneID:75092896] [protein=LysR family transcriptional regulator] [protein_id=WP_015240544.1] [location=complement(1010289..1011176)] [gbkey=CDS],0.8250598,0
75,"NR_144112.1 Arabidopsis thaliana other RNA (AT4G16748), ncRNA",AT4G16748,lcl|NZ_CP072120.1_cds_WP_132106656.1_2006 [locus_tag=J5X95_RS10380] [db_xref=GeneID:75093936] [protein=ATP-binding protein] [protein_id=WP_132106656.1] [location=2015037..2017448] [gbkey=CDS],0.825054,0
76,"NM_001340077.1 Arabidopsis thaliana Protein kinase superfamily protein (AT3G61160), partial mRNA",AT3G61160,lcl|NZ_CP072120.1_cds_WP_014418178.1_3864 [locus_tag=J5X95_RS19785] [db_xref=GeneID:75095803] [protein=hypothetical protein] [protein_id=WP_014418178.1] [location=4003568..4004260] [gbkey=CDS],0.8248596,0
77,"NM_001340077.1 Arabidopsis thaliana Protein kinase superfamily protein (AT3G61160), partial mRNA",AT3G61160,lcl|NZ_CP072120.1_cds_WP_014418178.1_3919 [locus_tag=J5X95_RS20055] [db_xref=GeneID:75095857] [protein=hypothetical protein] [protein_id=WP_014418178.1] [location=4046760..4047452] [gbkey=CDS],0.8248596,0
78,"NM_001343004.1 Arabidopsis thaliana peroxisome 1 (PEX1), partial mRNA",PEX1,lcl|NZ_CP072121.1_cds_WP_073982235.1_3979 [locus_tag=J5X95_RS20345] [db_xref=GeneID:75095914] [protein=hypothetical protein] [protein_id=WP_073982235.1] [location=complement(32491..33114)] [gbkey=CDS],0.8244454,0
79,"NM_001340024.1 Arabidopsis thaliana Glycosyl hydrolase superfamily protein (DIN2), mRNA",DIN2,lcl|NZ_CP072120.1_cds_WP_132106656.1_2006 [locus_tag=J5X95_RS10380] [db_xref=GeneID:75093936] [protein=ATP-binding protein] [protein_id=WP_132106656.1] [location=2015037..2017448] [gbkey=CDS],0.8243929,0
80,"NM_001345327.1 Arabidopsis thaliana LRR protein (AT5G58880), mRNA",AT5G58880,lcl|NZ_CP072120.1_cds_WP_061046918.1_2818 [locus_tag=J5X95_RS14575] [db_xref=GeneID:75094765] [protein=MepB family protein] [protein_id=WP_061046918.1] [location=2858517..2859026] [gbkey=CDS],0.8243723,0
81,"NM_102661.3 Arabidopsis thaliana O-fucosyltransferase family protein (AT1G29200), mRNA",AT1G29200,lcl|NZ_CP072120.1_cds_WP_042635653.1_1719 [locus_tag=J5X95_RS08710] [db_xref=GeneID:75093602] [protein=AIPR family protein] [protein_id=WP_042635653.1] [location=1714202..1715650] [gbkey=CDS],0.8242227,0
82,"NM_128273.3 Arabidopsis thaliana abscisic aldehyde oxidase 3 (AAO3), mRNA",AAO3,lcl|NZ_CP072120.1_cds_WP_012118715.1_1515 [locus_tag=J5X95_RS07700] [db_xref=GeneID:75093400] [protein=response regulator transcription factor] [protein_id=WP_012118715.1] [location=complement(1508220..1508918)] [gbkey=CDS],0.8238864,0
83,"NM_148339.1 Arabidopsis thaliana TRAF-like superfamily protein (AT4G16045), partial mRNA",AT4G16045,lcl|NZ_CP072120.1_cds_WP_124935038.1_966 [locus_tag=J5X95_RS04945] [db_xref=GeneID:75092851] [protein=hypothetical protein] [protein_id=WP_124935038.1] [location=970144..971148] [gbkey=CDS],0.8238279,0
84,"NR_143644.1 Arabidopsis thaliana uncharacterized misc_RNA (AT2G00600), miscRNA",AT2G00600,lcl|NZ_CP072120.1_cds_WP_007407643.1_1472 [locus_tag=J5X95_RS07485] [db_xref=GeneID:75093357] [protein=hypothetical protein] [protein_id=WP_007407643.1] [location=1466796..1467077] [gbkey=CDS],0.823811,0
85,"NM_179565.2 Arabidopsis thaliana ACT domain repeat 3 (ACR3), mRNA",ACR3,lcl|NZ_CP072120.1_cds_WP_094031282.1_1084 [locus_tag=J5X95_RS05535] [db_xref=GeneID:75092969] [protein=MFS transporter] [protein_id=WP_094031282.1] [location=1085526..1086743] [gbkey=CDS],0.8235312,0
86,"NM_129799.1 Arabidopsis thaliana uncharacterized protein (AT2G42370), partial mRNA",AT2G42370,lcl|NZ_CP072121.1_cds_WP_216119381.1_3984 [locus_tag=J5X95_RS20370] [db_xref=GeneID:75095919] [protein=tetratricopeptide repeat protein] [protein_id=WP_216119381.1] [location=38211..39311] [gbkey=CDS],0.8231834,0
87,"NM_001339850.1 Arabidopsis thaliana DNA helicase INO80-like protein (INO80), mRNA",INO80,lcl|NZ_CP072120.1_cds_WP_100001458.1_3515 [locus_tag=J5X95_RS18060] [db_xref=GeneID:75095461] [protein=xylose repressor] [protein_id=WP_100001458.1] [location=complement(3632669..3633823)] [gbkey=CDS],0.8230639,0
88,"NM_001341694.1 Arabidopsis thaliana modifier of snc1 (MOS1), partial mRNA",MOS1,lcl|NZ_CP072121.1_cds_WP_219371684.1_4007 [locus_tag=J5X95_RS20480] [db_xref=GeneID:75095941] [protein=type IV secretory system conjugative DNA transfer family protein] [protein_id=WP_219371684.1] [location=57422..59782] [gbkey=CDS],0.8230486,0
89,"NM_201846.2 Arabidopsis thaliana signal transducer/transcription protein, putative (DUF1685) (AT2G31560), mRNA",AT2G31560,lcl|NZ_CP072120.1_cds_WP_099320010.1_1345 [locus_tag=J5X95_RS06855] [db_xref=GeneID:75093232] [protein=hypothetical protein] [protein_id=WP_099320010.1] [location=complement(1353092..1353592)] [gbkey=CDS],0.822708,0
90,"NM_001338717.1 Arabidopsis thaliana Helicase/SANT-associated, DNA binding protein (AT3G24870), mRNA",AT3G24870,lcl|NZ_CP072121.1_cds_WP_219371684.1_4007 [locus_tag=J5X95_RS20480] [db_xref=GeneID:75095941] [protein=type IV secretory system conjugative DNA transfer family protein] [protein_id=WP_219371684.1] [location=57422..59782] [gbkey=CDS],0.8226372,0
91,"NM_001345156.1 Arabidopsis thaliana inner centromere protein, ARK-binding region protein (WYR), partial mRNA",WYR,lcl|NZ_CP072120.1_cds_WP_061046712.1_3663 [locus_tag=J5X95_RS18780] [db_xref=GeneID:75095603] [protein=hypothetical protein] [protein_id=WP_061046712.1] [location=complement(3838660..3839325)] [gbkey=CDS],0.8223545,0
92,"NM_104587.1 Arabidopsis thaliana RNA helicase family protein (AT1G58050), partial mRNA",AT1G58050,lcl|NZ_CP072121.1_cds_WP_216119381.1_3984 [locus_tag=J5X95_RS20370] [db_xref=GeneID:75095919] [protein=tetratricopeptide repeat protein] [protein_id=WP_216119381.1] [location=38211..39311] [gbkey=CDS],0.8222171,0
93,"NM_103538.1 Arabidopsis thaliana CELLULOSE SYNTHASE INTERACTIVE 2 (AT1G44120), partial mRNA",AT1G44120,lcl|NZ_CP072120.1_cds_WP_061046548.1_1656 [locus_tag=J5X95_RS08400] [db_xref=GeneID:75093540] [protein=DUF3427 domain-containing protein] [protein_id=WP_061046548.1] [location=1644106..1647237] [gbkey=CDS],0.8221481,0
94,"NM_104774.6 Arabidopsis thaliana SNF1-related protein kinase 2.10 (SNRK2.10), mRNA",SNRK2.10,lcl|NZ_CP072120.1_cds_WP_099320010.1_1345 [locus_tag=J5X95_RS06855] [db_xref=GeneID:75093232] [protein=hypothetical protein] [protein_id=WP_099320010.1] [location=complement(1353092..1353592)] [gbkey=CDS],0.8221258,0
95,"NM_001338386.1 Arabidopsis thaliana autophagy 2 (ATG2), mRNA",ATG2,lcl|NZ_CP072120.1_cds_WP_124935038.1_966 [locus_tag=J5X95_RS04945] [db_xref=GeneID:75092851] [protein=hypothetical protein] [protein_id=WP_124935038.1] [location=970144..971148] [gbkey=CDS],0.8219706,0
96,"NM_126691.1 Arabidopsis thaliana transmembrane protein, putative (DUF1985) (AT2G07190), partial mRNA",AT2G07190,lcl|NZ_CP072121.1_cds_WP_219371684.1_4007 [locus_tag=J5X95_RS20480] [db_xref=GeneID:75095941] [protein=type IV secretory system conjugative DNA transfer family protein] [protein_id=WP_219371684.1] [location=57422..59782] [gbkey=CDS],0.8218665,0
97,"NM_001343138.1 Arabidopsis thaliana RNA recognition motif (RRM)-containing protein (AT5G10800), mRNA",AT5G10800,lcl|NZ_CP072120.1_cds_WP_015240544.1_1011 [locus_tag=J5X95_RS05170] [db_xref=GeneID:75092896] [protein=LysR family transcriptional regulator] [protein_id=WP_015240544.1] [location=complement(1010289..1011176)] [gbkey=CDS],0.8217932,0
98,"NM_001343808.1 Arabidopsis thaliana SWIB/MDM2, Plus-3 and GYF domain-containing protein (AT5G23480), mRNA",AT5G23480,lcl|NZ_CP072120.1_cds_WP_099320010.1_1345 [locus_tag=J5X95_RS06855] [db_xref=GeneID:75093232] [protein=hypothetical protein] [protein_id=WP_099320010.1] [location=complement(1353092..1353592)] [gbkey=CDS],0.8215766,0
99,"NM_105257.2 Arabidopsis thaliana Disease resistance protein (TIR-NBS-LRR class) family (AT1G65850), partial mRNA",AT1G65850,lcl|NZ_CP072120.1_cds_WP_015239353.1_2506 [locus_tag=J5X95_RS12940] [db_xref=GeneID:75094441] [protein=YcaO-like family protein] [protein_id=WP_015239353.1] [location=2528757..2530103] [gbkey=CDS],0.8215408,0
100,"NM_128459.3 Arabidopsis thaliana Leucine-rich repeat protein kinase family protein (AT2G29000), partial mRNA",AT2G29000,lcl|NZ_CP072120.1_cds_WP_219371618.1_3526 [locus_tag=J5X95_RS18110] [db_xref=GeneID:75095470] [protein=hypothetical protein] [protein_id=WP_219371618.1] [location=3645151..3646263] [gbkey=CDS],0.8215042,0
101,"NM_125944.3 Arabidopsis thaliana kinesin like protein for actin based chloroplast movement 2 (KAC2), partial mRNA",KAC2,lcl|NZ_CP072120.1_cds_WP_042635653.1_1719 [locus_tag=J5X95_RS08710] [db_xref=GeneID:75093602] [protein=AIPR family protein] [protein_id=WP_042635653.1] [location=1714202..1715650] [gbkey=CDS],0.8212467,0
102,"NR_144246.1 Arabidopsis thaliana uncharacterized misc_RNA (AT5G05145), miscRNA",AT5G05145,lcl|NZ_CP072120.1_cds_WP_032869333.1_1650 [locus_tag=J5X95_RS08370] [db_xref=GeneID:75093534] [protein=hypothetical protein] [protein_id=WP_032869333.1] [location=complement(1636182..1636628)] [gbkey=CDS],0.8210712,0
103,"NM_104019.3 Arabidopsis thaliana NAD(P)-binding Rossmann-fold superfamily protein (AT1G51410), mRNA",AT1G51410,lcl|NZ_CP072120.1_cds_WP_032869333.1_1650 [locus_tag=J5X95_RS08370] [db_xref=GeneID:75093534] [protein=hypothetical protein] [protein_id=WP_032869333.1] [location=complement(1636182..1636628)] [gbkey=CDS],0.8207814,0
104,"NM_001338918.1 Arabidopsis thaliana uncharacterized protein (AT3G27906), mRNA",AT3G27906,lcl|NZ_CP072120.1_cds_WP_094031282.1_1084 [locus_tag=J5X95_RS05535] [db_xref=GeneID:75092969] [protein=MFS transporter] [protein_id=WP_094031282.1] [location=1085526..1086743] [gbkey=CDS],0.8207674,0
105,"NM_129640.6 Arabidopsis thaliana RING-finger, DEAD-like helicase, PHD and SNF2 domain-containing protein (AT2G40770), partial mRNA",AT2G40770,lcl|NZ_CP072121.1_cds_WP_219371685.1_4008 [locus_tag=J5X95_RS20485] [db_xref=GeneID:75095942] [protein=hypothetical protein] [protein_id=WP_219371685.1] [location=59796..62408] [gbkey=CDS],0.8205175,0
106,"NM_001340524.1 Arabidopsis thaliana uncharacterized protein (AT4G04980), partial mRNA",AT4G04980,lcl|NZ_CP072120.1_cds_WP_042635653.1_1719 [locus_tag=J5X95_RS08710] [db_xref=GeneID:75093602] [protein=AIPR family protein] [protein_id=WP_042635653.1] [location=1714202..1715650] [gbkey=CDS],0.8203557,0
107,"NM_128030.5 Arabidopsis thaliana Transcriptional factor B3 family protein (AT2G24690), partial mRNA",AT2G24690,lcl|NZ_CP072120.1_cds_WP_094031875.1_569 [locus_tag=J5X95_RS02855] [db_xref=GeneID:75092435] [protein=TIGR04141 family sporadically distributed protein] [protein_id=WP_094031875.1] [location=complement(560406..562022)] [gbkey=CDS],0.8203159,0
108,"NM_102566.3 Arabidopsis thaliana P-glycoprotein 14 (ABCB14), mRNA",ABCB14,lcl|NZ_CP072120.1_cds_WP_042635653.1_1719 [locus_tag=J5X95_RS08710] [db_xref=GeneID:75093602] [protein=AIPR family protein] [protein_id=WP_042635653.1] [location=1714202..1715650] [gbkey=CDS],0.8201355,0
109,"NM_001343861.1 Arabidopsis thaliana Calcium-binding EF-hand family protein (SOS3), mRNA",SOS3,lcl|NZ_CP072120.1_cds_WP_132106656.1_2006 [locus_tag=J5X95_RS10380] [db_xref=GeneID:75093936] [protein=ATP-binding protein] [protein_id=WP_132106656.1] [location=2015037..2017448] [gbkey=CDS],0.820118,0
110,"NM_001341019.1 Arabidopsis thaliana ABC-2 and Plant PDR ABC-type transporter family protein (ABCG42), mRNA",ABCG42,lcl|NZ_CP072120.1_cds_WP_042635653.1_1719 [locus_tag=J5X95_RS08710] [db_xref=GeneID:75093602] [protein=AIPR family protein] [protein_id=WP_042635653.1] [location=1714202..1715650] [gbkey=CDS],0.8199097,0
111,"NM_103153.2 Arabidopsis thaliana auxin response factor 12 (ARF12), partial mRNA",ARF12,lcl|NZ_CP072120.1_cds_WP_015239353.1_2506 [locus_tag=J5X95_RS12940] [db_xref=GeneID:75094441] [protein=YcaO-like family protein] [protein_id=WP_015239353.1] [location=2528757..2530103] [gbkey=CDS],0.8197674,0
112,"NM_148036.1 Arabidopsis thaliana nuclease HARBI1-like protein (AT5G35695), partial mRNA",AT5G35695,lcl|NZ_CP072120.1_cds_WP_076425519.1_2507 [locus_tag=J5X95_RS12945] [db_xref=GeneID:75094442] [protein=SagB/ThcOx family dehydrogenase] [protein_id=WP_076425519.1] [location=2530130..2530939] [gbkey=CDS],0.8197449,0
113,"NM_148309.1 Arabidopsis thaliana CDC68-like protein (AT4G10695), partial mRNA",AT4G10695,lcl|NZ_CP072120.1_cds_WP_061046712.1_3663 [locus_tag=J5X95_RS18780] [db_xref=GeneID:75095603] [protein=hypothetical protein] [protein_id=WP_061046712.1] [location=complement(3838660..3839325)] [gbkey=CDS],0.8195916,0
114,"NM_104621.1 Arabidopsis thaliana Disease resistance protein (CC-NBS-LRR class) family (AT1G58410), partial mRNA",AT1G58410,lcl|NZ_CP072120.1_cds_WP_015239353.1_2506 [locus_tag=J5X95_RS12940] [db_xref=GeneID:75094441] [protein=YcaO-like family protein] [protein_id=WP_015239353.1] [location=2528757..2530103] [gbkey=CDS],0.8194906,0
115,"NM_105571.4 Arabidopsis thaliana male gametophyte defective 3 (MGP3), mRNA",MGP3,lcl|NZ_CP072120.1_cds_WP_100001458.1_3515 [locus_tag=J5X95_RS18060] [db_xref=GeneID:75095461] [protein=xylose repressor] [protein_id=WP_100001458.1] [location=complement(3632669..3633823)] [gbkey=CDS],0.8194184,0
116,"NM_128626.1 Arabidopsis thaliana Protein kinase superfamily protein (AT2G30730), partial mRNA",AT2G30730,lcl|NZ_CP072120.1_cds_WP_100001687.1_1793 [locus_tag=J5X95_RS09095] [db_xref=GeneID:75093679] [protein=PLP-dependent aminotransferase family protein] [protein_id=WP_100001687.1] [location=complement(1784837..1786285)] [gbkey=CDS],0.8194024,0
117,"NM_001339757.1 Arabidopsis thaliana Yippee family putative zinc-binding protein (AT3G55890), mRNA",AT3G55890,lcl|NZ_CP072120.1_cds_WP_042635653.1_1719 [locus_tag=J5X95_RS08710] [db_xref=GeneID:75093602] [protein=AIPR family protein] [protein_id=WP_042635653.1] [location=1714202..1715650] [gbkey=CDS],0.8194001,0
118,"NM_104863.3 Arabidopsis thaliana beta-glucosidase 45 (BGLU45), mRNA",BGLU45,lcl|NZ_CP072120.1_cds_WP_124934981.1_17 [locus_tag=J5X95_RS00085] [db_xref=GeneID:75091882] [protein=hypothetical protein] [protein_id=WP_124934981.1] [location=complement(10098..11030)] [gbkey=CDS],0.8193456,0
119,"NM_104863.3 Arabidopsis thaliana beta-glucosidase 45 (BGLU45), mRNA",BGLU45,lcl|NZ_CP072120.1_cds_WP_124934981.1_3891 [locus_tag=J5X95_RS19920] [db_xref=GeneID:75095830] [protein=hypothetical protein] [protein_id=WP_124934981.1] [location=complement(4029851..4030783)] [gbkey=CDS],0.8193456,0
120,"NM_180749.4 Arabidopsis thaliana serine hydroxymethyltransferase 2 (SHM2), mRNA",SHM2,lcl|NZ_CP072121.1_cds_WP_073982235.1_3979 [locus_tag=J5X95_RS20345] [db_xref=GeneID:75095914] [protein=hypothetical protein] [protein_id=WP_073982235.1] [location=complement(32491..33114)] [gbkey=CDS],0.819338,0
121,"NM_103538.1 Arabidopsis thaliana CELLULOSE SYNTHASE INTERACTIVE 2 (AT1G44120), partial mRNA",AT1G44120,lcl|NZ_CP072120.1_cds_WP_015239353.1_2506 [locus_tag=J5X95_RS12940] [db_xref=GeneID:75094441] [protein=YcaO-like family protein] [protein_id=WP_015239353.1] [location=2528757..2530103] [gbkey=CDS],0.8192734,0
122,"NM_001345156.1 Arabidopsis thaliana inner centromere protein, ARK-binding region protein (WYR), partial mRNA",WYR,lcl|NZ_CP072120.1_cds_WP_124935038.1_966 [locus_tag=J5X95_RS04945] [db_xref=GeneID:75092851] [protein=hypothetical protein] [protein_id=WP_124935038.1] [location=970144..971148] [gbkey=CDS],0.8189014,0
123,"NM_104863.3 Arabidopsis thaliana beta-glucosidase 45 (BGLU45), mRNA",BGLU45,lcl|NZ_CP072120.1_cds_WP_015239353.1_2506 [locus_tag=J5X95_RS12940] [db_xref=GeneID:75094441] [protein=YcaO-like family protein] [protein_id=WP_015239353.1] [location=2528757..2530103] [gbkey=CDS],0.8186582,0
124,"NM_102521.1 Arabidopsis thaliana phosphatidylinositol 3- and 4-kinase family protein (AT1G27570), partial mRNA",AT1G27570,lcl|NZ_CP072120.1_cds_WP_076425519.1_2507 [locus_tag=J5X95_RS12945] [db_xref=GeneID:75094442] [protein=SagB/ThcOx family dehydrogenase] [protein_id=WP_076425519.1] [location=2530130..2530939] [gbkey=CDS],0.8186076,0
125,"NM_128273.3 Arabidopsis thaliana abscisic aldehyde oxidase 3 (AAO3), mRNA",AAO3,lcl|NZ_CP072120.1_cds_WP_094031422.1_1720 [locus_tag=J5X95_RS08715] [db_xref=GeneID:75093603] [protein=restriction endonuclease] [protein_id=WP_094031422.1] [location=1715634..1716470] [gbkey=CDS],0.8184812,0
126,"NM_001338518.1 Arabidopsis thaliana multidrug resistance-associated protein 6 (ABCC8), mRNA",ABCC8,lcl|NZ_CP072121.1_cds_WP_073982235.1_3979 [locus_tag=J5X95_RS20345] [db_xref=GeneID:75095914] [protein=hypothetical protein] [protein_id=WP_073982235.1] [location=complement(32491..33114)] [gbkey=CDS],0.8183706,0
127,"NM_001344100.1 Arabidopsis thaliana ENTH/ANTH/VHS superfamily protein (AT5G35200), mRNA",AT5G35200,lcl|NZ_CP072120.1_cds_WP_042635653.1_1719 [locus_tag=J5X95_RS08710] [db_xref=GeneID:75093602] [protein=AIPR family protein] [protein_id=WP_042635653.1] [location=1714202..1715650] [gbkey=CDS],0.8181445,0
128,"NM_001344833.1 Arabidopsis thaliana receptor like protein 56 (RLP56), partial mRNA",RLP56,lcl|NZ_CP072121.1_cds_WP_073982235.1_3979 [locus_tag=J5X95_RS20345] [db_xref=GeneID:75095914] [protein=hypothetical protein] [protein_id=WP_073982235.1] [location=complement(32491..33114)] [gbkey=CDS],0.8178602,0
129,"NM_102782.4 Arabidopsis thaliana cleavage and polyadenylation specificity factor 30 (CPSF30), mRNA",CPSF30,lcl|NZ_CP072120.1_cds_WP_032871331.1_3132 [locus_tag=J5X95_RS16150] [db_xref=GeneID:75095079] [protein=glycosyl hydrolase family 18 protein] [protein_id=WP_032871331.1] [location=3148512..3149447] [gbkey=CDS],0.8178549,0
130,"NM_126678.2 Arabidopsis thaliana kinase with adenine nucleotide alpha hydrolases-like domain-containing protein (AT2G07020), partial mRNA",AT2G07020,lcl|NZ_CP072120.1_cds_WP_015239353.1_2506 [locus_tag=J5X95_RS12940] [db_xref=GeneID:75094441] [protein=YcaO-like family protein] [protein_id=WP_015239353.1] [location=2528757..2530103] [gbkey=CDS],0.8177647,0
131,"NM_104334.2 Arabidopsis thaliana Myosin family protein with Dil domain-containing protein (XIE), partial mRNA",XIE,lcl|NZ_CP072120.1_cds_WP_032871331.1_3132 [locus_tag=J5X95_RS16150] [db_xref=GeneID:75095079] [protein=glycosyl hydrolase family 18 protein] [protein_id=WP_032871331.1] [location=3148512..3149447] [gbkey=CDS],0.8176312,2.22E-16
132,"NM_001343127.1 Arabidopsis thaliana Translation elongation factor EF1A/initiation factor IF2gamma family protein (AT5G10630), mRNA",AT5G10630,lcl|NZ_CP072120.1_cds_WP_032871331.1_3132 [locus_tag=J5X95_RS16150] [db_xref=GeneID:75095079] [protein=glycosyl hydrolase family 18 protein] [protein_id=WP_032871331.1] [location=3148512..3149447] [gbkey=CDS],0.8176097,2.22E-16
133,"NM_001343862.1 Arabidopsis thaliana Calcium-binding EF-hand family protein (SOS3), mRNA",SOS3,lcl|NZ_CP072120.1_cds_WP_132106656.1_2006 [locus_tag=J5X95_RS10380] [db_xref=GeneID:75093936] [protein=ATP-binding protein] [protein_id=WP_132106656.1] [location=2015037..2017448] [gbkey=CDS],0.8175682,2.22E-16
134,"NM_001340761.1 Arabidopsis thaliana protein kinase family protein (WRKY19), partial mRNA",WRKY19,lcl|NZ_CP072120.1_cds_WP_042635653.1_1719 [locus_tag=J5X95_RS08710] [db_xref=GeneID:75093602] [protein=AIPR family protein] [protein_id=WP_042635653.1] [location=1714202..1715650] [gbkey=CDS],0.8175194,2.22E-16
135,"NM_001345156.1 Arabidopsis thaliana inner centromere protein, ARK-binding region protein (WYR), partial mRNA",WYR,lcl|NZ_CP072121.1_cds_WP_219371684.1_4007 [locus_tag=J5X95_RS20480] [db_xref=GeneID:75095941] [protein=type IV secretory system conjugative DNA transfer family protein] [protein_id=WP_219371684.1] [location=57422..59782] [gbkey=CDS],0.8173034,2.22E-16
136,"NM_128459.3 Arabidopsis thaliana Leucine-rich repeat protein kinase family protein (AT2G29000), partial mRNA",AT2G29000,lcl|NZ_CP072120.1_cds_WP_094031282.1_1084 [locus_tag=J5X95_RS05535] [db_xref=GeneID:75092969] [protein=MFS transporter] [protein_id=WP_094031282.1] [location=1085526..1086743] [gbkey=CDS],0.8172702,2.22E-16
137,"NM_001342462.1 Arabidopsis thaliana AGAMOUS-like 21 (AGL21), mRNA",AGL21,lcl|NZ_CP072120.1_cds_WP_012118715.1_1515 [locus_tag=J5X95_RS07700] [db_xref=GeneID:75093400] [protein=response regulator transcription factor] [protein_id=WP_012118715.1] [location=complement(1508220..1508918)] [gbkey=CDS],0.8172194,2.22E-16
138,"NM_103162.2 Arabidopsis thaliana auxin response factor 22 (ARF22), partial mRNA",ARF22,lcl|NZ_CP072121.1_cds_WP_073982235.1_3979 [locus_tag=J5X95_RS20345] [db_xref=GeneID:75095914] [protein=hypothetical protein] [protein_id=WP_073982235.1] [location=complement(32491..33114)] [gbkey=CDS],0.8171529,2.22E-16
139,"NM_001341605.1 Arabidopsis thaliana carboxyl-terminal peptidase (AT4G23355), mRNA",AT4G23355,lcl|NZ_CP072120.1_cds_WP_094031875.1_569 [locus_tag=J5X95_RS02855] [db_xref=GeneID:75092435] [protein=TIGR04141 family sporadically distributed protein] [protein_id=WP_094031875.1] [location=complement(560406..562022)] [gbkey=CDS],0.817136,2.22E-16
140,"NM_001344333.1 Arabidopsis thaliana A-kinase anchor-like protein (AT5G40450), mRNA",AT5G40450,lcl|NZ_CP072120.1_cds_WP_132106656.1_2006 [locus_tag=J5X95_RS10380] [db_xref=GeneID:75093936] [protein=ATP-binding protein] [protein_id=WP_132106656.1] [location=2015037..2017448] [gbkey=CDS],0.8171357,2.22E-16
141,"NR_140665.1 Arabidopsis thaliana other RNA (AT2G24755), lncRNA",AT2G24755,lcl|NZ_CP072120.1_cds_WP_132106656.1_2006 [locus_tag=J5X95_RS10380] [db_xref=GeneID:75093936] [protein=ATP-binding protein] [protein_id=WP_132106656.1] [location=2015037..2017448] [gbkey=CDS],0.8170896,2.22E-16
142,"NM_001339645.1 Arabidopsis thaliana Protein kinase superfamily protein (AT3G53930), mRNA",AT3G53930,lcl|NZ_CP072120.1_cds_WP_014418178.1_3864 [locus_tag=J5X95_RS19785] [db_xref=GeneID:75095803] [protein=hypothetical protein] [protein_id=WP_014418178.1] [location=4003568..4004260] [gbkey=CDS],0.8170824,2.22E-16
143,"NM_001339645.1 Arabidopsis thaliana Protein kinase superfamily protein (AT3G53930), mRNA",AT3G53930,lcl|NZ_CP072120.1_cds_WP_014418178.1_3919 [locus_tag=J5X95_RS20055] [db_xref=GeneID:75095857] [protein=hypothetical protein] [protein_id=WP_014418178.1] [location=4046760..4047452] [gbkey=CDS],0.8170824,2.22E-16
144,"NM_001339039.1 Arabidopsis thaliana zinc finger MYM-type-like protein (AT3G29794), partial mRNA",AT3G29794,lcl|NZ_CP072120.1_cds_WP_124935038.1_966 [locus_tag=J5X95_RS04945] [db_xref=GeneID:75092851] [protein=hypothetical protein] [protein_id=WP_124935038.1] [location=970144..971148] [gbkey=CDS],0.8169901,2.22E-16
145,"NM_128459.3 Arabidopsis thaliana Leucine-rich repeat protein kinase family protein (AT2G29000), partial mRNA",AT2G29000,lcl|NZ_CP072120.1_cds_WP_124934981.1_17 [locus_tag=J5X95_RS00085] [db_xref=GeneID:75091882] [protein=hypothetical protein] [protein_id=WP_124934981.1] [location=complement(10098..11030)] [gbkey=CDS],0.8168482,2.22E-16
146,"NM_128459.3 Arabidopsis thaliana Leucine-rich repeat protein kinase family protein (AT2G29000), partial mRNA",AT2G29000,lcl|NZ_CP072120.1_cds_WP_124934981.1_3891 [locus_tag=J5X95_RS19920] [db_xref=GeneID:75095830] [protein=hypothetical protein] [protein_id=WP_124934981.1] [location=complement(4029851..4030783)] [gbkey=CDS],0.8168482,2.22E-16
147,"NM_001344556.1 Arabidopsis thaliana Subtilase family protein (AT5G44530), partial mRNA",AT5G44530,lcl|NZ_CP072120.1_cds_WP_015239353.1_2506 [locus_tag=J5X95_RS12940] [db_xref=GeneID:75094441] [protein=YcaO-like family protein] [protein_id=WP_015239353.1] [location=2528757..2530103] [gbkey=CDS],0.8168365,2.22E-16
148,"NM_127838.3 Arabidopsis thaliana Major facilitator superfamily protein (AT2G22730), mRNA",AT2G22730,lcl|NZ_CP072120.1_cds_WP_094031422.1_1720 [locus_tag=J5X95_RS08715] [db_xref=GeneID:75093603] [protein=restriction endonuclease] [protein_id=WP_094031422.1] [location=1715634..1716470] [gbkey=CDS],0.8168235,2.22E-16
149,"NM_001344833.1 Arabidopsis thaliana receptor like protein 56 (RLP56), partial mRNA",RLP56,lcl|NZ_CP072120.1_cds_WP_032871331.1_3132 [locus_tag=J5X95_RS16150] [db_xref=GeneID:75095079] [protein=glycosyl hydrolase family 18 protein] [protein_id=WP_032871331.1] [location=3148512..3149447] [gbkey=CDS],0.816765,2.22E-16
150,"NM_105390.2 Arabidopsis thaliana Proline-rich spliceosome-associated (PSP) family protein / zinc knuckle (CCHC-type) family protein (AT1G67210), mRNA",CCHC-type,lcl|NZ_CP072120.1_cds_WP_042635653.1_1719 [locus_tag=J5X95_RS08710] [db_xref=GeneID:75093602] [protein=AIPR family protein] [protein_id=WP_042635653.1] [location=1714202..1715650] [gbkey=CDS],0.8167113,2.22E-16
151,"NM_001344783.1 Arabidopsis thaliana Disease resistance protein (CC-NBS-LRR class) family (AT5G48620), mRNA",AT5G48620,lcl|NZ_CP072121.1_cds_WP_073982218.1_4006 [locus_tag=J5X95_RS20475] [db_xref=GeneID:75095940] [protein=hypothetical protein] [protein_id=WP_073982218.1] [location=56815..57372] [gbkey=CDS],0.8166806,2.22E-16
152,"NM_001341928.1 Arabidopsis thaliana L-tyrosine decarboxylase (TYRDC), mRNA",TYRDC,lcl|NZ_CP072120.1_cds_WP_219371618.1_3526 [locus_tag=J5X95_RS18110] [db_xref=GeneID:75095470] [protein=hypothetical protein] [protein_id=WP_219371618.1] [location=3645151..3646263] [gbkey=CDS],0.816515,2.22E-16
153,"NM_001339992.1 Arabidopsis thaliana diphthamide synthesis DPH2 family protein (AT3G59630), mRNA",AT3G59630,lcl|NZ_CP072120.1_cds_WP_100001458.1_3515 [locus_tag=J5X95_RS18060] [db_xref=GeneID:75095461] [protein=xylose repressor] [protein_id=WP_100001458.1] [location=complement(3632669..3633823)] [gbkey=CDS],0.8164763,2.22E-16
154,"NM_001340508.1 Arabidopsis thaliana Major facilitator superfamily protein (AT4G04750), mRNA",AT4G04750,lcl|NZ_CP072120.1_cds_WP_124934970.1_3865 [locus_tag=J5X95_RS19790] [db_xref=GeneID:75095804] [protein=glycosyltransferase] [protein_id=WP_124934970.1] [location=complement(4004355..4005845)] [gbkey=CDS],0.8163911,2.22E-16
155,"NM_001340508.1 Arabidopsis thaliana Major facilitator superfamily protein (AT4G04750), mRNA",AT4G04750,lcl|NZ_CP072120.1_cds_WP_124934970.1_3920 [locus_tag=J5X95_RS20060] [db_xref=GeneID:75095858] [protein=glycosyltransferase] [protein_id=WP_124934970.1] [location=complement(4047547..4049037)] [gbkey=CDS],0.8163911,2.22E-16
156,"NM_001345156.1 Arabidopsis thaliana inner centromere protein, ARK-binding region protein (WYR), partial mRNA",WYR,lcl|NZ_CP072120.1_cds_WP_052125186.1_780 [locus_tag=J5X95_RS03895] [db_xref=GeneID:75092642] [protein=metalloregulator ArsR/SmtB family transcription factor] [protein_id=WP_052125186.1] [location=complement(776778..777890)] [gbkey=CDS],0.8163617,2.22E-16
157,"NM_203185.2 Arabidopsis thaliana PAS domain-containing protein tyrosine kinase family protein (AT5G49470), mRNA",AT5G49470,lcl|NZ_CP072121.1_cds_WP_216119381.1_3984 [locus_tag=J5X95_RS20370] [db_xref=GeneID:75095919] [protein=tetratricopeptide repeat protein] [protein_id=WP_216119381.1] [location=38211..39311] [gbkey=CDS],0.8162851,2.22E-16
158,"NM_127773.2 Arabidopsis thaliana Transducin/WD40 repeat-like superfamily protein (LST8-2), partial mRNA",LST8-2,lcl|NZ_CP072120.1_cds_WP_032871331.1_3132 [locus_tag=J5X95_RS16150] [db_xref=GeneID:75095079] [protein=glycosyl hydrolase family 18 protein] [protein_id=WP_032871331.1] [location=3148512..3149447] [gbkey=CDS],0.8162672,2.22E-16
159,"NM_103162.2 Arabidopsis thaliana auxin response factor 22 (ARF22), partial mRNA",ARF22,lcl|NZ_CP072120.1_cds_WP_032866675.1_437 [locus_tag=J5X95_RS02185] [db_xref=GeneID:75092302] [protein=AAA family ATPase] [protein_id=WP_032866675.1] [location=complement(425537..426073)] [gbkey=CDS],0.816262,2.22E-16
160,"NM_001345327.1 Arabidopsis thaliana LRR protein (AT5G58880), mRNA",AT5G58880,lcl|NZ_CP072120.1_cds_WP_227749542.1_833 [locus_tag=J5X95_RS20750] [db_xref=GeneID:75095994] [protein=SH3 domain-containing protein] [protein_id=WP_227749542.1] [location=complement(834219..835178)] [gbkey=CDS],0.8161526,2.22E-16
161,"NM_103268.5 Arabidopsis thaliana erythroid differentiation factor-like protein (AT1G35660), mRNA",AT1G35660,lcl|NZ_CP072121.1_cds_WP_073982235.1_3979 [locus_tag=J5X95_RS20345] [db_xref=GeneID:75095914] [protein=hypothetical protein] [protein_id=WP_073982235.1] [location=complement(32491..33114)] [gbkey=CDS],0.8158535,2.22E-16
162,"NM_104188.4 Arabidopsis thaliana SPA1-related 4 (SPA4), mRNA",SPA4,lcl|NZ_CP072120.1_cds_WP_042635653.1_1719 [locus_tag=J5X95_RS08710] [db_xref=GeneID:75093602] [protein=AIPR family protein] [protein_id=WP_042635653.1] [location=1714202..1715650] [gbkey=CDS],0.8156958,2.22E-16
163,"NM_001339039.1 Arabidopsis thaliana zinc finger MYM-type-like protein (AT3G29794), partial mRNA",AT3G29794,lcl|NZ_CP072120.1_cds_WP_015239353.1_2506 [locus_tag=J5X95_RS12940] [db_xref=GeneID:75094441] [protein=YcaO-like family protein] [protein_id=WP_015239353.1] [location=2528757..2530103] [gbkey=CDS],0.8156702,2.22E-16
164,"NM_202370.2 Arabidopsis thaliana Proline-rich spliceosome-associated (PSP) family protein / zinc knuckle (CCHC-type) family protein (AT1G67210), mRNA",CCHC-type,lcl|NZ_CP072120.1_cds_WP_042635653.1_1719 [locus_tag=J5X95_RS08710] [db_xref=GeneID:75093602] [protein=AIPR family protein] [protein_id=WP_042635653.1] [location=1714202..1715650] [gbkey=CDS],0.8154943,2.22E-16
165,"NM_129178.3 Arabidopsis thaliana P-loop containing nucleoside triphosphate hydrolases superfamily protein (AT2G36200), mRNA",AT2G36200,lcl|NZ_CP072121.1_cds_WP_216119381.1_3984 [locus_tag=J5X95_RS20370] [db_xref=GeneID:75095919] [protein=tetratricopeptide repeat protein] [protein_id=WP_216119381.1] [location=38211..39311] [gbkey=CDS],0.815328,2.22E-16
166,"NM_128031.4 Arabidopsis thaliana Transcriptional factor B3 family protein (AT2G24700), mRNA",AT2G24700,lcl|NZ_CP072120.1_cds_WP_032871331.1_3132 [locus_tag=J5X95_RS16150] [db_xref=GeneID:75095079] [protein=glycosyl hydrolase family 18 protein] [protein_id=WP_032871331.1] [location=3148512..3149447] [gbkey=CDS],0.8152065,2.22E-16
167,"NM_001340718.1 Arabidopsis thaliana cysteine-rich RLK (RECEPTOR-like protein kinase) 34 (CRK34), mRNA",CRK34,lcl|NZ_CP072120.1_cds_WP_042635653.1_1719 [locus_tag=J5X95_RS08710] [db_xref=GeneID:75093602] [protein=AIPR family protein] [protein_id=WP_042635653.1] [location=1714202..1715650] [gbkey=CDS],0.8151303,2.22E-16
168,"NM_180087.1 Arabidopsis thaliana DYNAMIN-like 1D (DL1D), partial mRNA",DL1D,lcl|NZ_CP072120.1_cds_WP_042635653.1_1719 [locus_tag=J5X95_RS08710] [db_xref=GeneID:75093602] [protein=AIPR family protein] [protein_id=WP_042635653.1] [location=1714202..1715650] [gbkey=CDS],0.8149917,2.22E-16
169,"NM_001340801.1 Arabidopsis thaliana HhH-GPD base excision DNA repair family protein (AT4G12740), partial mRNA",AT4G12740,lcl|NZ_CP072120.1_cds_WP_042635653.1_1719 [locus_tag=J5X95_RS08710] [db_xref=GeneID:75093602] [protein=AIPR family protein] [protein_id=WP_042635653.1] [location=1714202..1715650] [gbkey=CDS],0.8148307,2.22E-16
170,"NM_126691.1 Arabidopsis thaliana transmembrane protein, putative (DUF1985) (AT2G07190), partial mRNA",AT2G07190,lcl|NZ_CP072120.1_cds_WP_015239353.1_2506 [locus_tag=J5X95_RS12940] [db_xref=GeneID:75094441] [protein=YcaO-like family protein] [protein_id=WP_015239353.1] [location=2528757..2530103] [gbkey=CDS],0.8148025,2.22E-16
171,"NM_105132.2 Arabidopsis thaliana Homeodomain-like superfamily protein (DUO3), partial mRNA",DUO3,lcl|NZ_CP072121.1_cds_WP_073982218.1_4006 [locus_tag=J5X95_RS20475] [db_xref=GeneID:75095940] [protein=hypothetical protein] [protein_id=WP_073982218.1] [location=56815..57372] [gbkey=CDS],0.8145246,2.22E-16
172,"NM_100470.5 Arabidopsis thaliana RING/U-box superfamily protein (ARI5), mRNA",ARI5,lcl|NZ_CP072120.1_cds_WP_061046710.1_3667 [locus_tag=J5X95_RS18800] [db_xref=GeneID:75095607] [protein=PIN domain-containing protein] [protein_id=WP_061046710.1] [location=complement(3841185..3842399)] [gbkey=CDS],0.8145084,2.22E-16
173,"NM_001339793.1 Arabidopsis thaliana hypothetical protein (DUF3133) (AT3G56410), partial mRNA",AT3G56410,lcl|NZ_CP072121.1_cds_WP_216119381.1_3984 [locus_tag=J5X95_RS20370] [db_xref=GeneID:75095919] [protein=tetratricopeptide repeat protein] [protein_id=WP_216119381.1] [location=38211..39311] [gbkey=CDS],0.8144619,2.22E-16
174,"NM_001342358.1 Arabidopsis thaliana MUTL protein homolog 3 (MLH3), partial mRNA",MLH3,lcl|NZ_CP072120.1_cds_WP_015239353.1_2506 [locus_tag=J5X95_RS12940] [db_xref=GeneID:75094441] [protein=YcaO-like family protein] [protein_id=WP_015239353.1] [location=2528757..2530103] [gbkey=CDS],0.8143881,2.22E-16
175,"NM_001343125.1 Arabidopsis thaliana Translation elongation factor EF1A/initiation factor IF2gamma family protein (AT5G10630), mRNA",AT5G10630,lcl|NZ_CP072120.1_cds_WP_032871331.1_3132 [locus_tag=J5X95_RS16150] [db_xref=GeneID:75095079] [protein=glycosyl hydrolase family 18 protein] [protein_id=WP_032871331.1] [location=3148512..3149447] [gbkey=CDS],0.814167,4.44E-16
176,"NM_103573.4 Arabidopsis thaliana pre-mRNA-processing protein 40A (PRP40A), mRNA",PRP40A,lcl|NZ_CP072121.1_cds_WP_216119381.1_3984 [locus_tag=J5X95_RS20370] [db_xref=GeneID:75095919] [protein=tetratricopeptide repeat protein] [protein_id=WP_216119381.1] [location=38211..39311] [gbkey=CDS],0.8140869,4.44E-16
177,"NM_001340965.1 Arabidopsis thaliana IQ-domain 19 (IQD19), mRNA",IQD19,lcl|NZ_CP072120.1_cds_WP_007409580.1_2300 [locus_tag=J5X95_RS11865] [db_xref=GeneID:75094230] [protein=MFS transporter] [protein_id=WP_007409580.1] [location=2322262..2323665] [gbkey=CDS],0.8139482,4.44E-16
178,"NM_001343670.1 Arabidopsis thaliana myosin family protein with Dil (XIK), partial mRNA",XIK,lcl|NZ_CP072120.1_cds_WP_032871331.1_3132 [locus_tag=J5X95_RS16150] [db_xref=GeneID:75095079] [protein=glycosyl hydrolase family 18 protein] [protein_id=WP_032871331.1] [location=3148512..3149447] [gbkey=CDS],0.8131084,4.44E-16
179,"NM_127933.3 Arabidopsis thaliana Itga6 (Protein of unknown function, DUF547) (AT2G23700), mRNA",AT2G23700,lcl|NZ_CP072121.1_cds_WP_073982235.1_3979 [locus_tag=J5X95_RS20345] [db_xref=GeneID:75095914] [protein=hypothetical protein] [protein_id=WP_073982235.1] [location=complement(32491..33114)] [gbkey=CDS],0.8130869,4.44E-16
180,"NM_126033.2 Arabidopsis thaliana Lateral root primordium (LRP) protein-like protein (SHI), mRNA",SHI,lcl|NZ_CP072120.1_cds_WP_042635655.1_1721 [locus_tag=J5X95_RS08720] [db_xref=GeneID:75093604] [protein=ATP-binding protein] [protein_id=WP_042635655.1] [location=complement(1716607..1718457)] [gbkey=CDS],0.8130815,4.44E-16
181,"NM_104049.4 Arabidopsis thaliana ubiquitin-specific protease 6 (UBP6), mRNA",UBP6,lcl|NZ_CP072120.1_cds_WP_100001458.1_3515 [locus_tag=J5X95_RS18060] [db_xref=GeneID:75095461] [protein=xylose repressor] [protein_id=WP_100001458.1] [location=complement(3632669..3633823)] [gbkey=CDS],0.8130806,4.44E-16
182,"NM_101120.3 Arabidopsis thaliana C4-dicarboxylate transporter/malic acid transport protein (OZS1), mRNA",OZS1,lcl|NZ_CP072120.1_cds_WP_025284386.1_2478 [locus_tag=J5X95_RS12800] [db_xref=GeneID:75094414] [protein=contact-dependent growth inhibition system immunity protein] [protein_id=WP_025284386.1] [location=complement(2505961..2506260)] [gbkey=CDS],0.813008,4.44E-16
183,"NM_001343127.1 Arabidopsis thaliana Translation elongation factor EF1A/initiation factor IF2gamma family protein (AT5G10630), mRNA",AT5G10630,lcl|NZ_CP072120.1_cds_WP_094031422.1_1720 [locus_tag=J5X95_RS08715] [db_xref=GeneID:75093603] [protein=restriction endonuclease] [protein_id=WP_094031422.1] [location=1715634..1716470] [gbkey=CDS],0.8129195,4.44E-16
184,"NM_001344148.1 Arabidopsis thaliana Acyl-CoA N-acyltransferase with RING/FYVE/PHD-type zinc finger protein (AT5G36740), partial mRNA",AT5G36740,lcl|NZ_CP072121.1_cds_WP_216119381.1_3984 [locus_tag=J5X95_RS20370] [db_xref=GeneID:75095919] [protein=tetratricopeptide repeat protein] [protein_id=WP_216119381.1] [location=38211..39311] [gbkey=CDS],0.8128167,4.44E-16
185,"NM_001338489.1 Arabidopsis thaliana basic helix-loop-helix (bHLH) DNA-binding superfamily protein (AT3G20640), mRNA",AT3G20640,lcl|NZ_CP072120.1_cds_WP_042635655.1_1721 [locus_tag=J5X95_RS08720] [db_xref=GeneID:75093604] [protein=ATP-binding protein] [protein_id=WP_042635655.1] [location=complement(1716607..1718457)] [gbkey=CDS],0.8128028,4.44E-16
186,"NM_001344142.1 Arabidopsis thaliana RING/FYVE/PHD zinc finger superfamily protein (AT5G36670), partial mRNA",AT5G36670,lcl|NZ_CP072121.1_cds_WP_216119381.1_3984 [locus_tag=J5X95_RS20370] [db_xref=GeneID:75095919] [protein=tetratricopeptide repeat protein] [protein_id=WP_216119381.1] [location=38211..39311] [gbkey=CDS],0.8127893,4.44E-16
187,"NM_001339425.1 Arabidopsis thaliana RNA-dependent RNA polymerase 6 (RDR6), mRNA",RDR6,lcl|NZ_CP072120.1_cds_WP_061046710.1_3667 [locus_tag=J5X95_RS18800] [db_xref=GeneID:75095607] [protein=PIN domain-containing protein] [protein_id=WP_061046710.1] [location=complement(3841185..3842399)] [gbkey=CDS],0.8126922,4.44E-16
188,"NM_001340852.1 Arabidopsis thaliana Serinc-domain containing serine and sphingolipid biosynthesis protein (MEE55), mRNA",MEE55,lcl|NZ_CP072120.1_cds_WP_007407643.1_1472 [locus_tag=J5X95_RS07485] [db_xref=GeneID:75093357] [protein=hypothetical protein] [protein_id=WP_007407643.1] [location=1466796..1467077] [gbkey=CDS],0.8126585,4.44E-16
189,"NM_001339789.1 Arabidopsis thaliana PAP/OAS1 substrate-binding domain superfamily (AT3G56320), partial mRNA",AT3G56320,lcl|NZ_CP072121.1_cds_WP_073982218.1_4006 [locus_tag=J5X95_RS20475] [db_xref=GeneID:75095940] [protein=hypothetical protein] [protein_id=WP_073982218.1] [location=56815..57372] [gbkey=CDS],0.8124597,4.44E-16
190,"NM_125944.3 Arabidopsis thaliana kinesin like protein for actin based chloroplast movement 2 (KAC2), partial mRNA",KAC2,lcl|NZ_CP072120.1_cds_WP_014418178.1_3864 [locus_tag=J5X95_RS19785] [db_xref=GeneID:75095803] [protein=hypothetical protein] [protein_id=WP_014418178.1] [location=4003568..4004260] [gbkey=CDS],0.8124161,4.44E-16
191,"NM_125944.3 Arabidopsis thaliana kinesin like protein for actin based chloroplast movement 2 (KAC2), partial mRNA",KAC2,lcl|NZ_CP072120.1_cds_WP_014418178.1_3919 [locus_tag=J5X95_RS20055] [db_xref=GeneID:75095857] [protein=hypothetical protein] [protein_id=WP_014418178.1] [location=4046760..4047452] [gbkey=CDS],0.8124161,4.44E-16
192,"NM_148767.2 Arabidopsis thaliana General transcription factor 2-related zinc finger protein (AT3G29638), partial mRNA",AT3G29638,lcl|NZ_CP072120.1_cds_WP_100001458.1_3515 [locus_tag=J5X95_RS18060] [db_xref=GeneID:75095461] [protein=xylose repressor] [protein_id=WP_100001458.1] [location=complement(3632669..3633823)] [gbkey=CDS],0.8123631,4.44E-16
193,"NM_001338802.1 Arabidopsis thaliana transmembrane protein, putative (DUF707) (AT3G26440), mRNA",AT3G26440,lcl|NZ_CP072120.1_cds_WP_014418178.1_3864 [locus_tag=J5X95_RS19785] [db_xref=GeneID:75095803] [protein=hypothetical protein] [protein_id=WP_014418178.1] [location=4003568..4004260] [gbkey=CDS],0.8119846,4.44E-16
194,"NM_001338802.1 Arabidopsis thaliana transmembrane protein, putative (DUF707) (AT3G26440), mRNA",AT3G26440,lcl|NZ_CP072120.1_cds_WP_014418178.1_3919 [locus_tag=J5X95_RS20055] [db_xref=GeneID:75095857] [protein=hypothetical protein] [protein_id=WP_014418178.1] [location=4046760..4047452] [gbkey=CDS],0.8119846,4.44E-16
195,"NM_001343463.1 Arabidopsis thaliana myb domain protein 9 (MYB9), mRNA",MYB9,lcl|NZ_CP072120.1_cds_WP_014418178.1_3864 [locus_tag=J5X95_RS19785] [db_xref=GeneID:75095803] [protein=hypothetical protein] [protein_id=WP_014418178.1] [location=4003568..4004260] [gbkey=CDS],0.811953,4.44E-16
196,"NM_001343463.1 Arabidopsis thaliana myb domain protein 9 (MYB9), mRNA",MYB9,lcl|NZ_CP072120.1_cds_WP_014418178.1_3919 [locus_tag=J5X95_RS20055] [db_xref=GeneID:75095857] [protein=hypothetical protein] [protein_id=WP_014418178.1] [location=4046760..4047452] [gbkey=CDS],0.811953,4.44E-16
197,"NM_001341999.1 Arabidopsis thaliana villin 4 (VLN4), mRNA",VLN4,lcl|NZ_CP072120.1_cds_WP_100001458.1_3515 [locus_tag=J5X95_RS18060] [db_xref=GeneID:75095461] [protein=xylose repressor] [protein_id=WP_100001458.1] [location=complement(3632669..3633823)] [gbkey=CDS],0.8115005,4.44E-16
198,"NM_101780.4 Arabidopsis thaliana auxin response factor 19 (ARF19), mRNA",ARF19,lcl|NZ_CP072120.1_cds_WP_017418641.1_1571 [locus_tag=J5X95_RS07980] [db_xref=GeneID:75093456] [protein=ATP-binding cassette domain-containing protein] [protein_id=WP_017418641.1] [location=complement(1558076..1558717)] [gbkey=CDS],0.8114993,4.44E-16
199,"NM_127826.5 Arabidopsis thaliana Di-glucose binding protein with Kinesin motor domain-containing protein (AT2G22610), partial mRNA",AT2G22610,lcl|NZ_CP072121.1_cds_WP_219371684.1_4007 [locus_tag=J5X95_RS20480] [db_xref=GeneID:75095941] [protein=type IV secretory system conjugative DNA transfer family protein] [protein_id=WP_219371684.1] [location=57422..59782] [gbkey=CDS],0.8114848,4.44E-16
200,"NM_128067.5 Arabidopsis thaliana Polynucleotidyl transferase, ribonuclease H-like superfamily protein (AT2G25100), mRNA",AT2G25100,lcl|NZ_CP072120.1_cds_WP_094031875.1_569 [locus_tag=J5X95_RS02855] [db_xref=GeneID:75092435] [protein=TIGR04141 family sporadically distributed protein] [protein_id=WP_094031875.1] [location=complement(560406..562022)] [gbkey=CDS],0.8111662,4.44E-16
201,"NM_126801.1 Arabidopsis thaliana mediator of RNA polymerase II transcription subunit (AT2G10440), partial mRNA",AT2G10440,lcl|NZ_CP072121.1_cds_WP_219371685.1_4008 [locus_tag=J5X95_RS20485] [db_xref=GeneID:75095942] [protein=hypothetical protein] [protein_id=WP_219371685.1] [location=59796..62408] [gbkey=CDS],0.8109611,4.44E-16
202,"NM_105399.2 Arabidopsis thaliana Calmodulin-binding transcription activator protein with CG-1 and Ankyrin domain (AT1G67310), partial mRNA",AT1G67310,lcl|NZ_CP072120.1_cds_WP_042635653.1_1719 [locus_tag=J5X95_RS08710] [db_xref=GeneID:75093602] [protein=AIPR family protein] [protein_id=WP_042635653.1] [location=1714202..1715650] [gbkey=CDS],0.8108992,4.44E-16
203,"NM_001343543.1 Arabidopsis thaliana ubiquitin hydrolase (AT5G18310), mRNA",AT5G18310,lcl|NZ_CP072120.1_cds_WP_012118715.1_1515 [locus_tag=J5X95_RS07700] [db_xref=GeneID:75093400] [protein=response regulator transcription factor] [protein_id=WP_012118715.1] [location=complement(1508220..1508918)] [gbkey=CDS],0.8108488,4.44E-16
204,"NM_104019.3 Arabidopsis thaliana NAD(P)-binding Rossmann-fold superfamily protein (AT1G51410), mRNA",AT1G51410,lcl|NZ_CP072121.1_cds_WP_073982235.1_3979 [locus_tag=J5X95_RS20345] [db_xref=GeneID:75095914] [protein=hypothetical protein] [protein_id=WP_073982235.1] [location=complement(32491..33114)] [gbkey=CDS],0.8108323,4.44E-16
205,"NR_143297.1 Arabidopsis thaliana other RNA (AT5G26146), lncRNA",AT5G26146,lcl|NZ_CP072120.1_cds_WP_042635653.1_1719 [locus_tag=J5X95_RS08710] [db_xref=GeneID:75093602] [protein=AIPR family protein] [protein_id=WP_042635653.1] [location=1714202..1715650] [gbkey=CDS],0.8105323,4.44E-16
206,"NM_103316.1 Arabidopsis thaliana uncharacterized protein (AT1G36230), partial mRNA",AT1G36230,lcl|NZ_CP072121.1_cds_WP_216119381.1_3984 [locus_tag=J5X95_RS20370] [db_xref=GeneID:75095919] [protein=tetratricopeptide repeat protein] [protein_id=WP_216119381.1] [location=38211..39311] [gbkey=CDS],0.8105159,4.44E-16
207,"NM_128329.1 Arabidopsis thaliana eukaryotic translation initiation factor 2 family protein / eIF-2 family protein (AT2G27700), partial mRNA",AT2G27700,lcl|NZ_CP072120.1_cds_WP_076425519.1_2507 [locus_tag=J5X95_RS12945] [db_xref=GeneID:75094442] [protein=SagB/ThcOx family dehydrogenase] [protein_id=WP_076425519.1] [location=2530130..2530939] [gbkey=CDS],0.8104496,4.44E-16
208,"NM_100863.6 Arabidopsis thaliana Rhamnogalacturonate lyase family protein (AT1G09890), partial mRNA",AT1G09890,lcl|NZ_CP072120.1_cds_WP_032871331.1_3132 [locus_tag=J5X95_RS16150] [db_xref=GeneID:75095079] [protein=glycosyl hydrolase family 18 protein] [protein_id=WP_032871331.1] [location=3148512..3149447] [gbkey=CDS],0.8104376,4.44E-16
209,"NM_001342358.1 Arabidopsis thaliana MUTL protein homolog 3 (MLH3), partial mRNA",MLH3,lcl|NZ_CP072120.1_cds_WP_032871331.1_3132 [locus_tag=J5X95_RS16150] [db_xref=GeneID:75095079] [protein=glycosyl hydrolase family 18 protein] [protein_id=WP_032871331.1] [location=3148512..3149447] [gbkey=CDS],0.8103738,4.44E-16
210,"NM_001343777.1 Arabidopsis thaliana Serine carboxypeptidase S28 family protein (AT5G22860), mRNA",AT5G22860,lcl|NZ_CP072120.1_cds_WP_052125186.1_780 [locus_tag=J5X95_RS03895] [db_xref=GeneID:75092642] [protein=metalloregulator ArsR/SmtB family transcription factor] [protein_id=WP_052125186.1] [location=complement(776778..777890)] [gbkey=CDS],0.8103491,4.44E-16
211,"NM_001344110.1 Arabidopsis thaliana DENN (AEX-3) domain-containing protein (AT5G35560), mRNA",AT5G35560,lcl|NZ_CP072120.1_cds_WP_032866675.1_437 [locus_tag=J5X95_RS02185] [db_xref=GeneID:75092302] [protein=AAA family ATPase] [protein_id=WP_032866675.1] [location=complement(425537..426073)] [gbkey=CDS],0.8103447,4.44E-16
212,"NM_001345156.1 Arabidopsis thaliana inner centromere protein, ARK-binding region protein (WYR), partial mRNA",WYR,lcl|NZ_CP072120.1_cds_WP_077411092.1_1348 [locus_tag=J5X95_RS06870] [db_xref=GeneID:75093235] [protein=polymorphic toxin type 15 domain-containing protein] [protein_id=WP_077411092.1] [location=complement(1354883..1355506)] [gbkey=CDS],0.8102647,4.44E-16
213,"NM_104863.3 Arabidopsis thaliana beta-glucosidase 45 (BGLU45), mRNA",BGLU45,lcl|NZ_CP072120.1_cds_WP_132106656.1_2006 [locus_tag=J5X95_RS10380] [db_xref=GeneID:75093936] [protein=ATP-binding protein] [protein_id=WP_132106656.1] [location=2015037..2017448] [gbkey=CDS],0.8102636,4.44E-16
214,"NM_001341523.1 Arabidopsis thaliana calcium-dependent protein kinase 15 (CPK15), mRNA",CPK15,lcl|NZ_CP072120.1_cds_WP_014418178.1_3864 [locus_tag=J5X95_RS19785] [db_xref=GeneID:75095803] [protein=hypothetical protein] [protein_id=WP_014418178.1] [location=4003568..4004260] [gbkey=CDS],0.8102075,4.44E-16
215,"NM_001341523.1 Arabidopsis thaliana calcium-dependent protein kinase 15 (CPK15), mRNA",CPK15,lcl|NZ_CP072120.1_cds_WP_014418178.1_3919 [locus_tag=J5X95_RS20055] [db_xref=GeneID:75095857] [protein=hypothetical protein] [protein_id=WP_014418178.1] [location=4046760..4047452] [gbkey=CDS],0.8102075,4.44E-16
216,"NM_147945.1 Arabidopsis thaliana Myb/SANT-like DNA-binding domain protein (AT5G28820), partial mRNA",AT5G28820,lcl|NZ_CP072120.1_cds_WP_015239353.1_2506 [locus_tag=J5X95_RS12940] [db_xref=GeneID:75094441] [protein=YcaO-like family protein] [protein_id=WP_015239353.1] [location=2528757..2530103] [gbkey=CDS],0.8101293,4.44E-16
217,"NM_001340313.1 Arabidopsis thaliana nodulin MtN21 /EamA-like transporter family protein (UMAMIT29), mRNA",UMAMIT29,lcl|NZ_CP072120.1_cds_WP_032866675.1_437 [locus_tag=J5X95_RS02185] [db_xref=GeneID:75092302] [protein=AAA family ATPase] [protein_id=WP_032866675.1] [location=complement(425537..426073)] [gbkey=CDS],0.8101253,4.44E-16
218,"NM_128831.4 Arabidopsis thaliana cytochrome B5 isoform B (CB5-B), mRNA",CB5-B,lcl|NZ_CP072120.1_cds_WP_099320010.1_1345 [locus_tag=J5X95_RS06855] [db_xref=GeneID:75093232] [protein=hypothetical protein] [protein_id=WP_099320010.1] [location=complement(1353092..1353592)] [gbkey=CDS],0.8101156,4.44E-16
219,"NM_001343003.1 Arabidopsis thaliana peroxisome 1 (PEX1), mRNA",PEX1,lcl|NZ_CP072120.1_cds_WP_032866675.1_437 [locus_tag=J5X95_RS02185] [db_xref=GeneID:75092302] [protein=AAA family ATPase] [protein_id=WP_032866675.1] [location=complement(425537..426073)] [gbkey=CDS],0.8101024,4.44E-16
220,"NM_001340348.1 Arabidopsis thaliana uncharacterized protein (AT4G01960), mRNA",AT4G01960,lcl|NZ_CP072120.1_cds_WP_042635653.1_1719 [locus_tag=J5X95_RS08710] [db_xref=GeneID:75093602] [protein=AIPR family protein] [protein_id=WP_042635653.1] [location=1714202..1715650] [gbkey=CDS],0.8100792,4.44E-16
221,"NM_127493.2 Arabidopsis thaliana tRNA-splicing ligase, putative (DUF239) (AT2G19360), partial mRNA",AT2G19360,lcl|NZ_CP072121.1_cds_WP_073982218.1_4006 [locus_tag=J5X95_RS20475] [db_xref=GeneID:75095940] [protein=hypothetical protein] [protein_id=WP_073982218.1] [location=56815..57372] [gbkey=CDS],0.8099955,4.44E-16
222,"NM_104114.3 Arabidopsis thaliana Coatomer, beta' subunit (AT1G52360), mRNA",AT1G52360,lcl|NZ_CP072120.1_cds_WP_061046710.1_3667 [locus_tag=J5X95_RS18800] [db_xref=GeneID:75095607] [protein=PIN domain-containing protein] [protein_id=WP_061046710.1] [location=complement(3841185..3842399)] [gbkey=CDS],0.8099405,4.44E-16
223,"NM_127614.2 Arabidopsis thaliana mitochondrial editing factor 21 (MEF21), partial mRNA",MEF21,lcl|NZ_CP072120.1_cds_WP_099320031.1_2029 [locus_tag=J5X95_RS10495] [db_xref=GeneID:75093959] [protein=hypothetical protein] [protein_id=WP_099320031.1] [location=2037899..2039101] [gbkey=CDS],0.8098698,4.44E-16
224,"NM_103153.2 Arabidopsis thaliana auxin response factor 12 (ARF12), partial mRNA",ARF12,lcl|NZ_CP072120.1_cds_WP_032866675.1_437 [locus_tag=J5X95_RS02185] [db_xref=GeneID:75092302] [protein=AAA family ATPase] [protein_id=WP_032866675.1] [location=complement(425537..426073)] [gbkey=CDS],0.8097953,4.44E-16
225,"NM_001341850.1 Arabidopsis thaliana P-loop containing nucleoside triphosphate hydrolases superfamily protein (VIIIB), partial mRNA",VIIIB,lcl|NZ_CP072121.1_cds_WP_216119381.1_3984 [locus_tag=J5X95_RS20370] [db_xref=GeneID:75095919] [protein=tetratricopeptide repeat protein] [protein_id=WP_216119381.1] [location=38211..39311] [gbkey=CDS],0.8097923,4.44E-16
226,"NM_179566.2 Arabidopsis thaliana ACT domain repeat 3 (ACR3), mRNA",ACR3,lcl|NZ_CP072120.1_cds_WP_094031282.1_1084 [locus_tag=J5X95_RS05535] [db_xref=GeneID:75092969] [protein=MFS transporter] [protein_id=WP_094031282.1] [location=1085526..1086743] [gbkey=CDS],0.8097392,4.44E-16
227,"NM_105181.2 Arabidopsis thaliana DNA mismatch repair protein MutS, type 2 (AT1G65070), partial mRNA",AT1G65070,lcl|NZ_CP072121.1_cds_WP_216119381.1_3984 [locus_tag=J5X95_RS20370] [db_xref=GeneID:75095919] [protein=tetratricopeptide repeat protein] [protein_id=WP_216119381.1] [location=38211..39311] [gbkey=CDS],0.8097053,4.44E-16
228,"NM_001339991.1 Arabidopsis thaliana diphthamide synthesis DPH2 family protein (AT3G59630), mRNA",AT3G59630,lcl|NZ_CP072120.1_cds_WP_100001458.1_3515 [locus_tag=J5X95_RS18060] [db_xref=GeneID:75095461] [protein=xylose repressor] [protein_id=WP_100001458.1] [location=complement(3632669..3633823)] [gbkey=CDS],0.80967,4.44E-16
229,"NM_001344147.1 Arabidopsis thaliana Acyl-CoA N-acyltransferase with RING/FYVE/PHD-type zinc finger protein (AT5G36740), mRNA",AT5G36740,lcl|NZ_CP072121.1_cds_WP_216119381.1_3984 [locus_tag=J5X95_RS20370] [db_xref=GeneID:75095919] [protein=tetratricopeptide repeat protein] [protein_id=WP_216119381.1] [location=38211..39311] [gbkey=CDS],0.8095824,4.44E-16
230,"NM_001339039.1 Arabidopsis thaliana zinc finger MYM-type-like protein (AT3G29794), partial mRNA",AT3G29794,lcl|NZ_CP072120.1_cds_WP_032866675.1_437 [locus_tag=J5X95_RS02185] [db_xref=GeneID:75092302] [protein=AAA family ATPase] [protein_id=WP_032866675.1] [location=complement(425537..426073)] [gbkey=CDS],0.8095276,4.44E-16
231,"NM_104019.3 Arabidopsis thaliana NAD(P)-binding Rossmann-fold superfamily protein (AT1G51410), mRNA",AT1G51410,lcl|NZ_CP072120.1_cds_WP_094031422.1_1720 [locus_tag=J5X95_RS08715] [db_xref=GeneID:75093603] [protein=restriction endonuclease] [protein_id=WP_094031422.1] [location=1715634..1716470] [gbkey=CDS],0.8094618,4.44E-16
232,"NM_001344556.1 Arabidopsis thaliana Subtilase family protein (AT5G44530), partial mRNA",AT5G44530,lcl|NZ_CP072120.1_cds_WP_124935038.1_966 [locus_tag=J5X95_RS04945] [db_xref=GeneID:75092851] [protein=hypothetical protein] [protein_id=WP_124935038.1] [location=970144..971148] [gbkey=CDS],0.8093411,4.44E-16
233,"NM_127576.2 Arabidopsis thaliana NEP-interacting protein, putative (DUF239) (AT2G20170), partial mRNA",AT2G20170,lcl|NZ_CP072120.1_cds_WP_007407643.1_1472 [locus_tag=J5X95_RS07485] [db_xref=GeneID:75093357] [protein=hypothetical protein] [protein_id=WP_007407643.1] [location=1466796..1467077] [gbkey=CDS],0.8089836,6.66E-16
234,"NM_001343778.1 Arabidopsis thaliana Serine carboxypeptidase S28 family protein (AT5G22860), mRNA",AT5G22860,lcl|NZ_CP072120.1_cds_WP_124934969.1_3863 [locus_tag=J5X95_RS19780] [db_xref=GeneID:75095802] [protein=hypothetical protein] [protein_id=WP_124934969.1] [location=4001696..4003387] [gbkey=CDS],0.8089768,6.66E-16
235,"NM_001343778.1 Arabidopsis thaliana Serine carboxypeptidase S28 family protein (AT5G22860), mRNA",AT5G22860,lcl|NZ_CP072120.1_cds_WP_124934969.1_3918 [locus_tag=J5X95_RS20050] [db_xref=GeneID:75095856] [protein=hypothetical protein] [protein_id=WP_124934969.1] [location=4044888..4046579] [gbkey=CDS],0.8089768,6.66E-16
236,"NM_104334.2 Arabidopsis thaliana Myosin family protein with Dil domain-containing protein (XIE), partial mRNA",XIE,lcl|NZ_CP072120.1_cds_WP_124934970.1_3865 [locus_tag=J5X95_RS19790] [db_xref=GeneID:75095804] [protein=glycosyltransferase] [protein_id=WP_124934970.1] [location=complement(4004355..4005845)] [gbkey=CDS],0.8089717,6.66E-16
237,"NM_104334.2 Arabidopsis thaliana Myosin family protein with Dil domain-containing protein (XIE), partial mRNA",XIE,lcl|NZ_CP072120.1_cds_WP_124934970.1_3920 [locus_tag=J5X95_RS20060] [db_xref=GeneID:75095858] [protein=glycosyltransferase] [protein_id=WP_124934970.1] [location=complement(4047547..4049037)] [gbkey=CDS],0.8089717,6.66E-16
238,"NM_104671.1 Arabidopsis thaliana NB-ARC domain-containing disease resistance protein (AT1G59780), partial mRNA",AT1G59780,lcl|NZ_CP072120.1_cds_WP_076425519.1_2507 [locus_tag=J5X95_RS12945] [db_xref=GeneID:75094442] [protein=SagB/ThcOx family dehydrogenase] [protein_id=WP_076425519.1] [location=2530130..2530939] [gbkey=CDS],0.808862,6.66E-16
239,"NM_101949.5 Arabidopsis thaliana U5 small nuclear ribonucleoprotein helicase (emb1507), mRNA",emb1507,lcl|NZ_CP072120.1_cds_WP_014418178.1_3864 [locus_tag=J5X95_RS19785] [db_xref=GeneID:75095803] [protein=hypothetical protein] [protein_id=WP_014418178.1] [location=4003568..4004260] [gbkey=CDS],0.8087177,6.66E-16
240,"NM_101949.5 Arabidopsis thaliana U5 small nuclear ribonucleoprotein helicase (emb1507), mRNA",emb1507,lcl|NZ_CP072120.1_cds_WP_014418178.1_3919 [locus_tag=J5X95_RS20055] [db_xref=GeneID:75095857] [protein=hypothetical protein] [protein_id=WP_014418178.1] [location=4046760..4047452] [gbkey=CDS],0.8087177,6.66E-16
241,"NM_001343980.1 Arabidopsis thaliana myosin heavy chain, cardiac protein (AT5G26770), mRNA",AT5G26770,lcl|NZ_CP072120.1_cds_WP_042635658.1_1725 [locus_tag=J5X95_RS08740] [db_xref=GeneID:75093608] [protein=hypothetical protein] [protein_id=WP_042635658.1] [location=complement(1719847..1720542)] [gbkey=CDS],0.8086888,6.66E-16
242,"NM_001344556.1 Arabidopsis thaliana Subtilase family protein (AT5G44530), partial mRNA",AT5G44530,lcl|NZ_CP072120.1_cds_WP_032871331.1_3132 [locus_tag=J5X95_RS16150] [db_xref=GeneID:75095079] [protein=glycosyl hydrolase family 18 protein] [protein_id=WP_032871331.1] [location=3148512..3149447] [gbkey=CDS],0.8086675,6.66E-16
243,"NM_104334.2 Arabidopsis thaliana Myosin family protein with Dil domain-containing protein (XIE), partial mRNA",XIE,lcl|NZ_CP072121.1_cds_WP_219371684.1_4007 [locus_tag=J5X95_RS20480] [db_xref=GeneID:75095941] [protein=type IV secretory system conjugative DNA transfer family protein] [protein_id=WP_219371684.1] [location=57422..59782] [gbkey=CDS],0.8082721,6.66E-16
244,"NM_179565.2 Arabidopsis thaliana ACT domain repeat 3 (ACR3), mRNA",ACR3,lcl|NZ_CP072120.1_cds_WP_124934969.1_3863 [locus_tag=J5X95_RS19780] [db_xref=GeneID:75095802] [protein=hypothetical protein] [protein_id=WP_124934969.1] [location=4001696..4003387] [gbkey=CDS],0.8081354,6.66E-16
245,"NM_179565.2 Arabidopsis thaliana ACT domain repeat 3 (ACR3), mRNA",ACR3,lcl|NZ_CP072120.1_cds_WP_124934969.1_3918 [locus_tag=J5X95_RS20050] [db_xref=GeneID:75095856] [protein=hypothetical protein] [protein_id=WP_124934969.1] [location=4044888..4046579] [gbkey=CDS],0.8081354,6.66E-16
246,"NM_104060.4 Arabidopsis thaliana Leucine-rich repeat protein kinase family protein (AT1G51805), mRNA",AT1G51805,lcl|NZ_CP072120.1_cds_WP_132106656.1_2006 [locus_tag=J5X95_RS10380] [db_xref=GeneID:75093936] [protein=ATP-binding protein] [protein_id=WP_132106656.1] [location=2015037..2017448] [gbkey=CDS],0.8080603,6.66E-16
247,"NM_127430.3 Arabidopsis thaliana Small nuclear ribonucleoprotein family protein (AT2G18740), mRNA",AT2G18740,lcl|NZ_CP072120.1_cds_WP_042635653.1_1719 [locus_tag=J5X95_RS08710] [db_xref=GeneID:75093602] [protein=AIPR family protein] [protein_id=WP_042635653.1] [location=1714202..1715650] [gbkey=CDS],0.8079775,6.66E-16
248,"NM_001343125.1 Arabidopsis thaliana Translation elongation factor EF1A/initiation factor IF2gamma family protein (AT5G10630), mRNA",AT5G10630,lcl|NZ_CP072120.1_cds_WP_094031422.1_1720 [locus_tag=J5X95_RS08715] [db_xref=GeneID:75093603] [protein=restriction endonuclease] [protein_id=WP_094031422.1] [location=1715634..1716470] [gbkey=CDS],0.8079383,6.66E-16
249,"NM_001341714.1 Arabidopsis thaliana P-loop containing nucleoside triphosphate hydrolases superfamily protein (AT4G24860), partial mRNA",AT4G24860,lcl|NZ_CP072120.1_cds_WP_042635653.1_1719 [locus_tag=J5X95_RS08710] [db_xref=GeneID:75093602] [protein=AIPR family protein] [protein_id=WP_042635653.1] [location=1714202..1715650] [gbkey=CDS],0.8079357,6.66E-16
250,"NM_001344834.1 Arabidopsis thaliana receptor like protein 56 (RLP56), partial mRNA",RLP56,lcl|NZ_CP072120.1_cds_WP_032871331.1_3132 [locus_tag=J5X95_RS16150] [db_xref=GeneID:75095079] [protein=glycosyl hydrolase family 18 protein] [protein_id=WP_032871331.1] [location=3148512..3149447] [gbkey=CDS],0.8078378,8.88E-16
251,"NM_148367.3 Arabidopsis thaliana receptor-interacting protein (AT4G21445), mRNA",AT4G21445,lcl|NZ_CP072120.1_cds_WP_124934969.1_3863 [locus_tag=J5X95_RS19780] [db_xref=GeneID:75095802] [protein=hypothetical protein] [protein_id=WP_124934969.1] [location=4001696..4003387] [gbkey=CDS],0.8077839,8.88E-16
252,"NM_148367.3 Arabidopsis thaliana receptor-interacting protein (AT4G21445), mRNA",AT4G21445,lcl|NZ_CP072120.1_cds_WP_124934969.1_3918 [locus_tag=J5X95_RS20050] [db_xref=GeneID:75095856] [protein=hypothetical protein] [protein_id=WP_124934969.1] [location=4044888..4046579] [gbkey=CDS],0.8077839,8.88E-16
253,"NM_129178.3 Arabidopsis thaliana P-loop containing nucleoside triphosphate hydrolases superfamily protein (AT2G36200), mRNA",AT2G36200,lcl|NZ_CP072120.1_cds_WP_042635653.1_1719 [locus_tag=J5X95_RS08710] [db_xref=GeneID:75093602] [protein=AIPR family protein] [protein_id=WP_042635653.1] [location=1714202..1715650] [gbkey=CDS],0.8077603,8.88E-16
254,"NM_202599.2 Arabidopsis thaliana CBL-interacting protein kinase 1 (CIPK1), mRNA",CIPK1,lcl|NZ_CP072121.1_cds_WP_219371684.1_4007 [locus_tag=J5X95_RS20480] [db_xref=GeneID:75095941] [protein=type IV secretory system conjugative DNA transfer family protein] [protein_id=WP_219371684.1] [location=57422..59782] [gbkey=CDS],0.8076457,8.88E-16
255,"NM_001343003.1 Arabidopsis thaliana peroxisome 1 (PEX1), mRNA",PEX1,lcl|NZ_CP072120.1_cds_WP_032871331.1_3132 [locus_tag=J5X95_RS16150] [db_xref=GeneID:75095079] [protein=glycosyl hydrolase family 18 protein] [protein_id=WP_032871331.1] [location=3148512..3149447] [gbkey=CDS],0.807554,8.88E-16
256,"NM_148535.1 Arabidopsis thaliana nuclease (AT1G43722), partial mRNA",AT1G43722,lcl|NZ_CP072120.1_cds_WP_014418178.1_3864 [locus_tag=J5X95_RS19785] [db_xref=GeneID:75095803] [protein=hypothetical protein] [protein_id=WP_014418178.1] [location=4003568..4004260] [gbkey=CDS],0.8074583,8.88E-16
257,"NM_148535.1 Arabidopsis thaliana nuclease (AT1G43722), partial mRNA",AT1G43722,lcl|NZ_CP072120.1_cds_WP_014418178.1_3919 [locus_tag=J5X95_RS20055] [db_xref=GeneID:75095857] [protein=hypothetical protein] [protein_id=WP_014418178.1] [location=4046760..4047452] [gbkey=CDS],0.8074583,8.88E-16
258,"NM_001344140.1 Arabidopsis thaliana RING/FYVE/PHD zinc finger superfamily protein (AT5G36670), mRNA",AT5G36670,lcl|NZ_CP072121.1_cds_WP_216119381.1_3984 [locus_tag=J5X95_RS20370] [db_xref=GeneID:75095919] [protein=tetratricopeptide repeat protein] [protein_id=WP_216119381.1] [location=38211..39311] [gbkey=CDS],0.8074459,8.88E-16
259,"NM_103162.2 Arabidopsis thaliana auxin response factor 22 (ARF22), partial mRNA",ARF22,lcl|NZ_CP072120.1_cds_WP_094031422.1_1720 [locus_tag=J5X95_RS08715] [db_xref=GeneID:75093603] [protein=restriction endonuclease] [protein_id=WP_094031422.1] [location=1715634..1716470] [gbkey=CDS],0.807438,8.88E-16
260,"NM_001341309.1 Arabidopsis thaliana K-box region and MADS-box transcription factor family protein (AG), mRNA",AG,lcl|NZ_CP072120.1_cds_WP_094031282.1_1084 [locus_tag=J5X95_RS05535] [db_xref=GeneID:75092969] [protein=MFS transporter] [protein_id=WP_094031282.1] [location=1085526..1086743] [gbkey=CDS],0.8073766,8.88E-16
261,"NM_001344834.1 Arabidopsis thaliana receptor like protein 56 (RLP56), partial mRNA",RLP56,lcl|NZ_CP072120.1_cds_WP_076425521.1_2505 [locus_tag=J5X95_RS12935] [db_xref=GeneID:75094440] [protein=TOMM precursor leader peptide-binding protein] [protein_id=WP_076425521.1] [location=2527762..2528754] [gbkey=CDS],0.8073621,8.88E-16
262,"NM_103538.1 Arabidopsis thaliana CELLULOSE SYNTHASE INTERACTIVE 2 (AT1G44120), partial mRNA",AT1G44120,lcl|NZ_CP072120.1_cds_WP_124934970.1_3865 [locus_tag=J5X95_RS19790] [db_xref=GeneID:75095804] [protein=glycosyltransferase] [protein_id=WP_124934970.1] [location=complement(4004355..4005845)] [gbkey=CDS],0.8073292,8.88E-16
263,"NM_103538.1 Arabidopsis thaliana CELLULOSE SYNTHASE INTERACTIVE 2 (AT1G44120), partial mRNA",AT1G44120,lcl|NZ_CP072120.1_cds_WP_124934970.1_3920 [locus_tag=J5X95_RS20060] [db_xref=GeneID:75095858] [protein=glycosyltransferase] [protein_id=WP_124934970.1] [location=complement(4047547..4049037)] [gbkey=CDS],0.8073292,8.88E-16
264,"NM_130116.4 Arabidopsis thaliana WD-40 repeat family protein / beige-like protein (AT2G45540), partial mRNA",AT2G45540,lcl|NZ_CP072120.1_cds_WP_042635653.1_1719 [locus_tag=J5X95_RS08710] [db_xref=GeneID:75093602] [protein=AIPR family protein] [protein_id=WP_042635653.1] [location=1714202..1715650] [gbkey=CDS],0.8073091,8.88E-16
265,"NM_001342196.1 Arabidopsis thaliana calmodulin-binding family protein (EDA39), mRNA",EDA39,lcl|NZ_CP072120.1_cds_WP_052125186.1_780 [locus_tag=J5X95_RS03895] [db_xref=GeneID:75092642] [protein=metalloregulator ArsR/SmtB family transcription factor] [protein_id=WP_052125186.1] [location=complement(776778..777890)] [gbkey=CDS],0.8071599,8.88E-16
266,"NM_148603.3 Arabidopsis thaliana GDSL-like Lipase/Acylhydrolase superfamily protein (AT1G58725), mRNA",AT1G58725,lcl|NZ_CP072120.1_cds_WP_014418178.1_3864 [locus_tag=J5X95_RS19785] [db_xref=GeneID:75095803] [protein=hypothetical protein] [protein_id=WP_014418178.1] [location=4003568..4004260] [gbkey=CDS],0.8070349,8.88E-16
267,"NM_148603.3 Arabidopsis thaliana GDSL-like Lipase/Acylhydrolase superfamily protein (AT1G58725), mRNA",AT1G58725,lcl|NZ_CP072120.1_cds_WP_014418178.1_3919 [locus_tag=J5X95_RS20055] [db_xref=GeneID:75095857] [protein=hypothetical protein] [protein_id=WP_014418178.1] [location=4046760..4047452] [gbkey=CDS],0.8070349,8.88E-16
268,"NM_104641.4 Arabidopsis thaliana GDSL-like Lipase/Acylhydrolase superfamily protein (AT1G59406), mRNA",AT1G59406,lcl|NZ_CP072120.1_cds_WP_014418178.1_3864 [locus_tag=J5X95_RS19785] [db_xref=GeneID:75095803] [protein=hypothetical protein] [protein_id=WP_014418178.1] [location=4003568..4004260] [gbkey=CDS],0.8070349,8.88E-16
269,"NM_104641.4 Arabidopsis thaliana GDSL-like Lipase/Acylhydrolase superfamily protein (AT1G59406), mRNA",AT1G59406,lcl|NZ_CP072120.1_cds_WP_014418178.1_3919 [locus_tag=J5X95_RS20055] [db_xref=GeneID:75095857] [protein=hypothetical protein] [protein_id=WP_014418178.1] [location=4046760..4047452] [gbkey=CDS],0.8070349,8.88E-16
270,"NM_105257.2 Arabidopsis thaliana Disease resistance protein (TIR-NBS-LRR class) family (AT1G65850), partial mRNA",AT1G65850,lcl|NZ_CP072120.1_cds_WP_007409587.1_3130 [gene=ykvP] [locus_tag=J5X95_RS16140] [db_xref=GeneID:75095077] [protein=spore protein YkvP] [protein_id=WP_007409587.1] [location=3146973..3148172] [gbkey=CDS],0.8068773,8.88E-16
271,"NM_127481.1 Arabidopsis thaliana Ypt/Rab-GAP domain of gyp1p superfamily protein (AT2G19240), partial mRNA",AT2G19240,lcl|NZ_CP072120.1_cds_WP_042635653.1_1719 [locus_tag=J5X95_RS08710] [db_xref=GeneID:75093602] [protein=AIPR family protein] [protein_id=WP_042635653.1] [location=1714202..1715650] [gbkey=CDS],0.8068621,8.88E-16
272,"NM_100844.2 Arabidopsis thaliana Kinase interacting (KIP1-like) family protein (NET2B), partial mRNA",NET2B,lcl|NZ_CP072120.1_cds_WP_015240544.1_1011 [locus_tag=J5X95_RS05170] [db_xref=GeneID:75092896] [protein=LysR family transcriptional regulator] [protein_id=WP_015240544.1] [location=complement(1010289..1011176)] [gbkey=CDS],0.8067963,8.88E-16
273,"NM_001344834.1 Arabidopsis thaliana receptor like protein 56 (RLP56), partial mRNA",RLP56,lcl|NZ_CP072121.1_cds_WP_073982235.1_3979 [locus_tag=J5X95_RS20345] [db_xref=GeneID:75095914] [protein=hypothetical protein] [protein_id=WP_073982235.1] [location=complement(32491..33114)] [gbkey=CDS],0.8067098,8.88E-16
274,"NM_001339039.1 Arabidopsis thaliana zinc finger MYM-type-like protein (AT3G29794), partial mRNA",AT3G29794,lcl|NZ_CP072120.1_cds_WP_132106656.1_2006 [locus_tag=J5X95_RS10380] [db_xref=GeneID:75093936] [protein=ATP-binding protein] [protein_id=WP_132106656.1] [location=2015037..2017448] [gbkey=CDS],0.8066506,8.88E-16
275,"NM_104573.2 Arabidopsis thaliana heavy-metal-associated domain-containing protein (AT1G57780), partial mRNA",AT1G57780,lcl|NZ_CP072120.1_cds_WP_007407643.1_1472 [locus_tag=J5X95_RS07485] [db_xref=GeneID:75093357] [protein=hypothetical protein] [protein_id=WP_007407643.1] [location=1466796..1467077] [gbkey=CDS],0.8066247,8.88E-16
276,"NM_202695.1 Arabidopsis thaliana ROP interactive partner 4 (RIP3), mRNA",RIP3,lcl|NZ_CP072121.1_cds_WP_219371682.1_4004 [locus_tag=J5X95_RS20465] [db_xref=GeneID:75095938] [protein=hypothetical protein] [protein_id=WP_219371682.1] [location=54595..54825] [gbkey=CDS],0.8064741,8.88E-16
277,"NM_128273.3 Arabidopsis thaliana abscisic aldehyde oxidase 3 (AAO3), mRNA",AAO3,lcl|NZ_CP072120.1_cds_WP_007409587.1_3130 [gene=ykvP] [locus_tag=J5X95_RS16140] [db_xref=GeneID:75095077] [protein=spore protein YkvP] [protein_id=WP_007409587.1] [location=3146973..3148172] [gbkey=CDS],0.8064543,8.88E-16
278,"NM_001339280.1 Arabidopsis thaliana kinase superfamily with octicosapeptide/Phox/Bem1p domain-containing protein (AT3G46920), partial mRNA",AT3G46920,lcl|NZ_CP072121.1_cds_WP_216119381.1_3984 [locus_tag=J5X95_RS20370] [db_xref=GeneID:75095919] [protein=tetratricopeptide repeat protein] [protein_id=WP_216119381.1] [location=38211..39311] [gbkey=CDS],0.8063125,8.88E-16
279,"NM_101780.4 Arabidopsis thaliana auxin response factor 19 (ARF19), mRNA",ARF19,lcl|NZ_CP072120.1_cds_WP_219371618.1_3526 [locus_tag=J5X95_RS18110] [db_xref=GeneID:75095470] [protein=hypothetical protein] [protein_id=WP_219371618.1] [location=3645151..3646263] [gbkey=CDS],0.8062958,8.88E-16
280,"NM_001339085.1 Arabidopsis thaliana Exostosin family protein (AT3G42180), mRNA",AT3G42180,lcl|NZ_CP072120.1_cds_WP_094031422.1_1720 [locus_tag=J5X95_RS08715] [db_xref=GeneID:75093603] [protein=restriction endonuclease] [protein_id=WP_094031422.1] [location=1715634..1716470] [gbkey=CDS],0.8062306,8.88E-16
281,"NM_001338768.1 Arabidopsis thaliana terpene synthase-like sequence-1,8-cineole (TPS-CIN), mRNA",TPS-CIN,lcl|NZ_CP072120.1_cds_WP_014418178.1_3864 [locus_tag=J5X95_RS19785] [db_xref=GeneID:75095803] [protein=hypothetical protein] [protein_id=WP_014418178.1] [location=4003568..4004260] [gbkey=CDS],0.8061424,8.88E-16
282,"NM_001338768.1 Arabidopsis thaliana terpene synthase-like sequence-1,8-cineole (TPS-CIN), mRNA",TPS-CIN,lcl|NZ_CP072120.1_cds_WP_014418178.1_3919 [locus_tag=J5X95_RS20055] [db_xref=GeneID:75095857] [protein=hypothetical protein] [protein_id=WP_014418178.1] [location=4046760..4047452] [gbkey=CDS],0.8061424,8.88E-16
283,"NM_103670.1 Arabidopsis thaliana F-box and associated interaction domains-containing protein (AT1G47765), partial mRNA",AT1G47765,lcl|NZ_CP072120.1_cds_WP_015239353.1_2506 [locus_tag=J5X95_RS12940] [db_xref=GeneID:75094441] [protein=YcaO-like family protein] [protein_id=WP_015239353.1] [location=2528757..2530103] [gbkey=CDS],0.8061402,8.88E-16
284,"NM_001342250.1 Arabidopsis thaliana demeter-like protein 3 (DML3), mRNA",DML3,lcl|NZ_CP072120.1_cds_WP_032871331.1_3132 [locus_tag=J5X95_RS16150] [db_xref=GeneID:75095079] [protein=glycosyl hydrolase family 18 protein] [protein_id=WP_032871331.1] [location=3148512..3149447] [gbkey=CDS],0.8061354,8.88E-16
285,"NR_141723.1 Arabidopsis thaliana other RNA (AT4G02005), ncRNA",AT4G02005,lcl|NZ_CP072120.1_cds_WP_012118623.1_1347 [locus_tag=J5X95_RS06865] [db_xref=GeneID:75093234] [protein=DUF1851 domain-containing protein] [protein_id=WP_012118623.1] [location=complement(1354340..1354882)] [gbkey=CDS],0.8060832,8.88E-16
286,"NM_103162.2 Arabidopsis thaliana auxin response factor 22 (ARF22), partial mRNA",ARF22,lcl|NZ_CP072120.1_cds_WP_124934970.1_3865 [locus_tag=J5X95_RS19790] [db_xref=GeneID:75095804] [protein=glycosyltransferase] [protein_id=WP_124934970.1] [location=complement(4004355..4005845)] [gbkey=CDS],0.805878,8.88E-16
287,"NM_103162.2 Arabidopsis thaliana auxin response factor 22 (ARF22), partial mRNA",ARF22,lcl|NZ_CP072120.1_cds_WP_124934970.1_3920 [locus_tag=J5X95_RS20060] [db_xref=GeneID:75095858] [protein=glycosyltransferase] [protein_id=WP_124934970.1] [location=complement(4047547..4049037)] [gbkey=CDS],0.805878,8.88E-16
288,"NM_101927.4 Arabidopsis thaliana RAD3-like DNA-binding helicase protein (AT1G20750), partial mRNA",AT1G20750,lcl|NZ_CP072120.1_cds_WP_032866675.1_437 [locus_tag=J5X95_RS02185] [db_xref=GeneID:75092302] [protein=AAA family ATPase] [protein_id=WP_032866675.1] [location=complement(425537..426073)] [gbkey=CDS],0.805749,8.88E-16
289,"NM_101949.5 Arabidopsis thaliana U5 small nuclear ribonucleoprotein helicase (emb1507), mRNA",emb1507,lcl|NZ_CP072120.1_cds_WP_061046710.1_3667 [locus_tag=J5X95_RS18800] [db_xref=GeneID:75095607] [protein=PIN domain-containing protein] [protein_id=WP_061046710.1] [location=complement(3841185..3842399)] [gbkey=CDS],0.8057284,8.88E-16
290,"NM_102199.1 Arabidopsis thaliana GDSL-like Lipase/Acylhydrolase superfamily protein (AT1G23500), partial mRNA",AT1G23500,lcl|NZ_CP072120.1_cds_WP_041482441.1_3519 [locus_tag=J5X95_RS18080] [db_xref=GeneID:75095465] [protein=hypothetical protein] [protein_id=WP_041482441.1] [location=3640102..3640578] [gbkey=CDS],0.8056731,8.88E-16
291,"NR_144112.1 Arabidopsis thaliana other RNA (AT4G16748), ncRNA",AT4G16748,lcl|NZ_CP072120.1_cds_WP_042635655.1_1721 [locus_tag=J5X95_RS08720] [db_xref=GeneID:75093604] [protein=ATP-binding protein] [protein_id=WP_042635655.1] [location=complement(1716607..1718457)] [gbkey=CDS],0.8055971,8.88E-16
292,"NM_001345091.1 Arabidopsis thaliana Protein kinase superfamily protein (CRLK1), mRNA",CRLK1,lcl|NZ_CP072120.1_cds_WP_032866675.1_437 [locus_tag=J5X95_RS02185] [db_xref=GeneID:75092302] [protein=AAA family ATPase] [protein_id=WP_032866675.1] [location=complement(425537..426073)] [gbkey=CDS],0.8055092,8.88E-16
293,"NM_001338711.1 Arabidopsis thaliana Sec14p-like phosphatidylinositol transfer family protein (AT3G24840), mRNA",AT3G24840,lcl|NZ_CP072120.1_cds_WP_014418178.1_3864 [locus_tag=J5X95_RS19785] [db_xref=GeneID:75095803] [protein=hypothetical protein] [protein_id=WP_014418178.1] [location=4003568..4004260] [gbkey=CDS],0.8054799,8.88E-16
294,"NM_001338711.1 Arabidopsis thaliana Sec14p-like phosphatidylinositol transfer family protein (AT3G24840), mRNA",AT3G24840,lcl|NZ_CP072120.1_cds_WP_014418178.1_3919 [locus_tag=J5X95_RS20055] [db_xref=GeneID:75095857] [protein=hypothetical protein] [protein_id=WP_014418178.1] [location=4046760..4047452] [gbkey=CDS],0.8054799,8.88E-16
295,"NR_139049.1 Arabidopsis thaliana other RNA (AT1G06265), lncRNA",AT1G06265,lcl|NZ_CP072120.1_cds_WP_042635653.1_1719 [locus_tag=J5X95_RS08710] [db_xref=GeneID:75093602] [protein=AIPR family protein] [protein_id=WP_042635653.1] [location=1714202..1715650] [gbkey=CDS],0.8054602,8.88E-16
296,"NM_101630.5 Arabidopsis thaliana tetratricopeptide repeat (TPR)-containing protein (AT1G17680), mRNA",AT1G17680,lcl|NZ_CP072120.1_cds_WP_100001458.1_3515 [locus_tag=J5X95_RS18060] [db_xref=GeneID:75095461] [protein=xylose repressor] [protein_id=WP_100001458.1] [location=complement(3632669..3633823)] [gbkey=CDS],0.8053904,8.88E-16
297,"NM_001339039.1 Arabidopsis thaliana zinc finger MYM-type-like protein (AT3G29794), partial mRNA",AT3G29794,lcl|NZ_CP072121.1_cds_WP_219371684.1_4007 [locus_tag=J5X95_RS20480] [db_xref=GeneID:75095941] [protein=type IV secretory system conjugative DNA transfer family protein] [protein_id=WP_219371684.1] [location=57422..59782] [gbkey=CDS],0.8053471,8.88E-16
298,"NM_102199.1 Arabidopsis thaliana GDSL-like Lipase/Acylhydrolase superfamily protein (AT1G23500), partial mRNA",AT1G23500,lcl|NZ_CP072120.1_cds_WP_061046710.1_3667 [locus_tag=J5X95_RS18800] [db_xref=GeneID:75095607] [protein=PIN domain-containing protein] [protein_id=WP_061046710.1] [location=complement(3841185..3842399)] [gbkey=CDS],0.8052677,8.88E-16
299,"NM_103670.1 Arabidopsis thaliana F-box and associated interaction domains-containing protein (AT1G47765), partial mRNA",AT1G47765,lcl|NZ_CP072120.1_cds_WP_061046712.1_3663 [locus_tag=J5X95_RS18780] [db_xref=GeneID:75095603] [protein=hypothetical protein] [protein_id=WP_061046712.1] [location=complement(3838660..3839325)] [gbkey=CDS],0.8052025,1.11E-15
300,"NM_104633.3 Arabidopsis thaliana GDSL-like Lipase/Acylhydrolase superfamily protein (AT1G59030), mRNA",AT1G59030,lcl|NZ_CP072120.1_cds_WP_014418178.1_3864 [locus_tag=J5X95_RS19785] [db_xref=GeneID:75095803] [protein=hypothetical protein] [protein_id=WP_014418178.1] [location=4003568..4004260] [gbkey=CDS],0.8051836,1.11E-15
301,"NM_104633.3 Arabidopsis thaliana GDSL-like Lipase/Acylhydrolase superfamily protein (AT1G59030), mRNA",AT1G59030,lcl|NZ_CP072120.1_cds_WP_014418178.1_3919 [locus_tag=J5X95_RS20055] [db_xref=GeneID:75095857] [protein=hypothetical protein] [protein_id=WP_014418178.1] [location=4046760..4047452] [gbkey=CDS],0.8051836,1.11E-15
302,"NM_001338918.1 Arabidopsis thaliana uncharacterized protein (AT3G27906), mRNA",AT3G27906,lcl|NZ_CP072120.1_cds_WP_124934969.1_3863 [locus_tag=J5X95_RS19780] [db_xref=GeneID:75095802] [protein=hypothetical protein] [protein_id=WP_124934969.1] [location=4001696..4003387] [gbkey=CDS],0.8051327,1.11E-15
303,"NM_001338918.1 Arabidopsis thaliana uncharacterized protein (AT3G27906), mRNA",AT3G27906,lcl|NZ_CP072120.1_cds_WP_124934969.1_3918 [locus_tag=J5X95_RS20050] [db_xref=GeneID:75095856] [protein=hypothetical protein] [protein_id=WP_124934969.1] [location=4044888..4046579] [gbkey=CDS],0.8051327,1.11E-15
304,"NM_103162.2 Arabidopsis thaliana auxin response factor 22 (ARF22), partial mRNA",ARF22,lcl|NZ_CP072120.1_cds_WP_059367392.1_3588 [locus_tag=J5X95_RS18410] [db_xref=GeneID:75095529] [protein=ABC transporter ATP-binding protein] [protein_id=WP_059367392.1] [location=3698029..3698649] [gbkey=CDS],0.8050975,1.11E-15
305,"NM_179565.2 Arabidopsis thaliana ACT domain repeat 3 (ACR3), mRNA",ACR3,lcl|NZ_CP072120.1_cds_WP_061046712.1_3663 [locus_tag=J5X95_RS18780] [db_xref=GeneID:75095603] [protein=hypothetical protein] [protein_id=WP_061046712.1] [location=complement(3838660..3839325)] [gbkey=CDS],0.8050651,1.11E-15
306,"NM_148266.1 Arabidopsis thaliana uncharacterized protein (AT4G07675), partial mRNA",AT4G07675,lcl|NZ_CP072120.1_cds_WP_132106656.1_2006 [locus_tag=J5X95_RS10380] [db_xref=GeneID:75093936] [protein=ATP-binding protein] [protein_id=WP_132106656.1] [location=2015037..2017448] [gbkey=CDS],0.8049549,1.11E-15
307,"NM_001343004.1 Arabidopsis thaliana peroxisome 1 (PEX1), partial mRNA",PEX1,lcl|NZ_CP072120.1_cds_WP_032866675.1_437 [locus_tag=J5X95_RS02185] [db_xref=GeneID:75092302] [protein=AAA family ATPase] [protein_id=WP_032866675.1] [location=complement(425537..426073)] [gbkey=CDS],0.8049267,1.11E-15
308,"NM_103164.2 Arabidopsis thaliana auxin response factor 21 (ARF21), partial mRNA",ARF21,lcl|NZ_CP072120.1_cds_WP_042635658.1_1725 [locus_tag=J5X95_RS08740] [db_xref=GeneID:75093608] [protein=hypothetical protein] [protein_id=WP_042635658.1] [location=complement(1719847..1720542)] [gbkey=CDS],0.8048776,1.11E-15
309,"NM_001340793.1 Arabidopsis thaliana RNA recognition motif (RRM)-containing protein (AT4G12640), mRNA",AT4G12640,lcl|NZ_CP072120.1_cds_WP_100001458.1_3515 [locus_tag=J5X95_RS18060] [db_xref=GeneID:75095461] [protein=xylose repressor] [protein_id=WP_100001458.1] [location=complement(3632669..3633823)] [gbkey=CDS],0.8048519,1.11E-15
310,"NM_001344435.1 Arabidopsis thaliana Regulator of chromosome condensation (RCC1) family with FYVE zinc finger domain-containing protein (AT5G42140), mRNA",AT5G42140,lcl|NZ_CP072120.1_cds_WP_042635653.1_1719 [locus_tag=J5X95_RS08710] [db_xref=GeneID:75093602] [protein=AIPR family protein] [protein_id=WP_042635653.1] [location=1714202..1715650] [gbkey=CDS],0.8048367,1.11E-15
311,"NM_001340288.1 Arabidopsis thaliana Protein kinase superfamily protein (AT4G00960), partial mRNA",AT4G00960,lcl|NZ_CP072120.1_cds_WP_227749559.1_2233 [locus_tag=J5X95_RS11505] [db_xref=GeneID:75094159] [protein=hypothetical protein] [protein_id=WP_227749559.1] [location=2269348..2270538] [gbkey=CDS],0.8048315,1.11E-15
312,"NM_128459.3 Arabidopsis thaliana Leucine-rich repeat protein kinase family protein (AT2G29000), partial mRNA",AT2G29000,lcl|NZ_CP072120.1_cds_WP_168985319.1_24 [locus_tag=J5X95_RS00120] [db_xref=GeneID:75091889] [protein=hypothetical protein] [protein_id=WP_168985319.1] [location=complement(13569..14429)] [gbkey=CDS],0.8047335,1.11E-15
313,"NM_128459.3 Arabidopsis thaliana Leucine-rich repeat protein kinase family protein (AT2G29000), partial mRNA",AT2G29000,lcl|NZ_CP072120.1_cds_WP_168985319.1_3898 [locus_tag=J5X95_RS19955] [db_xref=GeneID:75095837] [protein=hypothetical protein] [protein_id=WP_168985319.1] [location=complement(4033323..4034183)] [gbkey=CDS],0.8047335,1.11E-15
314,"NM_128459.3 Arabidopsis thaliana Leucine-rich repeat protein kinase family protein (AT2G29000), partial mRNA",AT2G29000,lcl|NZ_CP072120.1_cds_WP_132106656.1_2006 [locus_tag=J5X95_RS10380] [db_xref=GeneID:75093936] [protein=ATP-binding protein] [protein_id=WP_132106656.1] [location=2015037..2017448] [gbkey=CDS],0.8047249,1.11E-15
315,"NM_202866.2 Arabidopsis thaliana 2-oxoglutarate (2OG) and Fe(II)-dependent oxygenase superfamily protein (AT4G23340), mRNA",II,lcl|NZ_CP072120.1_cds_WP_042635653.1_1719 [locus_tag=J5X95_RS08710] [db_xref=GeneID:75093602] [protein=AIPR family protein] [protein_id=WP_042635653.1] [location=1714202..1715650] [gbkey=CDS],0.8047171,1.11E-15
316,"NM_104238.3 Arabidopsis thaliana Tetratricopeptide repeat (TPR)-like superfamily protein (AT1G53600), mRNA",AT1G53600,lcl|NZ_CP072120.1_cds_WP_042635653.1_1719 [locus_tag=J5X95_RS08710] [db_xref=GeneID:75093602] [protein=AIPR family protein] [protein_id=WP_042635653.1] [location=1714202..1715650] [gbkey=CDS],0.8047044,1.11E-15
317,"NM_101223.2 Arabidopsis thaliana hypothetical protein (DUF1262) (AT1G13530), partial mRNA",AT1G13530,lcl|NZ_CP072121.1_cds_WP_216119381.1_3984 [locus_tag=J5X95_RS20370] [db_xref=GeneID:75095919] [protein=tetratricopeptide repeat protein] [protein_id=WP_216119381.1] [location=38211..39311] [gbkey=CDS],0.8046255,1.11E-15
318,"NM_179749.3 Arabidopsis thaliana plant-specific transcription factor YABBY family protein (YAB5), mRNA",YAB5,lcl|NZ_CP072120.1_cds_WP_012118715.1_1515 [locus_tag=J5X95_RS07700] [db_xref=GeneID:75093400] [protein=response regulator transcription factor] [protein_id=WP_012118715.1] [location=complement(1508220..1508918)] [gbkey=CDS],0.8046245,1.11E-15
319,"NM_001339793.1 Arabidopsis thaliana hypothetical protein (DUF3133) (AT3G56410), partial mRNA",AT3G56410,lcl|NZ_CP072120.1_cds_WP_015240544.1_1011 [locus_tag=J5X95_RS05170] [db_xref=GeneID:75092896] [protein=LysR family transcriptional regulator] [protein_id=WP_015240544.1] [location=complement(1010289..1011176)] [gbkey=CDS],0.8044907,1.33E-15
320,"NR_143040.1 Arabidopsis thaliana other RNA (AT5G07905), lncRNA",AT5G07905,lcl|NZ_CP072120.1_cds_WP_032869333.1_1650 [locus_tag=J5X95_RS08370] [db_xref=GeneID:75093534] [protein=hypothetical protein] [protein_id=WP_032869333.1] [location=complement(1636182..1636628)] [gbkey=CDS],0.8044499,1.33E-15
321,"NM_102155.3 Arabidopsis thaliana organic solute transporter ostalpha protein (DUF300) (AT1G23070), mRNA",AT1G23070,lcl|NZ_CP072120.1_cds_WP_042635653.1_1719 [locus_tag=J5X95_RS08710] [db_xref=GeneID:75093602] [protein=AIPR family protein] [protein_id=WP_042635653.1] [location=1714202..1715650] [gbkey=CDS],0.8043392,1.33E-15
322,"NM_001338717.1 Arabidopsis thaliana Helicase/SANT-associated, DNA binding protein (AT3G24870), mRNA",AT3G24870,lcl|NZ_CP072120.1_cds_WP_124934970.1_3865 [locus_tag=J5X95_RS19790] [db_xref=GeneID:75095804] [protein=glycosyltransferase] [protein_id=WP_124934970.1] [location=complement(4004355..4005845)] [gbkey=CDS],0.8042469,1.33E-15
323,"NM_001338717.1 Arabidopsis thaliana Helicase/SANT-associated, DNA binding protein (AT3G24870), mRNA",AT3G24870,lcl|NZ_CP072120.1_cds_WP_124934970.1_3920 [locus_tag=J5X95_RS20060] [db_xref=GeneID:75095858] [protein=glycosyltransferase] [protein_id=WP_124934970.1] [location=complement(4047547..4049037)] [gbkey=CDS],0.8042469,1.33E-15
324,"NM_106410.3 Arabidopsis thaliana P-loop containing nucleoside triphosphate hydrolases superfamily protein (AT1G77620), mRNA",AT1G77620,lcl|NZ_CP072120.1_cds_WP_132106656.1_2006 [locus_tag=J5X95_RS10380] [db_xref=GeneID:75093936] [protein=ATP-binding protein] [protein_id=WP_132106656.1] [location=2015037..2017448] [gbkey=CDS],0.8042124,1.33E-15
325,"NM_001339987.1 Arabidopsis thaliana Ypt/Rab-GAP domain of gyp1p superfamily protein (AT3G59570), mRNA",AT3G59570,lcl|NZ_CP072120.1_cds_WP_099320010.1_1345 [locus_tag=J5X95_RS06855] [db_xref=GeneID:75093232] [protein=hypothetical protein] [protein_id=WP_099320010.1] [location=complement(1353092..1353592)] [gbkey=CDS],0.8041162,1.33E-15
326,"NM_104173.2 Arabidopsis thaliana Nucleic acid-binding, OB-fold-like protein (AT1G52950), partial mRNA",AT1G52950,lcl|NZ_CP072120.1_cds_WP_076425519.1_2507 [locus_tag=J5X95_RS12945] [db_xref=GeneID:75094442] [protein=SagB/ThcOx family dehydrogenase] [protein_id=WP_076425519.1] [location=2530130..2530939] [gbkey=CDS],0.8040948,1.33E-15
327,"NM_105621.3 Arabidopsis thaliana S-adenosyl-L-methionine-dependent methyltransferases superfamily protein (AT1G69526), mRNA",AT1G69526,lcl|NZ_CP072120.1_cds_WP_042635653.1_1719 [locus_tag=J5X95_RS08710] [db_xref=GeneID:75093602] [protein=AIPR family protein] [protein_id=WP_042635653.1] [location=1714202..1715650] [gbkey=CDS],0.8040655,1.33E-15
328,"NM_103268.5 Arabidopsis thaliana erythroid differentiation factor-like protein (AT1G35660), mRNA",AT1G35660,lcl|NZ_CP072120.1_cds_WP_032871331.1_3132 [locus_tag=J5X95_RS16150] [db_xref=GeneID:75095079] [protein=glycosyl hydrolase family 18 protein] [protein_id=WP_032871331.1] [location=3148512..3149447] [gbkey=CDS],0.8040503,1.33E-15
329,"NM_103153.2 Arabidopsis thaliana auxin response factor 12 (ARF12), partial mRNA",ARF12,lcl|NZ_CP072121.1_cds_WP_073982235.1_3979 [locus_tag=J5X95_RS20345] [db_xref=GeneID:75095914] [protein=hypothetical protein] [protein_id=WP_073982235.1] [location=complement(32491..33114)] [gbkey=CDS],0.8039215,1.33E-15
330,"NM_128459.3 Arabidopsis thaliana Leucine-rich repeat protein kinase family protein (AT2G29000), partial mRNA",AT2G29000,lcl|NZ_CP072120.1_cds_WP_061046548.1_1656 [locus_tag=J5X95_RS08400] [db_xref=GeneID:75093540] [protein=DUF3427 domain-containing protein] [protein_id=WP_061046548.1] [location=1644106..1647237] [gbkey=CDS],0.8035805,1.33E-15
331,"NM_104019.3 Arabidopsis thaliana NAD(P)-binding Rossmann-fold superfamily protein (AT1G51410), mRNA",AT1G51410,lcl|NZ_CP072120.1_cds_WP_032871331.1_3132 [locus_tag=J5X95_RS16150] [db_xref=GeneID:75095079] [protein=glycosyl hydrolase family 18 protein] [protein_id=WP_032871331.1] [location=3148512..3149447] [gbkey=CDS],0.8035628,1.33E-15
332,"NM_103162.2 Arabidopsis thaliana auxin response factor 22 (ARF22), partial mRNA",ARF22,lcl|NZ_CP072120.1_cds_WP_032869333.1_1650 [locus_tag=J5X95_RS08370] [db_xref=GeneID:75093534] [protein=hypothetical protein] [protein_id=WP_032869333.1] [location=complement(1636182..1636628)] [gbkey=CDS],0.8035172,1.33E-15
333,"NM_001342462.1 Arabidopsis thaliana AGAMOUS-like 21 (AGL21), mRNA",AGL21,lcl|NZ_CP072120.1_cds_WP_042635655.1_1721 [locus_tag=J5X95_RS08720] [db_xref=GeneID:75093604] [protein=ATP-binding protein] [protein_id=WP_042635655.1] [location=complement(1716607..1718457)] [gbkey=CDS],0.8034557,1.33E-15
334,"NM_001345819.1 Arabidopsis thaliana small RNA degrading nuclease 3 (SDN3), partial mRNA",SDN3,lcl|NZ_CP072120.1_cds_WP_094031422.1_1720 [locus_tag=J5X95_RS08715] [db_xref=GeneID:75093603] [protein=restriction endonuclease] [protein_id=WP_094031422.1] [location=1715634..1716470] [gbkey=CDS],0.8034389,1.33E-15
335,"NM_130116.4 Arabidopsis thaliana WD-40 repeat family protein / beige-like protein (AT2G45540), partial mRNA",AT2G45540,lcl|NZ_CP072121.1_cds_WP_216119381.1_3984 [locus_tag=J5X95_RS20370] [db_xref=GeneID:75095919] [protein=tetratricopeptide repeat protein] [protein_id=WP_216119381.1] [location=38211..39311] [gbkey=CDS],0.8034024,1.33E-15
336,"NM_001344989.1 Arabidopsis thaliana phosphoprotein phosphatase inhibitor (I-2), mRNA",I-2,lcl|NZ_CP072120.1_cds_WP_042635653.1_1719 [locus_tag=J5X95_RS08710] [db_xref=GeneID:75093602] [protein=AIPR family protein] [protein_id=WP_042635653.1] [location=1714202..1715650] [gbkey=CDS],0.8033954,1.33E-15
337,"NM_001339039.1 Arabidopsis thaliana zinc finger MYM-type-like protein (AT3G29794), partial mRNA",AT3G29794,lcl|NZ_CP072120.1_cds_WP_032871331.1_3132 [locus_tag=J5X95_RS16150] [db_xref=GeneID:75095079] [protein=glycosyl hydrolase family 18 protein] [protein_id=WP_032871331.1] [location=3148512..3149447] [gbkey=CDS],0.8033042,1.33E-15
338,"NM_001343777.1 Arabidopsis thaliana Serine carboxypeptidase S28 family protein (AT5G22860), mRNA",AT5G22860,lcl|NZ_CP072120.1_cds_WP_132106656.1_2006 [locus_tag=J5X95_RS10380] [db_xref=GeneID:75093936] [protein=ATP-binding protein] [protein_id=WP_132106656.1] [location=2015037..2017448] [gbkey=CDS],0.8032915,1.33E-15
339,"NM_001345327.1 Arabidopsis thaliana LRR protein (AT5G58880), mRNA",AT5G58880,lcl|NZ_CP072120.1_cds_WP_168985319.1_24 [locus_tag=J5X95_RS00120] [db_xref=GeneID:75091889] [protein=hypothetical protein] [protein_id=WP_168985319.1] [location=complement(13569..14429)] [gbkey=CDS],0.8032826,1.33E-15
340,"NM_001345327.1 Arabidopsis thaliana LRR protein (AT5G58880), mRNA",AT5G58880,lcl|NZ_CP072120.1_cds_WP_168985319.1_3898 [locus_tag=J5X95_RS19955] [db_xref=GeneID:75095837] [protein=hypothetical protein] [protein_id=WP_168985319.1] [location=complement(4033323..4034183)] [gbkey=CDS],0.8032826,1.33E-15
341,"NM_101728.5 Arabidopsis thaliana DNAJ heat shock N-terminal domain-containing protein (AT1G18700), mRNA",AT1G18700,lcl|NZ_CP072120.1_cds_WP_042635653.1_1719 [locus_tag=J5X95_RS08710] [db_xref=GeneID:75093602] [protein=AIPR family protein] [protein_id=WP_042635653.1] [location=1714202..1715650] [gbkey=CDS],0.8032772,1.33E-15
342,"NM_001341694.1 Arabidopsis thaliana modifier of snc1 (MOS1), partial mRNA",MOS1,lcl|NZ_CP072120.1_cds_WP_124934969.1_3863 [locus_tag=J5X95_RS19780] [db_xref=GeneID:75095802] [protein=hypothetical protein] [protein_id=WP_124934969.1] [location=4001696..4003387] [gbkey=CDS],0.8031095,1.33E-15
343,"NM_001341694.1 Arabidopsis thaliana modifier of snc1 (MOS1), partial mRNA",MOS1,lcl|NZ_CP072120.1_cds_WP_124934969.1_3918 [locus_tag=J5X95_RS20050] [db_xref=GeneID:75095856] [protein=hypothetical protein] [protein_id=WP_124934969.1] [location=4044888..4046579] [gbkey=CDS],0.8031095,1.33E-15
344,"NM_001341512.1 Arabidopsis thaliana beta-glucosidase 47 (BGLU47), partial mRNA",BGLU47,lcl|NZ_CP072120.1_cds_J5X95_RS11970_2319 [locus_tag=J5X95_RS11970] [db_xref=GeneID:75094249] [protein=MBL fold metallo-hydrolase] [pseudo=true] [location=2339521..2340685] [gbkey=CDS],0.8030905,1.33E-15
345,"NM_001340508.1 Arabidopsis thaliana Major facilitator superfamily protein (AT4G04750), mRNA",AT4G04750,lcl|NZ_CP072120.1_cds_WP_032871331.1_3132 [locus_tag=J5X95_RS16150] [db_xref=GeneID:75095079] [protein=glycosyl hydrolase family 18 protein] [protein_id=WP_032871331.1] [location=3148512..3149447] [gbkey=CDS],0.8029963,1.33E-15
346,"NM_101949.5 Arabidopsis thaliana U5 small nuclear ribonucleoprotein helicase (emb1507), mRNA",emb1507,lcl|NZ_CP072120.1_cds_WP_042635653.1_1719 [locus_tag=J5X95_RS08710] [db_xref=GeneID:75093602] [protein=AIPR family protein] [protein_id=WP_042635653.1] [location=1714202..1715650] [gbkey=CDS],0.8029336,1.33E-15
347,"NM_001341694.1 Arabidopsis thaliana modifier of snc1 (MOS1), partial mRNA",MOS1,lcl|NZ_CP072120.1_cds_WP_124935038.1_966 [locus_tag=J5X95_RS04945] [db_xref=GeneID:75092851] [protein=hypothetical protein] [protein_id=WP_124935038.1] [location=970144..971148] [gbkey=CDS],0.8029112,1.33E-15
348,"NM_103153.2 Arabidopsis thaliana auxin response factor 12 (ARF12), partial mRNA",ARF12,lcl|NZ_CP072120.1_cds_WP_094031422.1_1720 [locus_tag=J5X95_RS08715] [db_xref=GeneID:75093603] [protein=restriction endonuclease] [protein_id=WP_094031422.1] [location=1715634..1716470] [gbkey=CDS],0.8026027,1.55E-15
349,"NM_125944.3 Arabidopsis thaliana kinesin like protein for actin based chloroplast movement 2 (KAC2), partial mRNA",KAC2,lcl|NZ_CP072121.1_cds_WP_219371685.1_4008 [locus_tag=J5X95_RS20485] [db_xref=GeneID:75095942] [protein=hypothetical protein] [protein_id=WP_219371685.1] [location=59796..62408] [gbkey=CDS],0.8025804,1.55E-15
350,"NM_100693.4 Arabidopsis thaliana vacuolar protein sorting 41 (VPS41), mRNA",VPS41,lcl|NZ_CP072120.1_cds_WP_099320010.1_1345 [locus_tag=J5X95_RS06855] [db_xref=GeneID:75093232] [protein=hypothetical protein] [protein_id=WP_099320010.1] [location=complement(1353092..1353592)] [gbkey=CDS],0.8024565,1.55E-15
351,"NM_101562.4 Arabidopsis thaliana senescence-related gene 1 (SRG1), mRNA",SRG1,lcl|NZ_CP072120.1_cds_WP_042635653.1_1719 [locus_tag=J5X95_RS08710] [db_xref=GeneID:75093602] [protein=AIPR family protein] [protein_id=WP_042635653.1] [location=1714202..1715650] [gbkey=CDS],0.8024488,1.55E-15
352,"NM_001340801.1 Arabidopsis thaliana HhH-GPD base excision DNA repair family protein (AT4G12740), partial mRNA",AT4G12740,lcl|NZ_CP072121.1_cds_WP_073982218.1_4006 [locus_tag=J5X95_RS20475] [db_xref=GeneID:75095940] [protein=hypothetical protein] [protein_id=WP_073982218.1] [location=56815..57372] [gbkey=CDS],0.8024406,1.55E-15
353,"NM_001343127.1 Arabidopsis thaliana Translation elongation factor EF1A/initiation factor IF2gamma family protein (AT5G10630), mRNA",AT5G10630,lcl|NZ_CP072120.1_cds_WP_015239353.1_2506 [locus_tag=J5X95_RS12940] [db_xref=GeneID:75094441] [protein=YcaO-like family protein] [protein_id=WP_015239353.1] [location=2528757..2530103] [gbkey=CDS],0.8023579,1.55E-15
354,"NM_102711.2 Arabidopsis thaliana Tetratricopeptide repeat (TPR)-like superfamily protein (AT1G29710), mRNA",AT1G29710,lcl|NZ_CP072121.1_cds_WP_216119381.1_3984 [locus_tag=J5X95_RS20370] [db_xref=GeneID:75095919] [protein=tetratricopeptide repeat protein] [protein_id=WP_216119381.1] [location=38211..39311] [gbkey=CDS],0.8023529,1.55E-15
355,"NM_127260.2 Arabidopsis thaliana disease resistance protein (TIR-NBS-LRR class) (AT2G17050), partial mRNA",AT2G17050,lcl|NZ_CP072120.1_cds_WP_015240544.1_1011 [locus_tag=J5X95_RS05170] [db_xref=GeneID:75092896] [protein=LysR family transcriptional regulator] [protein_id=WP_015240544.1] [location=complement(1010289..1011176)] [gbkey=CDS],0.8022952,1.55E-15
356,"NM_105608.4 Arabidopsis thaliana eukaryotic elongation factor 5A-3 (ELF5A-3), mRNA",ELF5A-3,lcl|NZ_CP072120.1_cds_WP_014418178.1_3864 [locus_tag=J5X95_RS19785] [db_xref=GeneID:75095803] [protein=hypothetical protein] [protein_id=WP_014418178.1] [location=4003568..4004260] [gbkey=CDS],0.8022825,1.55E-15
357,"NM_105608.4 Arabidopsis thaliana eukaryotic elongation factor 5A-3 (ELF5A-3), mRNA",ELF5A-3,lcl|NZ_CP072120.1_cds_WP_014418178.1_3919 [locus_tag=J5X95_RS20055] [db_xref=GeneID:75095857] [protein=hypothetical protein] [protein_id=WP_014418178.1] [location=4046760..4047452] [gbkey=CDS],0.8022825,1.55E-15
358,"NM_001345599.1 Arabidopsis thaliana P-loop containing nucleoside triphosphate hydrolases superfamily protein (AT5G63630), mRNA",AT5G63630,lcl|NZ_CP072120.1_cds_WP_015239353.1_2506 [locus_tag=J5X95_RS12940] [db_xref=GeneID:75094441] [protein=YcaO-like family protein] [protein_id=WP_015239353.1] [location=2528757..2530103] [gbkey=CDS],0.8022573,1.55E-15
359,"NM_103688.4 Arabidopsis thaliana filament-like protein (DUF869) (AT1G47900), mRNA",AT1G47900,lcl|NZ_CP072120.1_cds_WP_219371651.1_703 [locus_tag=J5X95_RS03525] [db_xref=GeneID:75092568] [protein=hypothetical protein] [protein_id=WP_219371651.1] [location=complement(703607..704344)] [gbkey=CDS],0.802101,1.78E-15
360,"NM_001342354.1 Arabidopsis thaliana MUTL protein homolog 3 (MLH3), partial mRNA",MLH3,lcl|NZ_CP072120.1_cds_WP_032871331.1_3132 [locus_tag=J5X95_RS16150] [db_xref=GeneID:75095079] [protein=glycosyl hydrolase family 18 protein] [protein_id=WP_032871331.1] [location=3148512..3149447] [gbkey=CDS],0.8020376,1.78E-15
361,"NM_001340629.1 Arabidopsis thaliana conserved telomere maintenance component 1 (CTC1), mRNA",CTC1,lcl|NZ_CP072120.1_cds_WP_015239353.1_2506 [locus_tag=J5X95_RS12940] [db_xref=GeneID:75094441] [protein=YcaO-like family protein] [protein_id=WP_015239353.1] [location=2528757..2530103] [gbkey=CDS],0.8020334,1.78E-15
362,"NM_104599.5 Arabidopsis thaliana beta carbonic anhydrase 6 (BCA6), mRNA",BCA6,lcl|NZ_CP072120.1_cds_WP_132106656.1_2006 [locus_tag=J5X95_RS10380] [db_xref=GeneID:75093936] [protein=ATP-binding protein] [protein_id=WP_132106656.1] [location=2015037..2017448] [gbkey=CDS],0.8019915,1.78E-15
363,"NM_001343199.1 Arabidopsis thaliana myb domain protein 3r-4 (MYB3R-4), partial mRNA",MYB3R-4,lcl|NZ_CP072120.1_cds_WP_061046701.1_3686 [locus_tag=J5X95_RS18895] [db_xref=GeneID:75095626] [protein=AimR family lysis-lysogeny pheromone receptor] [protein_id=WP_061046701.1] [location=complement(3850234..3851334)] [gbkey=CDS],0.80196,1.78E-15
364,"NM_001341590.1 Arabidopsis thaliana cysteine-rich receptor-like protein kinase 17 (EMB1290), partial mRNA",EMB1290,lcl|NZ_CP072120.1_cds_WP_042635653.1_1719 [locus_tag=J5X95_RS08710] [db_xref=GeneID:75093602] [protein=AIPR family protein] [protein_id=WP_042635653.1] [location=1714202..1715650] [gbkey=CDS],0.8019403,1.78E-15
365,"NM_001340082.1 Arabidopsis thaliana O-glucosyltransferase rumi-like protein (DUF821) (AT3G61270), mRNA",AT3G61270,lcl|NZ_CP072120.1_cds_WP_032869333.1_1650 [locus_tag=J5X95_RS08370] [db_xref=GeneID:75093534] [protein=hypothetical protein] [protein_id=WP_032869333.1] [location=complement(1636182..1636628)] [gbkey=CDS],0.8018924,1.78E-15
366,"NM_127566.4 Arabidopsis thaliana uncharacterized protein (AT2G20080), mRNA",AT2G20080,lcl|NZ_CP072121.1_cds_WP_219371682.1_4004 [locus_tag=J5X95_RS20465] [db_xref=GeneID:75095938] [protein=hypothetical protein] [protein_id=WP_219371682.1] [location=54595..54825] [gbkey=CDS],0.8018546,1.78E-15
367,"NM_001343778.1 Arabidopsis thaliana Serine carboxypeptidase S28 family protein (AT5G22860), mRNA",AT5G22860,lcl|NZ_CP072120.1_cds_WP_052125186.1_780 [locus_tag=J5X95_RS03895] [db_xref=GeneID:75092642] [protein=metalloregulator ArsR/SmtB family transcription factor] [protein_id=WP_052125186.1] [location=complement(776778..777890)] [gbkey=CDS],0.8017854,1.78E-15
368,"NM_126933.1 Arabidopsis thaliana Ta11-like non-LTR retrotransposon (AT2G13510), partial mRNA",AT2G13510,lcl|NZ_CP072120.1_cds_WP_124935038.1_966 [locus_tag=J5X95_RS04945] [db_xref=GeneID:75092851] [protein=hypothetical protein] [protein_id=WP_124935038.1] [location=970144..971148] [gbkey=CDS],0.8017763,1.78E-15
369,"NM_001341694.1 Arabidopsis thaliana modifier of snc1 (MOS1), partial mRNA",MOS1,lcl|NZ_CP072120.1_cds_WP_076425521.1_2505 [locus_tag=J5X95_RS12935] [db_xref=GeneID:75094440] [protein=TOMM precursor leader peptide-binding protein] [protein_id=WP_076425521.1] [location=2527762..2528754] [gbkey=CDS],0.8017454,1.78E-15
370,"NM_106313.2 Arabidopsis thaliana Tetratricopeptide repeat (TPR)-like superfamily protein (AT1G76630), partial mRNA",AT1G76630,lcl|NZ_CP072120.1_cds_WP_076425519.1_2507 [locus_tag=J5X95_RS12945] [db_xref=GeneID:75094442] [protein=SagB/ThcOx family dehydrogenase] [protein_id=WP_076425519.1] [location=2530130..2530939] [gbkey=CDS],0.8017048,1.78E-15
371,"NM_126678.2 Arabidopsis thaliana kinase with adenine nucleotide alpha hydrolases-like domain-containing protein (AT2G07020), partial mRNA",AT2G07020,lcl|NZ_CP072120.1_cds_WP_061046712.1_3663 [locus_tag=J5X95_RS18780] [db_xref=GeneID:75095603] [protein=hypothetical protein] [protein_id=WP_061046712.1] [location=complement(3838660..3839325)] [gbkey=CDS],0.801517,1.78E-15
372,"NM_104263.5 Arabidopsis thaliana Remorin family protein (AT1G53860), mRNA",AT1G53860,lcl|NZ_CP072120.1_cds_WP_007407643.1_1472 [locus_tag=J5X95_RS07485] [db_xref=GeneID:75093357] [protein=hypothetical protein] [protein_id=WP_007407643.1] [location=1466796..1467077] [gbkey=CDS],0.8015054,1.78E-15
373,"NM_127224.6 Arabidopsis thaliana myb domain protein 7 (MYB7), mRNA",MYB7,lcl|NZ_CP072120.1_cds_WP_014418178.1_3864 [locus_tag=J5X95_RS19785] [db_xref=GeneID:75095803] [protein=hypothetical protein] [protein_id=WP_014418178.1] [location=4003568..4004260] [gbkey=CDS],0.8014971,1.78E-15
374,"NM_127224.6 Arabidopsis thaliana myb domain protein 7 (MYB7), mRNA",MYB7,lcl|NZ_CP072120.1_cds_WP_014418178.1_3919 [locus_tag=J5X95_RS20055] [db_xref=GeneID:75095857] [protein=hypothetical protein] [protein_id=WP_014418178.1] [location=4046760..4047452] [gbkey=CDS],0.8014971,1.78E-15
375,"NM_103153.2 Arabidopsis thaliana auxin response factor 12 (ARF12), partial mRNA",ARF12,lcl|NZ_CP072120.1_cds_WP_059367392.1_3588 [locus_tag=J5X95_RS18410] [db_xref=GeneID:75095529] [protein=ABC transporter ATP-binding protein] [protein_id=WP_059367392.1] [location=3698029..3698649] [gbkey=CDS],0.8014119,1.78E-15
376,"NM_201737.3 Arabidopsis thaliana lipid transfer protein (LTP), mRNA",LTP,lcl|NZ_CP072120.1_cds_WP_124935038.1_966 [locus_tag=J5X95_RS04945] [db_xref=GeneID:75092851] [protein=hypothetical protein] [protein_id=WP_124935038.1] [location=970144..971148] [gbkey=CDS],0.8013537,1.78E-15
377,"NM_001344479.1 Arabidopsis thaliana COP1-interacting protein-like protein (AT5G43310), mRNA",AT5G43310,lcl|NZ_CP072120.1_cds_WP_042635653.1_1719 [locus_tag=J5X95_RS08710] [db_xref=GeneID:75093602] [protein=AIPR family protein] [protein_id=WP_042635653.1] [location=1714202..1715650] [gbkey=CDS],0.8012942,1.78E-15
378,"NM_001344382.1 Arabidopsis thaliana meiosis chromosome segregation family protein (AT5G41110), partial mRNA",AT5G41110,lcl|NZ_CP072120.1_cds_WP_015239353.1_2506 [locus_tag=J5X95_RS12940] [db_xref=GeneID:75094441] [protein=YcaO-like family protein] [protein_id=WP_015239353.1] [location=2528757..2530103] [gbkey=CDS],0.8012676,1.78E-15
379,"NM_103153.2 Arabidopsis thaliana auxin response factor 12 (ARF12), partial mRNA",ARF12,lcl|NZ_CP072121.1_cds_WP_219371684.1_4007 [locus_tag=J5X95_RS20480] [db_xref=GeneID:75095941] [protein=type IV secretory system conjugative DNA transfer family protein] [protein_id=WP_219371684.1] [location=57422..59782] [gbkey=CDS],0.8012066,1.78E-15
380,"NM_179306.2 Arabidopsis thaliana S-locus lectin protein kinase family protein (AT1G11280), mRNA",AT1G11280,lcl|NZ_CP072120.1_cds_WP_094031422.1_1720 [locus_tag=J5X95_RS08715] [db_xref=GeneID:75093603] [protein=restriction endonuclease] [protein_id=WP_094031422.1] [location=1715634..1716470] [gbkey=CDS],0.8011864,1.78E-15
381,"NM_148317.5 Arabidopsis thaliana F-box/FBD/LRR protein (AT4G13965), partial mRNA",AT4G13965,lcl|NZ_CP072121.1_cds_WP_219371691.1_4019 [locus_tag=J5X95_RS20540] [db_xref=GeneID:75095952] [protein=DUF3991 and TOPRIM domain-containing protein] [protein_id=WP_219371691.1] [location=70690..72066] [gbkey=CDS],0.8011262,1.78E-15
382,"NM_126678.2 Arabidopsis thaliana kinase with adenine nucleotide alpha hydrolases-like domain-containing protein (AT2G07020), partial mRNA",AT2G07020,lcl|NZ_CP072120.1_cds_WP_061046548.1_1656 [locus_tag=J5X95_RS08400] [db_xref=GeneID:75093540] [protein=DUF3427 domain-containing protein] [protein_id=WP_061046548.1] [location=1644106..1647237] [gbkey=CDS],0.8011252,1.78E-15
383,"NM_001343764.1 Arabidopsis thaliana alpha-adaptin (alpha-ADR), mRNA",alpha-ADR,lcl|NZ_CP072120.1_cds_WP_042635653.1_1719 [locus_tag=J5X95_RS08710] [db_xref=GeneID:75093602] [protein=AIPR family protein] [protein_id=WP_042635653.1] [location=1714202..1715650] [gbkey=CDS],0.8010384,1.78E-15
384,"NM_001339606.1 Arabidopsis thaliana Small nuclear RNA activating complex (SNAPc), subunit SNAP43 protein (AT3G53270), mRNA",AT3G53270,lcl|NZ_CP072120.1_cds_WP_042635653.1_1719 [locus_tag=J5X95_RS08710] [db_xref=GeneID:75093602] [protein=AIPR family protein] [protein_id=WP_042635653.1] [location=1714202..1715650] [gbkey=CDS],0.8010142,1.78E-15
385,"NM_101740.3 Arabidopsis thaliana Transducin/WD40 repeat-like superfamily protein (AT1G18830), partial mRNA",AT1G18830,lcl|NZ_CP072121.1_cds_WP_216119381.1_3984 [locus_tag=J5X95_RS20370] [db_xref=GeneID:75095919] [protein=tetratricopeptide repeat protein] [protein_id=WP_216119381.1] [location=38211..39311] [gbkey=CDS],0.8010136,1.78E-15
386,"NM_001340121.1 Arabidopsis thaliana helicase with zinc finger protein (AT3G61700), mRNA",AT3G61700,lcl|NZ_CP072120.1_cds_WP_014418178.1_3864 [locus_tag=J5X95_RS19785] [db_xref=GeneID:75095803] [protein=hypothetical protein] [protein_id=WP_014418178.1] [location=4003568..4004260] [gbkey=CDS],0.8010119,1.78E-15
387,"NM_001340121.1 Arabidopsis thaliana helicase with zinc finger protein (AT3G61700), mRNA",AT3G61700,lcl|NZ_CP072120.1_cds_WP_014418178.1_3919 [locus_tag=J5X95_RS20055] [db_xref=GeneID:75095857] [protein=hypothetical protein] [protein_id=WP_014418178.1] [location=4046760..4047452] [gbkey=CDS],0.8010119,1.78E-15
388,"NM_148036.1 Arabidopsis thaliana nuclease HARBI1-like protein (AT5G35695), partial mRNA",AT5G35695,lcl|NZ_CP072120.1_cds_WP_042635658.1_1725 [locus_tag=J5X95_RS08740] [db_xref=GeneID:75093608] [protein=hypothetical protein] [protein_id=WP_042635658.1] [location=complement(1719847..1720542)] [gbkey=CDS],0.8009817,1.78E-15
389,"NM_203075.7 Arabidopsis thaliana protein serine/threonine kinase (AT5G18525), mRNA",AT5G18525,lcl|NZ_CP072121.1_cds_WP_073982235.1_3979 [locus_tag=J5X95_RS20345] [db_xref=GeneID:75095914] [protein=hypothetical protein] [protein_id=WP_073982235.1] [location=complement(32491..33114)] [gbkey=CDS],0.8009816,1.78E-15
390,"NM_001342250.1 Arabidopsis thaliana demeter-like protein 3 (DML3), mRNA",DML3,lcl|NZ_CP072120.1_cds_WP_124934981.1_17 [locus_tag=J5X95_RS00085] [db_xref=GeneID:75091882] [protein=hypothetical protein] [protein_id=WP_124934981.1] [location=complement(10098..11030)] [gbkey=CDS],0.8009772,1.78E-15
391,"NM_001342250.1 Arabidopsis thaliana demeter-like protein 3 (DML3), mRNA",DML3,lcl|NZ_CP072120.1_cds_WP_124934981.1_3891 [locus_tag=J5X95_RS19920] [db_xref=GeneID:75095830] [protein=hypothetical protein] [protein_id=WP_124934981.1] [location=complement(4029851..4030783)] [gbkey=CDS],0.8009772,1.78E-15
392,"NM_001343862.1 Arabidopsis thaliana Calcium-binding EF-hand family protein (SOS3), mRNA",SOS3,lcl|NZ_CP072120.1_cds_WP_007409580.1_2300 [locus_tag=J5X95_RS11865] [db_xref=GeneID:75094230] [protein=MFS transporter] [protein_id=WP_007409580.1] [location=2322262..2323665] [gbkey=CDS],0.8009542,1.78E-15
393,"NM_128459.3 Arabidopsis thaliana Leucine-rich repeat protein kinase family protein (AT2G29000), partial mRNA",AT2G29000,lcl|NZ_CP072120.1_cds_WP_077411092.1_1348 [locus_tag=J5X95_RS06870] [db_xref=GeneID:75093235] [protein=polymorphic toxin type 15 domain-containing protein] [protein_id=WP_077411092.1] [location=complement(1354883..1355506)] [gbkey=CDS],0.8009512,1.78E-15
394,"NM_106242.2 Arabidopsis thaliana GDSL-like Lipase/Acylhydrolase superfamily protein (AT1G75920), partial mRNA",AT1G75920,lcl|NZ_CP072120.1_cds_WP_132106656.1_2006 [locus_tag=J5X95_RS10380] [db_xref=GeneID:75093936] [protein=ATP-binding protein] [protein_id=WP_132106656.1] [location=2015037..2017448] [gbkey=CDS],0.8009407,1.78E-15
395,"NM_147945.1 Arabidopsis thaliana Myb/SANT-like DNA-binding domain protein (AT5G28820), partial mRNA",AT5G28820,lcl|NZ_CP072120.1_cds_WP_124934981.1_17 [locus_tag=J5X95_RS00085] [db_xref=GeneID:75091882] [protein=hypothetical protein] [protein_id=WP_124934981.1] [location=complement(10098..11030)] [gbkey=CDS],0.8009202,1.78E-15
396,"NM_147945.1 Arabidopsis thaliana Myb/SANT-like DNA-binding domain protein (AT5G28820), partial mRNA",AT5G28820,lcl|NZ_CP072120.1_cds_WP_124934981.1_3891 [locus_tag=J5X95_RS19920] [db_xref=GeneID:75095830] [protein=hypothetical protein] [protein_id=WP_124934981.1] [location=complement(4029851..4030783)] [gbkey=CDS],0.8009202,1.78E-15
397,"NM_001341309.1 Arabidopsis thaliana K-box region and MADS-box transcription factor family protein (AG), mRNA",AG,lcl|NZ_CP072120.1_cds_WP_015239353.1_2506 [locus_tag=J5X95_RS12940] [db_xref=GeneID:75094441] [protein=YcaO-like family protein] [protein_id=WP_015239353.1] [location=2528757..2530103] [gbkey=CDS],0.8007729,2.00E-15
398,"NM_129359.4 Arabidopsis thaliana vacuoleless1 (VCL1) (VCL1), mRNA",VCL1,lcl|NZ_CP072120.1_cds_WP_015240544.1_1011 [locus_tag=J5X95_RS05170] [db_xref=GeneID:75092896] [protein=LysR family transcriptional regulator] [protein_id=WP_015240544.1] [location=complement(1010289..1011176)] [gbkey=CDS],0.8007662,2.00E-15
399,"NM_001342613.1 Arabidopsis thaliana SCAR family protein 4 (SCAR4), partial mRNA",SCAR4,lcl|NZ_CP072120.1_cds_WP_042635653.1_1719 [locus_tag=J5X95_RS08710] [db_xref=GeneID:75093602] [protein=AIPR family protein] [protein_id=WP_042635653.1] [location=1714202..1715650] [gbkey=CDS],0.8006423,2.00E-15
400,"NM_001345161.1 Arabidopsis thaliana inner centromere protein, ARK-binding region protein (WYR), mRNA",WYR,lcl|NZ_CP072120.1_cds_WP_124934969.1_3863 [locus_tag=J5X95_RS19780] [db_xref=GeneID:75095802] [protein=hypothetical protein] [protein_id=WP_124934969.1] [location=4001696..4003387] [gbkey=CDS],0.800413,2.22E-15
401,"NM_001345161.1 Arabidopsis thaliana inner centromere protein, ARK-binding region protein (WYR), mRNA",WYR,lcl|NZ_CP072120.1_cds_WP_124934969.1_3918 [locus_tag=J5X95_RS20050] [db_xref=GeneID:75095856] [protein=hypothetical protein] [protein_id=WP_124934969.1] [location=4044888..4046579] [gbkey=CDS],0.800413,2.22E-15
402,"NM_180929.4 Arabidopsis thaliana histidinol dehydrogenase (HDH), mRNA",HDH,lcl|NZ_CP072120.1_cds_WP_042635653.1_1719 [locus_tag=J5X95_RS08710] [db_xref=GeneID:75093602] [protein=AIPR family protein] [protein_id=WP_042635653.1] [location=1714202..1715650] [gbkey=CDS],0.8003773,2.22E-15
403,"NM_105801.1 Arabidopsis thaliana F-box family protein (AT1G71320), partial mRNA",AT1G71320,lcl|NZ_CP072120.1_cds_WP_014418178.1_3864 [locus_tag=J5X95_RS19785] [db_xref=GeneID:75095803] [protein=hypothetical protein] [protein_id=WP_014418178.1] [location=4003568..4004260] [gbkey=CDS],0.8002514,2.22E-15
404,"NM_105801.1 Arabidopsis thaliana F-box family protein (AT1G71320), partial mRNA",AT1G71320,lcl|NZ_CP072120.1_cds_WP_014418178.1_3919 [locus_tag=J5X95_RS20055] [db_xref=GeneID:75095857] [protein=hypothetical protein] [protein_id=WP_014418178.1] [location=4046760..4047452] [gbkey=CDS],0.8002514,2.22E-15
405,"NM_001343127.1 Arabidopsis thaliana Translation elongation factor EF1A/initiation factor IF2gamma family protein (AT5G10630), mRNA",AT5G10630,lcl|NZ_CP072120.1_cds_WP_100001687.1_1793 [locus_tag=J5X95_RS09095] [db_xref=GeneID:75093679] [protein=PLP-dependent aminotransferase family protein] [protein_id=WP_100001687.1] [location=complement(1784837..1786285)] [gbkey=CDS],0.8002471,2.22E-15
406,"NM_001344788.1 Arabidopsis thaliana Cyclin family protein (AT5G48640), mRNA",AT5G48640,lcl|NZ_CP072120.1_cds_WP_099320010.1_1345 [locus_tag=J5X95_RS06855] [db_xref=GeneID:75093232] [protein=hypothetical protein] [protein_id=WP_099320010.1] [location=complement(1353092..1353592)] [gbkey=CDS],0.8001591,2.22E-15
407,"NM_179566.2 Arabidopsis thaliana ACT domain repeat 3 (ACR3), mRNA",ACR3,lcl|NZ_CP072120.1_cds_WP_061046712.1_3663 [locus_tag=J5X95_RS18780] [db_xref=GeneID:75095603] [protein=hypothetical protein] [protein_id=WP_061046712.1] [location=complement(3838660..3839325)] [gbkey=CDS],0.8001542,2.22E-15
408,"NM_001343125.1 Arabidopsis thaliana Translation elongation factor EF1A/initiation factor IF2gamma family protein (AT5G10630), mRNA",AT5G10630,lcl|NZ_CP072120.1_cds_WP_015239353.1_2506 [locus_tag=J5X95_RS12940] [db_xref=GeneID:75094441] [protein=YcaO-like family protein] [protein_id=WP_015239353.1] [location=2528757..2530103] [gbkey=CDS],0.8000892,2.22E-15
409,"NM_001344556.1 Arabidopsis thaliana Subtilase family protein (AT5G44530), partial mRNA",AT5G44530,lcl|NZ_CP072120.1_cds_WP_132106656.1_2006 [locus_tag=J5X95_RS10380] [db_xref=GeneID:75093936] [protein=ATP-binding protein] [protein_id=WP_132106656.1] [location=2015037..2017448] [gbkey=CDS],0.8000566,2.22E-15
410,"NM_001341694.1 Arabidopsis thaliana modifier of snc1 (MOS1), partial mRNA",MOS1,lcl|NZ_CP072120.1_cds_WP_132106656.1_2006 [locus_tag=J5X95_RS10380] [db_xref=GeneID:75093936] [protein=ATP-binding protein] [protein_id=WP_132106656.1] [location=2015037..2017448] [gbkey=CDS],0.8000563,2.22E-15
411,"NM_128067.5 Arabidopsis thaliana Polynucleotidyl transferase, ribonuclease H-like superfamily protein (AT2G25100), mRNA",AT2G25100,lcl|NZ_CP072120.1_cds_WP_099320031.1_2029 [locus_tag=J5X95_RS10495] [db_xref=GeneID:75093959] [protein=hypothetical protein] [protein_id=WP_099320031.1] [location=2037899..2039101] [gbkey=CDS],0.7999613,2.22E-15
412,"NM_105492.4 Arabidopsis thaliana pseudo-response regulator 6 (APRR6), partial mRNA",APRR6,lcl|NZ_CP072121.1_cds_WP_216119381.1_3984 [locus_tag=J5X95_RS20370] [db_xref=GeneID:75095919] [protein=tetratricopeptide repeat protein] [protein_id=WP_216119381.1] [location=38211..39311] [gbkey=CDS],0.7999525,2.22E-15
413,"NM_001341261.1 Arabidopsis thaliana SCP1-like small phosphatase 4b (SSP4b), mRNA",SSP4b,lcl|NZ_CP072120.1_cds_WP_014418178.1_3864 [locus_tag=J5X95_RS19785] [db_xref=GeneID:75095803] [protein=hypothetical protein] [protein_id=WP_014418178.1] [location=4003568..4004260] [gbkey=CDS],0.7999085,2.22E-15
414,"NM_001341261.1 Arabidopsis thaliana SCP1-like small phosphatase 4b (SSP4b), mRNA",SSP4b,lcl|NZ_CP072120.1_cds_WP_014418178.1_3919 [locus_tag=J5X95_RS20055] [db_xref=GeneID:75095857] [protein=hypothetical protein] [protein_id=WP_014418178.1] [location=4046760..4047452] [gbkey=CDS],0.7999085,2.22E-15
415,"NM_127857.5 Arabidopsis thaliana serine carboxypeptidase-like 12 (SCPL12), mRNA",SCPL12,lcl|NZ_CP072120.1_cds_WP_077411092.1_1348 [locus_tag=J5X95_RS06870] [db_xref=GeneID:75093235] [protein=polymorphic toxin type 15 domain-containing protein] [protein_id=WP_077411092.1] [location=complement(1354883..1355506)] [gbkey=CDS],0.7998424,2.22E-15
416,"NM_001345327.1 Arabidopsis thaliana LRR protein (AT5G58880), mRNA",AT5G58880,lcl|NZ_CP072120.1_cds_WP_061046548.1_1656 [locus_tag=J5X95_RS08400] [db_xref=GeneID:75093540] [protein=DUF3427 domain-containing protein] [protein_id=WP_061046548.1] [location=1644106..1647237] [gbkey=CDS],0.799835,2.22E-15
417,"NM_148809.4 Arabidopsis thaliana ATP binding / aminoacyl-tRNA ligase/ nucleotide binding protein (AT3G42723), partial mRNA",AT3G42723,lcl|NZ_CP072121.1_cds_WP_219371685.1_4008 [locus_tag=J5X95_RS20485] [db_xref=GeneID:75095942] [protein=hypothetical protein] [protein_id=WP_219371685.1] [location=59796..62408] [gbkey=CDS],0.7998138,2.22E-15
418,"NM_128273.3 Arabidopsis thaliana abscisic aldehyde oxidase 3 (AAO3), mRNA",AAO3,lcl|NZ_CP072120.1_cds_WP_042635655.1_1721 [locus_tag=J5X95_RS08720] [db_xref=GeneID:75093604] [protein=ATP-binding protein] [protein_id=WP_042635655.1] [location=complement(1716607..1718457)] [gbkey=CDS],0.7997427,2.22E-15
419,"NM_148535.1 Arabidopsis thaliana nuclease (AT1G43722), partial mRNA",AT1G43722,lcl|NZ_CP072121.1_cds_WP_219371685.1_4008 [locus_tag=J5X95_RS20485] [db_xref=GeneID:75095942] [protein=hypothetical protein] [protein_id=WP_219371685.1] [location=59796..62408] [gbkey=CDS],0.799723,2.22E-15
420,"NM_001340361.1 Arabidopsis thaliana transcription coactivator (AT4G02110), mRNA",AT4G02110,lcl|NZ_CP072120.1_cds_WP_015239353.1_2506 [locus_tag=J5X95_RS12940] [db_xref=GeneID:75094441] [protein=YcaO-like family protein] [protein_id=WP_015239353.1] [location=2528757..2530103] [gbkey=CDS],0.7996959,2.22E-15
421,"NM_001345188.1 Arabidopsis thaliana hapless protein (AT5G56240), mRNA",AT5G56240,lcl|NZ_CP072120.1_cds_WP_012118623.1_1347 [locus_tag=J5X95_RS06865] [db_xref=GeneID:75093234] [protein=DUF1851 domain-containing protein] [protein_id=WP_012118623.1] [location=complement(1354340..1354882)] [gbkey=CDS],0.7996649,2.22E-15
422,"NM_001345586.1 Arabidopsis thaliana Protein kinase superfamily protein (AT5G63370), mRNA",AT5G63370,lcl|NZ_CP072120.1_cds_WP_042635653.1_1719 [locus_tag=J5X95_RS08710] [db_xref=GeneID:75093602] [protein=AIPR family protein] [protein_id=WP_042635653.1] [location=1714202..1715650] [gbkey=CDS],0.7994964,2.22E-15
423,"NM_001341850.1 Arabidopsis thaliana P-loop containing nucleoside triphosphate hydrolases superfamily protein (VIIIB), partial mRNA",VIIIB,lcl|NZ_CP072120.1_cds_WP_015240544.1_1011 [locus_tag=J5X95_RS05170] [db_xref=GeneID:75092896] [protein=LysR family transcriptional regulator] [protein_id=WP_015240544.1] [location=complement(1010289..1011176)] [gbkey=CDS],0.799425,2.22E-15
424,"NM_001338918.1 Arabidopsis thaliana uncharacterized protein (AT3G27906), mRNA",AT3G27906,lcl|NZ_CP072120.1_cds_WP_132106656.1_2006 [locus_tag=J5X95_RS10380] [db_xref=GeneID:75093936] [protein=ATP-binding protein] [protein_id=WP_132106656.1] [location=2015037..2017448] [gbkey=CDS],0.7994206,2.22E-15
425,"NM_128459.3 Arabidopsis thaliana Leucine-rich repeat protein kinase family protein (AT2G29000), partial mRNA",AT2G29000,lcl|NZ_CP072121.1_cds_WP_073982235.1_3979 [locus_tag=J5X95_RS20345] [db_xref=GeneID:75095914] [protein=hypothetical protein] [protein_id=WP_073982235.1] [location=complement(32491..33114)] [gbkey=CDS],0.799353,2.44E-15
426,"NM_001344078.1 Arabidopsis thaliana SSXT family protein (AN3), mRNA",AN3,lcl|NZ_CP072120.1_cds_WP_082999069.1_2476 [locus_tag=J5X95_RS12790] [db_xref=GeneID:75094412] [protein=antitoxin YezG family protein] [protein_id=WP_082999069.1] [location=complement(2503367..2503840)] [gbkey=CDS],0.7993189,2.44E-15
427,"NM_001338717.1 Arabidopsis thaliana Helicase/SANT-associated, DNA binding protein (AT3G24870), mRNA",AT3G24870,lcl|NZ_CP072120.1_cds_WP_124934969.1_3863 [locus_tag=J5X95_RS19780] [db_xref=GeneID:75095802] [protein=hypothetical protein] [protein_id=WP_124934969.1] [location=4001696..4003387] [gbkey=CDS],0.7992497,2.44E-15
428,"NM_001338717.1 Arabidopsis thaliana Helicase/SANT-associated, DNA binding protein (AT3G24870), mRNA",AT3G24870,lcl|NZ_CP072120.1_cds_WP_124934969.1_3918 [locus_tag=J5X95_RS20050] [db_xref=GeneID:75095856] [protein=hypothetical protein] [protein_id=WP_124934969.1] [location=4044888..4046579] [gbkey=CDS],0.7992497,2.44E-15
429,"NM_001339380.1 Arabidopsis thaliana Pyridoxal phosphate (PLP)-dependent transferases superfamily protein (AT3G48790), partial mRNA",AT3G48790,lcl|NZ_CP072120.1_cds_WP_061046701.1_3686 [locus_tag=J5X95_RS18895] [db_xref=GeneID:75095626] [protein=AimR family lysis-lysogeny pheromone receptor] [protein_id=WP_061046701.1] [location=complement(3850234..3851334)] [gbkey=CDS],0.7992449,2.44E-15
430,"NM_103153.2 Arabidopsis thaliana auxin response factor 12 (ARF12), partial mRNA",ARF12,lcl|NZ_CP072120.1_cds_WP_042635655.1_1721 [locus_tag=J5X95_RS08720] [db_xref=GeneID:75093604] [protein=ATP-binding protein] [protein_id=WP_042635655.1] [location=complement(1716607..1718457)] [gbkey=CDS],0.7992258,2.44E-15
431,"NM_001344811.1 Arabidopsis thaliana Expressed protein (AT5G49015), mRNA",AT5G49015,lcl|NZ_CP072120.1_cds_WP_014418178.1_3864 [locus_tag=J5X95_RS19785] [db_xref=GeneID:75095803] [protein=hypothetical protein] [protein_id=WP_014418178.1] [location=4003568..4004260] [gbkey=CDS],0.7992093,2.44E-15
432,"NM_001344811.1 Arabidopsis thaliana Expressed protein (AT5G49015), mRNA",AT5G49015,lcl|NZ_CP072120.1_cds_WP_014418178.1_3919 [locus_tag=J5X95_RS20055] [db_xref=GeneID:75095857] [protein=hypothetical protein] [protein_id=WP_014418178.1] [location=4046760..4047452] [gbkey=CDS],0.7992093,2.44E-15
433,"NM_001340976.1 Arabidopsis thaliana Acyl-CoA N-acyltransferase with RING/FYVE/PHD-type zinc finger protein (AT4G14920), mRNA",AT4G14920,lcl|NZ_CP072120.1_cds_WP_015239353.1_2506 [locus_tag=J5X95_RS12940] [db_xref=GeneID:75094441] [protein=YcaO-like family protein] [protein_id=WP_015239353.1] [location=2528757..2530103] [gbkey=CDS],0.7992002,2.44E-15
434,"NM_001344333.1 Arabidopsis thaliana A-kinase anchor-like protein (AT5G40450), mRNA",AT5G40450,lcl|NZ_CP072120.1_cds_WP_076425521.1_2505 [locus_tag=J5X95_RS12935] [db_xref=GeneID:75094440] [protein=TOMM precursor leader peptide-binding protein] [protein_id=WP_076425521.1] [location=2527762..2528754] [gbkey=CDS],0.7991917,2.44E-15
435,"NM_125840.4 Arabidopsis thaliana fatty acid amide hydrolase (FAAH), mRNA",FAAH,lcl|NZ_CP072120.1_cds_WP_042635653.1_1719 [locus_tag=J5X95_RS08710] [db_xref=GeneID:75093602] [protein=AIPR family protein] [protein_id=WP_042635653.1] [location=1714202..1715650] [gbkey=CDS],0.7990731,2.66E-15
436,"NM_001342359.1 Arabidopsis thaliana MUTL protein homolog 3 (MLH3), partial mRNA",MLH3,lcl|NZ_CP072120.1_cds_WP_015239353.1_2506 [locus_tag=J5X95_RS12940] [db_xref=GeneID:75094441] [protein=YcaO-like family protein] [protein_id=WP_015239353.1] [location=2528757..2530103] [gbkey=CDS],0.7990043,2.66E-15
437,"NM_127614.2 Arabidopsis thaliana mitochondrial editing factor 21 (MEF21), partial mRNA",MEF21,lcl|NZ_CP072120.1_cds_WP_061046701.1_3686 [locus_tag=J5X95_RS18895] [db_xref=GeneID:75095626] [protein=AimR family lysis-lysogeny pheromone receptor] [protein_id=WP_061046701.1] [location=complement(3850234..3851334)] [gbkey=CDS],0.7989619,2.66E-15
438,"NM_001345327.1 Arabidopsis thaliana LRR protein (AT5G58880), mRNA",AT5G58880,lcl|NZ_CP072121.1_cds_WP_073982235.1_3979 [locus_tag=J5X95_RS20345] [db_xref=GeneID:75095914] [protein=hypothetical protein] [protein_id=WP_073982235.1] [location=complement(32491..33114)] [gbkey=CDS],0.7988849,2.66E-15
439,"NM_103162.2 Arabidopsis thaliana auxin response factor 22 (ARF22), partial mRNA",ARF22,lcl|NZ_CP072120.1_cds_WP_015239353.1_2506 [locus_tag=J5X95_RS12940] [db_xref=GeneID:75094441] [protein=YcaO-like family protein] [protein_id=WP_015239353.1] [location=2528757..2530103] [gbkey=CDS],0.7988775,2.66E-15
440,"NM_104409.3 Arabidopsis thaliana arabinogalactan protein 21 (AGP21), mRNA",AGP21,lcl|NZ_CP072121.1_cds_WP_219371682.1_4004 [locus_tag=J5X95_RS20465] [db_xref=GeneID:75095938] [protein=hypothetical protein] [protein_id=WP_219371682.1] [location=54595..54825] [gbkey=CDS],0.7988659,2.66E-15
441,"NM_001343777.1 Arabidopsis thaliana Serine carboxypeptidase S28 family protein (AT5G22860), mRNA",AT5G22860,lcl|NZ_CP072120.1_cds_WP_124934969.1_3863 [locus_tag=J5X95_RS19780] [db_xref=GeneID:75095802] [protein=hypothetical protein] [protein_id=WP_124934969.1] [location=4001696..4003387] [gbkey=CDS],0.7988221,2.66E-15
442,"NM_001343777.1 Arabidopsis thaliana Serine carboxypeptidase S28 family protein (AT5G22860), mRNA",AT5G22860,lcl|NZ_CP072120.1_cds_WP_124934969.1_3918 [locus_tag=J5X95_RS20050] [db_xref=GeneID:75095856] [protein=hypothetical protein] [protein_id=WP_124934969.1] [location=4044888..4046579] [gbkey=CDS],0.7988221,2.66E-15
443,"NM_105638.4 Arabidopsis thaliana HVA22 homologue C (HVA22C), mRNA",HVA22C,lcl|NZ_CP072120.1_cds_WP_007407643.1_1472 [locus_tag=J5X95_RS07485] [db_xref=GeneID:75093357] [protein=hypothetical protein] [protein_id=WP_007407643.1] [location=1466796..1467077] [gbkey=CDS],0.7987244,2.66E-15
444,"NM_001339085.1 Arabidopsis thaliana Exostosin family protein (AT3G42180), mRNA",AT3G42180,lcl|NZ_CP072120.1_cds_WP_017418638.1_1573 [locus_tag=J5X95_RS07990] [db_xref=GeneID:75093458] [protein=ABC transporter permease] [protein_id=WP_017418638.1] [location=complement(1560109..1560906)] [gbkey=CDS],0.7986539,2.66E-15
445,"NM_180003.2 Arabidopsis thaliana uncharacterized protein (AT2G40745), mRNA",AT2G40745,lcl|NZ_CP072120.1_cds_WP_042635653.1_1719 [locus_tag=J5X95_RS08710] [db_xref=GeneID:75093602] [protein=AIPR family protein] [protein_id=WP_042635653.1] [location=1714202..1715650] [gbkey=CDS],0.798573,2.66E-15
446,"NM_001345327.1 Arabidopsis thaliana LRR protein (AT5G58880), mRNA",AT5G58880,lcl|NZ_CP072120.1_cds_WP_124934969.1_3863 [locus_tag=J5X95_RS19780] [db_xref=GeneID:75095802] [protein=hypothetical protein] [protein_id=WP_124934969.1] [location=4001696..4003387] [gbkey=CDS],0.7985466,2.66E-15
447,"NM_001345327.1 Arabidopsis thaliana LRR protein (AT5G58880), mRNA",AT5G58880,lcl|NZ_CP072120.1_cds_WP_124934969.1_3918 [locus_tag=J5X95_RS20050] [db_xref=GeneID:75095856] [protein=hypothetical protein] [protein_id=WP_124934969.1] [location=4044888..4046579] [gbkey=CDS],0.7985466,2.66E-15
448,"NM_128908.5 Arabidopsis thaliana NAC domain containing protein 41 (NAC041), mRNA",NAC041,lcl|NZ_CP072120.1_cds_WP_219371651.1_703 [locus_tag=J5X95_RS03525] [db_xref=GeneID:75092568] [protein=hypothetical protein] [protein_id=WP_219371651.1] [location=complement(703607..704344)] [gbkey=CDS],0.7984724,2.66E-15
449,"NM_001342295.1 Arabidopsis thaliana BEL1-like homeodomain 6 (BLH6), mRNA",BLH6,lcl|NZ_CP072120.1_cds_WP_042635653.1_1719 [locus_tag=J5X95_RS08710] [db_xref=GeneID:75093602] [protein=AIPR family protein] [protein_id=WP_042635653.1] [location=1714202..1715650] [gbkey=CDS],0.7984162,2.66E-15
450,"NM_104019.3 Arabidopsis thaliana NAD(P)-binding Rossmann-fold superfamily protein (AT1G51410), mRNA",AT1G51410,lcl|NZ_CP072120.1_cds_WP_061046548.1_1656 [locus_tag=J5X95_RS08400] [db_xref=GeneID:75093540] [protein=DUF3427 domain-containing protein] [protein_id=WP_061046548.1] [location=1644106..1647237] [gbkey=CDS],0.7984137,2.66E-15
451,"NM_100733.5 Arabidopsis thaliana P-loop containing nucleoside triphosphate hydrolases superfamily protein (ATRX), mRNA",ATRX,lcl|NZ_CP072120.1_cds_WP_099320010.1_1345 [locus_tag=J5X95_RS06855] [db_xref=GeneID:75093232] [protein=hypothetical protein] [protein_id=WP_099320010.1] [location=complement(1353092..1353592)] [gbkey=CDS],0.7982898,2.66E-15
452,"NM_001339039.1 Arabidopsis thaliana zinc finger MYM-type-like protein (AT3G29794), partial mRNA",AT3G29794,lcl|NZ_CP072120.1_cds_WP_061046712.1_3663 [locus_tag=J5X95_RS18780] [db_xref=GeneID:75095603] [protein=hypothetical protein] [protein_id=WP_061046712.1] [location=complement(3838660..3839325)] [gbkey=CDS],0.7982678,2.66E-15
453,"NM_001341985.1 Arabidopsis thaliana basic helix-loop-helix (bHLH) DNA-binding superfamily protein (AT4G29930), mRNA",AT4G29930,lcl|NZ_CP072120.1_cds_WP_012118715.1_1515 [locus_tag=J5X95_RS07700] [db_xref=GeneID:75093400] [protein=response regulator transcription factor] [protein_id=WP_012118715.1] [location=complement(1508220..1508918)] [gbkey=CDS],0.7982677,2.66E-15
454,"NM_001342359.1 Arabidopsis thaliana MUTL protein homolog 3 (MLH3), partial mRNA",MLH3,lcl|NZ_CP072120.1_cds_WP_032871331.1_3132 [locus_tag=J5X95_RS16150] [db_xref=GeneID:75095079] [protein=glycosyl hydrolase family 18 protein] [protein_id=WP_032871331.1] [location=3148512..3149447] [gbkey=CDS],0.7981746,2.89E-15
455,"NM_103268.5 Arabidopsis thaliana erythroid differentiation factor-like protein (AT1G35660), mRNA",AT1G35660,lcl|NZ_CP072120.1_cds_WP_094031422.1_1720 [locus_tag=J5X95_RS08715] [db_xref=GeneID:75093603] [protein=restriction endonuclease] [protein_id=WP_094031422.1] [location=1715634..1716470] [gbkey=CDS],0.7981408,2.89E-15
456,"NM_001342354.1 Arabidopsis thaliana MUTL protein homolog 3 (MLH3), partial mRNA",MLH3,lcl|NZ_CP072120.1_cds_WP_015239353.1_2506 [locus_tag=J5X95_RS12940] [db_xref=GeneID:75094441] [protein=YcaO-like family protein] [protein_id=WP_015239353.1] [location=2528757..2530103] [gbkey=CDS],0.7981248,2.89E-15
457,"NM_001340965.1 Arabidopsis thaliana IQ-domain 19 (IQD19), mRNA",IQD19,lcl|NZ_CP072120.1_cds_WP_132106656.1_2006 [locus_tag=J5X95_RS10380] [db_xref=GeneID:75093936] [protein=ATP-binding protein] [protein_id=WP_132106656.1] [location=2015037..2017448] [gbkey=CDS],0.7981196,2.89E-15
458,"NM_179566.2 Arabidopsis thaliana ACT domain repeat 3 (ACR3), mRNA",ACR3,lcl|NZ_CP072120.1_cds_WP_124934969.1_3863 [locus_tag=J5X95_RS19780] [db_xref=GeneID:75095802] [protein=hypothetical protein] [protein_id=WP_124934969.1] [location=4001696..4003387] [gbkey=CDS],0.798095,2.89E-15
459,"NM_179566.2 Arabidopsis thaliana ACT domain repeat 3 (ACR3), mRNA",ACR3,lcl|NZ_CP072120.1_cds_WP_124934969.1_3918 [locus_tag=J5X95_RS20050] [db_xref=GeneID:75095856] [protein=hypothetical protein] [protein_id=WP_124934969.1] [location=4044888..4046579] [gbkey=CDS],0.798095,2.89E-15
460,"NM_001342250.1 Arabidopsis thaliana demeter-like protein 3 (DML3), mRNA",DML3,lcl|NZ_CP072120.1_cds_WP_132106656.1_2006 [locus_tag=J5X95_RS10380] [db_xref=GeneID:75093936] [protein=ATP-binding protein] [protein_id=WP_132106656.1] [location=2015037..2017448] [gbkey=CDS],0.7980713,2.89E-15
461,"NM_130116.4 Arabidopsis thaliana WD-40 repeat family protein / beige-like protein (AT2G45540), partial mRNA",AT2G45540,lcl|NZ_CP072121.1_cds_WP_219371691.1_4019 [locus_tag=J5X95_RS20540] [db_xref=GeneID:75095952] [protein=DUF3991 and TOPRIM domain-containing protein] [protein_id=WP_219371691.1] [location=70690..72066] [gbkey=CDS],0.7980041,2.89E-15
462,"NM_001342250.1 Arabidopsis thaliana demeter-like protein 3 (DML3), mRNA",DML3,lcl|NZ_CP072120.1_cds_WP_061046918.1_2818 [locus_tag=J5X95_RS14575] [db_xref=GeneID:75094765] [protein=MepB family protein] [protein_id=WP_061046918.1] [location=2858517..2859026] [gbkey=CDS],0.7979695,2.89E-15
463,"NM_001344031.1 Arabidopsis thaliana RECQ helicase SIM (RECQSIM), mRNA",RECQSIM,lcl|NZ_CP072120.1_cds_WP_132106656.1_2006 [locus_tag=J5X95_RS10380] [db_xref=GeneID:75093936] [protein=ATP-binding protein] [protein_id=WP_132106656.1] [location=2015037..2017448] [gbkey=CDS],0.797897,3.11E-15
464,"NM_202240.2 Arabidopsis thaliana Pheophorbide a oxygenase family protein with Rieske 2Fe-2S domain-containing protein (CH1), mRNA",CH1,lcl|NZ_CP072120.1_cds_WP_124935038.1_966 [locus_tag=J5X95_RS04945] [db_xref=GeneID:75092851] [protein=hypothetical protein] [protein_id=WP_124935038.1] [location=970144..971148] [gbkey=CDS],0.7977933,3.11E-15
465,"NM_129323.1 Arabidopsis thaliana Transducin/WD40 repeat-like superfamily protein (AT2G37670), partial mRNA",AT2G37670,lcl|NZ_CP072121.1_cds_WP_216119381.1_3984 [locus_tag=J5X95_RS20370] [db_xref=GeneID:75095919] [protein=tetratricopeptide repeat protein] [protein_id=WP_216119381.1] [location=38211..39311] [gbkey=CDS],0.7976441,3.11E-15
466,"NM_001340105.1 Arabidopsis thaliana Quinoprotein amine dehydrogenase, beta chain-like	RIC1-like guanyl-nucleotide exchange factor (AT3G61480), mRNA",AT3G61480,lcl|NZ_CP072121.1_cds_WP_073982235.1_3979 [locus_tag=J5X95_RS20345] [db_xref=GeneID:75095914] [protein=hypothetical protein] [protein_id=WP_073982235.1] [location=complement(32491..33114)] [gbkey=CDS],0.7976356,3.11E-15
467,"NR_140665.1 Arabidopsis thaliana other RNA (AT2G24755), lncRNA",AT2G24755,lcl|NZ_CP072120.1_cds_WP_094031282.1_1084 [locus_tag=J5X95_RS05535] [db_xref=GeneID:75092969] [protein=MFS transporter] [protein_id=WP_094031282.1] [location=1085526..1086743] [gbkey=CDS],0.7975981,3.11E-15
468,"NM_001345156.1 Arabidopsis thaliana inner centromere protein, ARK-binding region protein (WYR), partial mRNA",WYR,lcl|NZ_CP072120.1_cds_WP_094031282.1_1084 [locus_tag=J5X95_RS05535] [db_xref=GeneID:75092969] [protein=MFS transporter] [protein_id=WP_094031282.1] [location=1085526..1086743] [gbkey=CDS],0.7975981,3.11E-15
469,"NM_001340976.1 Arabidopsis thaliana Acyl-CoA N-acyltransferase with RING/FYVE/PHD-type zinc finger protein (AT4G14920), mRNA",AT4G14920,lcl|NZ_CP072120.1_cds_WP_124935038.1_966 [locus_tag=J5X95_RS04945] [db_xref=GeneID:75092851] [protein=hypothetical protein] [protein_id=WP_124935038.1] [location=970144..971148] [gbkey=CDS],0.7975622,3.11E-15
470,"NM_001338736.1 Arabidopsis thaliana Synaptobrevin family protein (AT3G25013), mRNA",AT3G25013,lcl|NZ_CP072121.1_cds_WP_073982218.1_4006 [locus_tag=J5X95_RS20475] [db_xref=GeneID:75095940] [protein=hypothetical protein] [protein_id=WP_073982218.1] [location=56815..57372] [gbkey=CDS],0.7975293,3.11E-15
471,"NM_127826.5 Arabidopsis thaliana Di-glucose binding protein with Kinesin motor domain-containing protein (AT2G22610), partial mRNA",AT2G22610,lcl|NZ_CP072120.1_cds_WP_227749559.1_2233 [locus_tag=J5X95_RS11505] [db_xref=GeneID:75094159] [protein=hypothetical protein] [protein_id=WP_227749559.1] [location=2269348..2270538] [gbkey=CDS],0.7975233,3.11E-15
472,"NM_001345155.1 Arabidopsis thaliana inner centromere protein, ARK-binding region protein (WYR), partial mRNA",WYR,lcl|NZ_CP072120.1_cds_WP_124934969.1_3863 [locus_tag=J5X95_RS19780] [db_xref=GeneID:75095802] [protein=hypothetical protein] [protein_id=WP_124934969.1] [location=4001696..4003387] [gbkey=CDS],0.7975086,3.11E-15
473,"NM_001345155.1 Arabidopsis thaliana inner centromere protein, ARK-binding region protein (WYR), partial mRNA",WYR,lcl|NZ_CP072120.1_cds_WP_124934969.1_3918 [locus_tag=J5X95_RS20050] [db_xref=GeneID:75095856] [protein=hypothetical protein] [protein_id=WP_124934969.1] [location=4044888..4046579] [gbkey=CDS],0.7975086,3.11E-15
474,"NM_103212.1 Arabidopsis thaliana General transcription factor 2-related zinc finger protein (AT1G35150), partial mRNA",AT1G35150,lcl|NZ_CP072120.1_cds_WP_099320031.1_2029 [locus_tag=J5X95_RS10495] [db_xref=GeneID:75093959] [protein=hypothetical protein] [protein_id=WP_099320031.1] [location=2037899..2039101] [gbkey=CDS],0.7974191,3.11E-15
475,"NM_001341014.1 Arabidopsis thaliana ABC-2 and Plant PDR ABC-type transporter family protein (ABCG42), mRNA",ABCG42,lcl|NZ_CP072120.1_cds_WP_042635653.1_1719 [locus_tag=J5X95_RS08710] [db_xref=GeneID:75093602] [protein=AIPR family protein] [protein_id=WP_042635653.1] [location=1714202..1715650] [gbkey=CDS],0.7974084,3.11E-15
476,"NM_001343003.1 Arabidopsis thaliana peroxisome 1 (PEX1), mRNA",PEX1,lcl|NZ_CP072120.1_cds_WP_015239353.1_2506 [locus_tag=J5X95_RS12940] [db_xref=GeneID:75094441] [protein=YcaO-like family protein] [protein_id=WP_015239353.1] [location=2528757..2530103] [gbkey=CDS],0.7973631,3.11E-15
477,"NM_179796.2 Arabidopsis thaliana para-aminobenzoate (PABA) synthase family protein (emb1997), mRNA",emb1997,lcl|NZ_CP072120.1_cds_WP_094031422.1_1720 [locus_tag=J5X95_RS08715] [db_xref=GeneID:75093603] [protein=restriction endonuclease] [protein_id=WP_094031422.1] [location=1715634..1716470] [gbkey=CDS],0.7973508,3.11E-15
478,"NM_001338781.1 Arabidopsis thaliana Regulator of chromosome condensation (RCC1) family protein (AT3G26100), mRNA",AT3G26100,lcl|NZ_CP072120.1_cds_WP_042635653.1_1719 [locus_tag=J5X95_RS08710] [db_xref=GeneID:75093602] [protein=AIPR family protein] [protein_id=WP_042635653.1] [location=1714202..1715650] [gbkey=CDS],0.7973282,3.11E-15
479,"NM_179543.3 Arabidopsis thaliana Calcium-dependent lipid-binding (CaLB domain) family protein (AT1G70790), mRNA",AT1G70790,lcl|NZ_CP072120.1_cds_J5X95_RS02860_570 [locus_tag=J5X95_RS02860] [db_xref=GeneID:75092436] [protein=recombinase family protein] [pseudo=true] [location=complement(562361..562891)] [gbkey=CDS],0.7971291,3.11E-15
480,"NM_128282.1 Arabidopsis thaliana aluminum activated malate transporter family protein (AT2G27240), partial mRNA",AT2G27240,lcl|NZ_CP072120.1_cds_WP_007409662.1_3218 [locus_tag=J5X95_RS16575] [db_xref=GeneID:75095164] [protein=serine hydrolase domain-containing protein] [protein_id=WP_007409662.1] [location=3275046..3276137] [gbkey=CDS],0.7971168,3.11E-15
481,"NM_148600.3 Arabidopsis thaliana LRR and NB-ARC domains-containing disease resistance protein (AT1G58602), mRNA",AT1G58602,lcl|NZ_CP072120.1_cds_WP_042635653.1_1719 [locus_tag=J5X95_RS08710] [db_xref=GeneID:75093602] [protein=AIPR family protein] [protein_id=WP_042635653.1] [location=1714202..1715650] [gbkey=CDS],0.7970416,3.33E-15
482,"NM_103670.1 Arabidopsis thaliana F-box and associated interaction domains-containing protein (AT1G47765), partial mRNA",AT1G47765,lcl|NZ_CP072120.1_cds_WP_124935038.1_966 [locus_tag=J5X95_RS04945] [db_xref=GeneID:75092851] [protein=hypothetical protein] [protein_id=WP_124935038.1] [location=970144..971148] [gbkey=CDS],0.7968596,3.55E-15
483,"NR_139909.1 Arabidopsis thaliana other RNA (AT1G67792), lncRNA",AT1G67792,lcl|NZ_CP072120.1_cds_WP_042635653.1_1719 [locus_tag=J5X95_RS08710] [db_xref=GeneID:75093602] [protein=AIPR family protein] [protein_id=WP_042635653.1] [location=1714202..1715650] [gbkey=CDS],0.7968589,3.55E-15
484,"NM_102984.5 Arabidopsis thaliana RNA helicase family protein (ESP3), mRNA",ESP3,lcl|NZ_CP072120.1_cds_WP_100001458.1_3515 [locus_tag=J5X95_RS18060] [db_xref=GeneID:75095461] [protein=xylose repressor] [protein_id=WP_100001458.1] [location=complement(3632669..3633823)] [gbkey=CDS],0.7967675,3.55E-15
485,"NM_103670.1 Arabidopsis thaliana F-box and associated interaction domains-containing protein (AT1G47765), partial mRNA",AT1G47765,lcl|NZ_CP072120.1_cds_WP_132106656.1_2006 [locus_tag=J5X95_RS10380] [db_xref=GeneID:75093936] [protein=ATP-binding protein] [protein_id=WP_132106656.1] [location=2015037..2017448] [gbkey=CDS],0.79668,3.55E-15
486,"NM_106313.2 Arabidopsis thaliana Tetratricopeptide repeat (TPR)-like superfamily protein (AT1G76630), partial mRNA",AT1G76630,lcl|NZ_CP072120.1_cds_WP_042635653.1_1719 [locus_tag=J5X95_RS08710] [db_xref=GeneID:75093602] [protein=AIPR family protein] [protein_id=WP_042635653.1] [location=1714202..1715650] [gbkey=CDS],0.7966378,3.55E-15
487,"NM_001345154.1 Arabidopsis thaliana inner centromere protein, ARK-binding region protein (WYR), partial mRNA",WYR,lcl|NZ_CP072120.1_cds_WP_124934969.1_3863 [locus_tag=J5X95_RS19780] [db_xref=GeneID:75095802] [protein=hypothetical protein] [protein_id=WP_124934969.1] [location=4001696..4003387] [gbkey=CDS],0.7966019,3.55E-15
488,"NM_001345154.1 Arabidopsis thaliana inner centromere protein, ARK-binding region protein (WYR), partial mRNA",WYR,lcl|NZ_CP072120.1_cds_WP_124934969.1_3918 [locus_tag=J5X95_RS20050] [db_xref=GeneID:75095856] [protein=hypothetical protein] [protein_id=WP_124934969.1] [location=4044888..4046579] [gbkey=CDS],0.7966019,3.55E-15
489,"NM_001339970.1 Arabidopsis thaliana protein kinase family protein (GCN2), mRNA",GCN2,lcl|NZ_CP072120.1_cds_WP_094031422.1_1720 [locus_tag=J5X95_RS08715] [db_xref=GeneID:75093603] [protein=restriction endonuclease] [protein_id=WP_094031422.1] [location=1715634..1716470] [gbkey=CDS],0.7965689,3.55E-15
490,"NM_001338518.1 Arabidopsis thaliana multidrug resistance-associated protein 6 (ABCC8), mRNA",ABCC8,lcl|NZ_CP072120.1_cds_WP_094031422.1_1720 [locus_tag=J5X95_RS08715] [db_xref=GeneID:75093603] [protein=restriction endonuclease] [protein_id=WP_094031422.1] [location=1715634..1716470] [gbkey=CDS],0.7965645,3.55E-15
491,"NM_203222.2 Arabidopsis thaliana ras guanine nucleotide exchange factor Q-like protein (AT5G57340), mRNA",AT5G57340,lcl|NZ_CP072120.1_cds_WP_032871331.1_3132 [locus_tag=J5X95_RS16150] [db_xref=GeneID:75095079] [protein=glycosyl hydrolase family 18 protein] [protein_id=WP_032871331.1] [location=3148512..3149447] [gbkey=CDS],0.796513,3.55E-15
492,"NM_128320.1 Arabidopsis thaliana Tetratricopeptide repeat (TPR)-like superfamily protein (AT2G27610), partial mRNA",AT2G27610,lcl|NZ_CP072121.1_cds_WP_216119381.1_3984 [locus_tag=J5X95_RS20370] [db_xref=GeneID:75095919] [protein=tetratricopeptide repeat protein] [protein_id=WP_216119381.1] [location=38211..39311] [gbkey=CDS],0.7964546,3.55E-15
493,"NM_001345521.1 Arabidopsis thaliana BCL-2-associated athanogene 2 (BAG2), mRNA",BAG2,lcl|NZ_CP072121.1_cds_WP_219371682.1_4004 [locus_tag=J5X95_RS20465] [db_xref=GeneID:75095938] [protein=hypothetical protein] [protein_id=WP_219371682.1] [location=54595..54825] [gbkey=CDS],0.7963719,3.55E-15
494,"NM_128459.3 Arabidopsis thaliana Leucine-rich repeat protein kinase family protein (AT2G29000), partial mRNA",AT2G29000,lcl|NZ_CP072120.1_cds_WP_032866675.1_437 [locus_tag=J5X95_RS02185] [db_xref=GeneID:75092302] [protein=AAA family ATPase] [protein_id=WP_032866675.1] [location=complement(425537..426073)] [gbkey=CDS],0.7963158,3.55E-15
495,"NM_127863.5 Arabidopsis thaliana serine carboxypeptidase-like 13 (SCPL13), mRNA",SCPL13,lcl|NZ_CP072120.1_cds_WP_015239353.1_2506 [locus_tag=J5X95_RS12940] [db_xref=GeneID:75094441] [protein=YcaO-like family protein] [protein_id=WP_015239353.1] [location=2528757..2530103] [gbkey=CDS],0.7962985,3.55E-15
496,"NM_125712.1 Arabidopsis thaliana GDSL-like Lipase/Acylhydrolase superfamily protein (AT5G63170), partial mRNA",AT5G63170,lcl|NZ_CP072120.1_cds_WP_014418178.1_3864 [locus_tag=J5X95_RS19785] [db_xref=GeneID:75095803] [protein=hypothetical protein] [protein_id=WP_014418178.1] [location=4003568..4004260] [gbkey=CDS],0.7962923,3.55E-15
497,"NM_125712.1 Arabidopsis thaliana GDSL-like Lipase/Acylhydrolase superfamily protein (AT5G63170), partial mRNA",AT5G63170,lcl|NZ_CP072120.1_cds_WP_014418178.1_3919 [locus_tag=J5X95_RS20055] [db_xref=GeneID:75095857] [protein=hypothetical protein] [protein_id=WP_014418178.1] [location=4046760..4047452] [gbkey=CDS],0.7962923,3.55E-15
498,"NM_001341694.1 Arabidopsis thaliana modifier of snc1 (MOS1), partial mRNA",MOS1,lcl|NZ_CP072120.1_cds_WP_061046700.1_3687 [locus_tag=J5X95_RS18900] [db_xref=GeneID:75095627] [protein=tyrosine-type recombinase/integrase] [protein_id=WP_061046700.1] [location=3851577..3852683] [gbkey=CDS],0.796229,3.55E-15
499,"NM_001343127.1 Arabidopsis thaliana Translation elongation factor EF1A/initiation factor IF2gamma family protein (AT5G10630), mRNA",AT5G10630,lcl|NZ_CP072120.1_cds_WP_032866675.1_437 [locus_tag=J5X95_RS02185] [db_xref=GeneID:75092302] [protein=AAA family ATPase] [protein_id=WP_032866675.1] [location=complement(425537..426073)] [gbkey=CDS],0.7961717,3.77E-15
500,"NM_001344059.1 Arabidopsis thaliana Protein kinase superfamily protein (WNK9), mRNA",WNK9,lcl|NZ_CP072120.1_cds_WP_042635653.1_1719 [locus_tag=J5X95_RS08710] [db_xref=GeneID:75093602] [protein=AIPR family protein] [protein_id=WP_042635653.1] [location=1714202..1715650] [gbkey=CDS],0.796093,3.77E-15
501,"NM_001340629.1 Arabidopsis thaliana conserved telomere maintenance component 1 (CTC1), mRNA",CTC1,lcl|NZ_CP072120.1_cds_WP_077411092.1_1348 [locus_tag=J5X95_RS06870] [db_xref=GeneID:75093235] [protein=polymorphic toxin type 15 domain-containing protein] [protein_id=WP_077411092.1] [location=complement(1354883..1355506)] [gbkey=CDS],0.7960332,3.77E-15
502,"NM_001344786.1 Arabidopsis thaliana Disease resistance protein (CC-NBS-LRR class) family (AT5G48620), mRNA",AT5G48620,lcl|NZ_CP072120.1_cds_WP_061046701.1_3686 [locus_tag=J5X95_RS18895] [db_xref=GeneID:75095626] [protein=AimR family lysis-lysogeny pheromone receptor] [protein_id=WP_061046701.1] [location=complement(3850234..3851334)] [gbkey=CDS],0.7959844,3.77E-15
503,"NM_100693.4 Arabidopsis thaliana vacuolar protein sorting 41 (VPS41), mRNA",VPS41,lcl|NZ_CP072120.1_cds_WP_015240544.1_1011 [locus_tag=J5X95_RS05170] [db_xref=GeneID:75092896] [protein=LysR family transcriptional regulator] [protein_id=WP_015240544.1] [location=complement(1010289..1011176)] [gbkey=CDS],0.7959705,3.77E-15
504,"NM_104377.1 Arabidopsis thaliana RNI-like superfamily protein (AT1G55030), partial mRNA",AT1G55030,lcl|NZ_CP072120.1_cds_WP_042635653.1_1719 [locus_tag=J5X95_RS08710] [db_xref=GeneID:75093602] [protein=AIPR family protein] [protein_id=WP_042635653.1] [location=1714202..1715650] [gbkey=CDS],0.7959491,4.00E-15
505,"NM_129323.1 Arabidopsis thaliana Transducin/WD40 repeat-like superfamily protein (AT2G37670), partial mRNA",AT2G37670,lcl|NZ_CP072121.1_cds_WP_219371685.1_4008 [locus_tag=J5X95_RS20485] [db_xref=GeneID:75095942] [protein=hypothetical protein] [protein_id=WP_219371685.1] [location=59796..62408] [gbkey=CDS],0.79594,4.00E-15
506,"NM_001342613.1 Arabidopsis thaliana SCAR family protein 4 (SCAR4), partial mRNA",SCAR4,lcl|NZ_CP072120.1_cds_WP_015240544.1_1011 [locus_tag=J5X95_RS05170] [db_xref=GeneID:75092896] [protein=LysR family transcriptional regulator] [protein_id=WP_015240544.1] [location=complement(1010289..1011176)] [gbkey=CDS],0.795895,4.00E-15
507,"NM_001342250.1 Arabidopsis thaliana demeter-like protein 3 (DML3), mRNA",DML3,lcl|NZ_CP072120.1_cds_WP_015239353.1_2506 [locus_tag=J5X95_RS12940] [db_xref=GeneID:75094441] [protein=YcaO-like family protein] [protein_id=WP_015239353.1] [location=2528757..2530103] [gbkey=CDS],0.7958229,4.00E-15
508,"NM_104071.3 Arabidopsis thaliana Leucine-rich repeat protein kinase family protein (AT1G51910), partial mRNA",AT1G51910,lcl|NZ_CP072120.1_cds_WP_042635658.1_1725 [locus_tag=J5X95_RS08740] [db_xref=GeneID:75093608] [protein=hypothetical protein] [protein_id=WP_042635658.1] [location=complement(1719847..1720542)] [gbkey=CDS],0.7957871,4.00E-15
509,"NM_001338820.1 Arabidopsis thaliana Protein kinase superfamily protein (AT3G26700), mRNA",AT3G26700,lcl|NZ_CP072120.1_cds_WP_007407643.1_1472 [locus_tag=J5X95_RS07485] [db_xref=GeneID:75093357] [protein=hypothetical protein] [protein_id=WP_007407643.1] [location=1466796..1467077] [gbkey=CDS],0.7957779,4.00E-15
510,"NM_128132.1 Arabidopsis thaliana zinc finger FYVE domain protein (AT2G25730), partial mRNA",AT2G25730,lcl|NZ_CP072120.1_cds_WP_124934970.1_3865 [locus_tag=J5X95_RS19790] [db_xref=GeneID:75095804] [protein=glycosyltransferase] [protein_id=WP_124934970.1] [location=complement(4004355..4005845)] [gbkey=CDS],0.795743,4.00E-15
511,"NM_128132.1 Arabidopsis thaliana zinc finger FYVE domain protein (AT2G25730), partial mRNA",AT2G25730,lcl|NZ_CP072120.1_cds_WP_124934970.1_3920 [locus_tag=J5X95_RS20060] [db_xref=GeneID:75095858] [protein=glycosyltransferase] [protein_id=WP_124934970.1] [location=complement(4047547..4049037)] [gbkey=CDS],0.795743,4.00E-15
512,"NM_128542.2 Arabidopsis thaliana Myb/SANT-like DNA-binding domain protein (AT2G29880), partial mRNA",AT2G29880,lcl|NZ_CP072120.1_cds_WP_061046918.1_2818 [locus_tag=J5X95_RS14575] [db_xref=GeneID:75094765] [protein=MepB family protein] [protein_id=WP_061046918.1] [location=2858517..2859026] [gbkey=CDS],0.7956589,4.00E-15
513,"NM_126033.2 Arabidopsis thaliana Lateral root primordium (LRP) protein-like protein (SHI), mRNA",SHI,lcl|NZ_CP072120.1_cds_WP_132106656.1_2006 [locus_tag=J5X95_RS10380] [db_xref=GeneID:75093936] [protein=ATP-binding protein] [protein_id=WP_132106656.1] [location=2015037..2017448] [gbkey=CDS],0.7956517,4.00E-15
514,"NM_128031.4 Arabidopsis thaliana Transcriptional factor B3 family protein (AT2G24700), mRNA",AT2G24700,lcl|NZ_CP072120.1_cds_WP_219371618.1_3526 [locus_tag=J5X95_RS18110] [db_xref=GeneID:75095470] [protein=hypothetical protein] [protein_id=WP_219371618.1] [location=3645151..3646263] [gbkey=CDS],0.7955588,4.00E-15
515,"NM_126691.1 Arabidopsis thaliana transmembrane protein, putative (DUF1985) (AT2G07190), partial mRNA",AT2G07190,lcl|NZ_CP072120.1_cds_WP_100001687.1_1793 [locus_tag=J5X95_RS09095] [db_xref=GeneID:75093679] [protein=PLP-dependent aminotransferase family protein] [protein_id=WP_100001687.1] [location=complement(1784837..1786285)] [gbkey=CDS],0.7954824,4.00E-15
516,"NM_001344336.1 Arabidopsis thaliana S-adenosyl-L-methionine-dependent methyltransferases superfamily protein (AT5G40530), mRNA",AT5G40530,lcl|NZ_CP072120.1_cds_WP_042635653.1_1719 [locus_tag=J5X95_RS08710] [db_xref=GeneID:75093602] [protein=AIPR family protein] [protein_id=WP_042635653.1] [location=1714202..1715650] [gbkey=CDS],0.7954818,4.00E-15
517,"NM_001340867.1 Arabidopsis thaliana Late embryogenesis abundant protein (LEA) family protein (UNE15), mRNA",UNE15,lcl|NZ_CP072120.1_cds_WP_219371618.1_3526 [locus_tag=J5X95_RS18110] [db_xref=GeneID:75095470] [protein=hypothetical protein] [protein_id=WP_219371618.1] [location=3645151..3646263] [gbkey=CDS],0.7953996,4.00E-15
518,"NM_128657.1 Arabidopsis thaliana OSBP(oxysterol binding protein)-related protein 1B (ORP1B), partial mRNA",ORP1B,lcl|NZ_CP072121.1_cds_WP_219371685.1_4008 [locus_tag=J5X95_RS20485] [db_xref=GeneID:75095942] [protein=hypothetical protein] [protein_id=WP_219371685.1] [location=59796..62408] [gbkey=CDS],0.7953649,4.00E-15
519,"NM_001338717.1 Arabidopsis thaliana Helicase/SANT-associated, DNA binding protein (AT3G24870), mRNA",AT3G24870,lcl|NZ_CP072120.1_cds_WP_132106656.1_2006 [locus_tag=J5X95_RS10380] [db_xref=GeneID:75093936] [protein=ATP-binding protein] [protein_id=WP_132106656.1] [location=2015037..2017448] [gbkey=CDS],0.7953283,4.22E-15
520,"NM_001343004.1 Arabidopsis thaliana peroxisome 1 (PEX1), partial mRNA",PEX1,lcl|NZ_CP072120.1_cds_WP_032871331.1_3132 [locus_tag=J5X95_RS16150] [db_xref=GeneID:75095079] [protein=glycosyl hydrolase family 18 protein] [protein_id=WP_032871331.1] [location=3148512..3149447] [gbkey=CDS],0.7952754,4.22E-15
521,"NM_001338489.1 Arabidopsis thaliana basic helix-loop-helix (bHLH) DNA-binding superfamily protein (AT3G20640), mRNA",AT3G20640,lcl|NZ_CP072120.1_cds_WP_132106656.1_2006 [locus_tag=J5X95_RS10380] [db_xref=GeneID:75093936] [protein=ATP-binding protein] [protein_id=WP_132106656.1] [location=2015037..2017448] [gbkey=CDS],0.7952581,4.22E-15
522,"NM_001340842.1 Arabidopsis thaliana Protein kinase superfamily protein (AT4G13190), mRNA",AT4G13190,lcl|NZ_CP072120.1_cds_WP_132106656.1_2006 [locus_tag=J5X95_RS10380] [db_xref=GeneID:75093936] [protein=ATP-binding protein] [protein_id=WP_132106656.1] [location=2015037..2017448] [gbkey=CDS],0.7952117,4.22E-15
523,"NM_001345191.1 Arabidopsis thaliana Ribonuclease E inhibitor RraA/Dimethylmenaquinone methyltransferase (AT5G56260), mRNA",AT5G56260,lcl|NZ_CP072120.1_cds_WP_061046710.1_3667 [locus_tag=J5X95_RS18800] [db_xref=GeneID:75095607] [protein=PIN domain-containing protein] [protein_id=WP_061046710.1] [location=complement(3841185..3842399)] [gbkey=CDS],0.7951733,4.22E-15
524,"NR_141017.1 Arabidopsis thaliana other RNA (AT3G03645), lncRNA",AT3G03645,lcl|NZ_CP072120.1_cds_WP_219371651.1_703 [locus_tag=J5X95_RS03525] [db_xref=GeneID:75092568] [protein=hypothetical protein] [protein_id=WP_219371651.1] [location=complement(703607..704344)] [gbkey=CDS],0.7951425,4.44E-15
525,"NM_105399.2 Arabidopsis thaliana Calmodulin-binding transcription activator protein with CG-1 and Ankyrin domain (AT1G67310), partial mRNA",AT1G67310,lcl|NZ_CP072121.1_cds_WP_216119381.1_3984 [locus_tag=J5X95_RS20370] [db_xref=GeneID:75095919] [protein=tetratricopeptide repeat protein] [protein_id=WP_216119381.1] [location=38211..39311] [gbkey=CDS],0.795082,4.44E-15
526,"NM_001339679.1 Arabidopsis thaliana Early-responsive to dehydration stress protein (ERD4) (AT3G54510), mRNA",AT3G54510,lcl|NZ_CP072120.1_cds_WP_100001458.1_3515 [locus_tag=J5X95_RS18060] [db_xref=GeneID:75095461] [protein=xylose repressor] [protein_id=WP_100001458.1] [location=complement(3632669..3633823)] [gbkey=CDS],0.794979,4.44E-15
527,"NM_127405.2 Arabidopsis thaliana C2H2-like zinc finger protein (AT2G18490), partial mRNA",AT2G18490,lcl|NZ_CP072120.1_cds_WP_012116887.1_2310 [locus_tag=J5X95_RS11920] [db_xref=GeneID:75094240] [protein=NAD(P)-dependent alcohol dehydrogenase] [protein_id=WP_012116887.1] [location=complement(2331918..2332892)] [gbkey=CDS],0.7949152,4.44E-15
528,"NM_001342044.1 Arabidopsis thaliana myosin-like protein (Protein of unknown function, DUF593) (AT4G30830), mRNA",AT4G30830,lcl|NZ_CP072120.1_cds_WP_099320010.1_1345 [locus_tag=J5X95_RS06855] [db_xref=GeneID:75093232] [protein=hypothetical protein] [protein_id=WP_099320010.1] [location=complement(1353092..1353592)] [gbkey=CDS],0.7948953,4.44E-15
529,"NM_001339793.1 Arabidopsis thaliana hypothetical protein (DUF3133) (AT3G56410), partial mRNA",AT3G56410,lcl|NZ_CP072120.1_cds_WP_076425519.1_2507 [locus_tag=J5X95_RS12945] [db_xref=GeneID:75094442] [protein=SagB/ThcOx family dehydrogenase] [protein_id=WP_076425519.1] [location=2530130..2530939] [gbkey=CDS],0.7948803,4.44E-15
530,"NM_129067.3 Arabidopsis thaliana DCD (Development and Cell Death) domain protein (AT2G35140), partial mRNA",AT2G35140,lcl|NZ_CP072120.1_cds_WP_076425521.1_2505 [locus_tag=J5X95_RS12935] [db_xref=GeneID:75094440] [protein=TOMM precursor leader peptide-binding protein] [protein_id=WP_076425521.1] [location=2527762..2528754] [gbkey=CDS],0.7948425,4.44E-15
531,"NM_105254.1 Arabidopsis thaliana P-loop containing nucleoside triphosphate hydrolases superfamily protein (AT1G65810), partial mRNA",AT1G65810,lcl|NZ_CP072121.1_cds_WP_216119381.1_3984 [locus_tag=J5X95_RS20370] [db_xref=GeneID:75095919] [protein=tetratricopeptide repeat protein] [protein_id=WP_216119381.1] [location=38211..39311] [gbkey=CDS],0.7947861,4.44E-15
532,"NM_126801.1 Arabidopsis thaliana mediator of RNA polymerase II transcription subunit (AT2G10440), partial mRNA",AT2G10440,lcl|NZ_CP072120.1_cds_WP_076425519.1_2507 [locus_tag=J5X95_RS12945] [db_xref=GeneID:75094442] [protein=SagB/ThcOx family dehydrogenase] [protein_id=WP_076425519.1] [location=2530130..2530939] [gbkey=CDS],0.7947647,4.44E-15
533,"NM_128031.4 Arabidopsis thaliana Transcriptional factor B3 family protein (AT2G24700), mRNA",AT2G24700,lcl|NZ_CP072120.1_cds_WP_032866675.1_437 [locus_tag=J5X95_RS02185] [db_xref=GeneID:75092302] [protein=AAA family ATPase] [protein_id=WP_032866675.1] [location=complement(425537..426073)] [gbkey=CDS],0.7947552,4.44E-15
534,"NM_126691.1 Arabidopsis thaliana transmembrane protein, putative (DUF1985) (AT2G07190), partial mRNA",AT2G07190,lcl|NZ_CP072120.1_cds_WP_076425521.1_2505 [locus_tag=J5X95_RS12935] [db_xref=GeneID:75094440] [protein=TOMM precursor leader peptide-binding protein] [protein_id=WP_076425521.1] [location=2527762..2528754] [gbkey=CDS],0.7947085,4.44E-15
535,"NM_128173.3 Arabidopsis thaliana heat shock transcription factor A2 (HSFA2), mRNA",HSFA2,lcl|NZ_CP072120.1_cds_WP_032869333.1_1650 [locus_tag=J5X95_RS08370] [db_xref=GeneID:75093534] [protein=hypothetical protein] [protein_id=WP_032869333.1] [location=complement(1636182..1636628)] [gbkey=CDS],0.794683,4.44E-15
536,"NM_001345691.1 Arabidopsis thaliana kinesin like protein for actin based chloroplast movement 2 (KAC2), mRNA",KAC2,lcl|NZ_CP072120.1_cds_WP_132106656.1_2006 [locus_tag=J5X95_RS10380] [db_xref=GeneID:75093936] [protein=ATP-binding protein] [protein_id=WP_132106656.1] [location=2015037..2017448] [gbkey=CDS],0.7946715,4.44E-15
537,"NM_001344413.1 Arabidopsis thaliana Protein kinase family protein (AT5G41730), mRNA",AT5G41730,lcl|NZ_CP072120.1_cds_WP_012118623.1_1347 [locus_tag=J5X95_RS06865] [db_xref=GeneID:75093234] [protein=DUF1851 domain-containing protein] [protein_id=WP_012118623.1] [location=complement(1354340..1354882)] [gbkey=CDS],0.7945864,4.66E-15
538,"NM_201757.2 Arabidopsis thaliana uncharacterized protein (AT2G20080), mRNA",AT2G20080,lcl|NZ_CP072121.1_cds_WP_219371682.1_4004 [locus_tag=J5X95_RS20465] [db_xref=GeneID:75095938] [protein=hypothetical protein] [protein_id=WP_219371682.1] [location=54595..54825] [gbkey=CDS],0.7945275,4.66E-15
539,"NM_128972.2 Arabidopsis thaliana Transcription elongation factor Spt5 (AT2G34210), partial mRNA",AT2G34210,lcl|NZ_CP072121.1_cds_WP_073982218.1_4006 [locus_tag=J5X95_RS20475] [db_xref=GeneID:75095940] [protein=hypothetical protein] [protein_id=WP_073982218.1] [location=56815..57372] [gbkey=CDS],0.7944888,4.66E-15
540,"NM_103538.1 Arabidopsis thaliana CELLULOSE SYNTHASE INTERACTIVE 2 (AT1G44120), partial mRNA",AT1G44120,lcl|NZ_CP072120.1_cds_WP_061046918.1_2818 [locus_tag=J5X95_RS14575] [db_xref=GeneID:75094765] [protein=MepB family protein] [protein_id=WP_061046918.1] [location=2858517..2859026] [gbkey=CDS],0.7943687,4.88E-15
541,"NM_001344435.1 Arabidopsis thaliana Regulator of chromosome condensation (RCC1) family with FYVE zinc finger domain-containing protein (AT5G42140), mRNA",AT5G42140,lcl|NZ_CP072121.1_cds_WP_216119381.1_3984 [locus_tag=J5X95_RS20370] [db_xref=GeneID:75095919] [protein=tetratricopeptide repeat protein] [protein_id=WP_216119381.1] [location=38211..39311] [gbkey=CDS],0.7943603,4.88E-15
542,"NM_128637.4 Arabidopsis thaliana 2-oxoglutarate (2OG) and Fe(II)-dependent oxygenase superfamily protein (AT2G30840), mRNA",II,lcl|NZ_CP072121.1_cds_WP_073982235.1_3979 [locus_tag=J5X95_RS20345] [db_xref=GeneID:75095914] [protein=hypothetical protein] [protein_id=WP_073982235.1] [location=complement(32491..33114)] [gbkey=CDS],0.794247,4.88E-15
543,"NM_001343982.1 Arabidopsis thaliana serine hydroxymethyltransferase 2 (SHM2), mRNA",SHM2,lcl|NZ_CP072120.1_cds_WP_168985319.1_24 [locus_tag=J5X95_RS00120] [db_xref=GeneID:75091889] [protein=hypothetical protein] [protein_id=WP_168985319.1] [location=complement(13569..14429)] [gbkey=CDS],0.7942426,4.88E-15
544,"NM_001343982.1 Arabidopsis thaliana serine hydroxymethyltransferase 2 (SHM2), mRNA",SHM2,lcl|NZ_CP072120.1_cds_WP_168985319.1_3898 [locus_tag=J5X95_RS19955] [db_xref=GeneID:75095837] [protein=hypothetical protein] [protein_id=WP_168985319.1] [location=complement(4033323..4034183)] [gbkey=CDS],0.7942426,4.88E-15
545,"NM_103670.1 Arabidopsis thaliana F-box and associated interaction domains-containing protein (AT1G47765), partial mRNA",AT1G47765,lcl|NZ_CP072120.1_cds_WP_124934969.1_3863 [locus_tag=J5X95_RS19780] [db_xref=GeneID:75095802] [protein=hypothetical protein] [protein_id=WP_124934969.1] [location=4001696..4003387] [gbkey=CDS],0.7942199,4.88E-15
546,"NM_103670.1 Arabidopsis thaliana F-box and associated interaction domains-containing protein (AT1G47765), partial mRNA",AT1G47765,lcl|NZ_CP072120.1_cds_WP_124934969.1_3918 [locus_tag=J5X95_RS20050] [db_xref=GeneID:75095856] [protein=hypothetical protein] [protein_id=WP_124934969.1] [location=4044888..4046579] [gbkey=CDS],0.7942199,4.88E-15
547,"NM_128273.3 Arabidopsis thaliana abscisic aldehyde oxidase 3 (AAO3), mRNA",AAO3,lcl|NZ_CP072120.1_cds_WP_094031282.1_1084 [locus_tag=J5X95_RS05535] [db_xref=GeneID:75092969] [protein=MFS transporter] [protein_id=WP_094031282.1] [location=1085526..1086743] [gbkey=CDS],0.794166,4.88E-15
548,"NM_105706.1 Arabidopsis thaliana F-box and associated interaction domains-containing protein (AT1G70380), partial mRNA",AT1G70380,lcl|NZ_CP072120.1_cds_WP_015240544.1_1011 [locus_tag=J5X95_RS05170] [db_xref=GeneID:75092896] [protein=LysR family transcriptional regulator] [protein_id=WP_015240544.1] [location=complement(1010289..1011176)] [gbkey=CDS],0.7941399,4.88E-15
549,"NM_127520.4 Arabidopsis thaliana N-MYC downregulated-like 3 (NDL3), mRNA",NDL3,lcl|NZ_CP072120.1_cds_WP_025650423.1_1574 [locus_tag=J5X95_RS07995] [db_xref=GeneID:75093459] [protein=hypothetical protein] [protein_id=WP_025650423.1] [location=complement(1560968..1561402)] [gbkey=CDS],0.7940642,4.88E-15
550,"NM_001339039.1 Arabidopsis thaliana zinc finger MYM-type-like protein (AT3G29794), partial mRNA",AT3G29794,lcl|NZ_CP072120.1_cds_WP_100001687.1_1793 [locus_tag=J5X95_RS09095] [db_xref=GeneID:75093679] [protein=PLP-dependent aminotransferase family protein] [protein_id=WP_100001687.1] [location=complement(1784837..1786285)] [gbkey=CDS],0.7940541,4.88E-15
551,"NM_104863.3 Arabidopsis thaliana beta-glucosidase 45 (BGLU45), mRNA",BGLU45,lcl|NZ_CP072120.1_cds_WP_052125186.1_780 [locus_tag=J5X95_RS03895] [db_xref=GeneID:75092642] [protein=metalloregulator ArsR/SmtB family transcription factor] [protein_id=WP_052125186.1] [location=complement(776778..777890)] [gbkey=CDS],0.7940108,4.88E-15
552,"NM_001339396.1 Arabidopsis thaliana U-box domain-containing protein kinase family protein (AT3G49060), mRNA",AT3G49060,lcl|NZ_CP072120.1_cds_WP_032869333.1_1650 [locus_tag=J5X95_RS08370] [db_xref=GeneID:75093534] [protein=hypothetical protein] [protein_id=WP_032869333.1] [location=complement(1636182..1636628)] [gbkey=CDS],0.7940091,4.88E-15
553,"NM_179784.2 Arabidopsis thaliana Protein kinase superfamily protein (NCRK), mRNA",NCRK,lcl|NZ_CP072121.1_cds_WP_073982235.1_3979 [locus_tag=J5X95_RS20345] [db_xref=GeneID:75095914] [protein=hypothetical protein] [protein_id=WP_073982235.1] [location=complement(32491..33114)] [gbkey=CDS],0.7939594,4.88E-15
554,"NM_105573.2 Arabidopsis thaliana Prolyl oligopeptidase family protein (AT1G69020), partial mRNA",AT1G69020,lcl|NZ_CP072120.1_cds_WP_032871331.1_3132 [locus_tag=J5X95_RS16150] [db_xref=GeneID:75095079] [protein=glycosyl hydrolase family 18 protein] [protein_id=WP_032871331.1] [location=3148512..3149447] [gbkey=CDS],0.7939301,4.88E-15
555,"NM_105492.4 Arabidopsis thaliana pseudo-response regulator 6 (APRR6), partial mRNA",APRR6,lcl|NZ_CP072120.1_cds_WP_015240544.1_1011 [locus_tag=J5X95_RS05170] [db_xref=GeneID:75092896] [protein=LysR family transcriptional regulator] [protein_id=WP_015240544.1] [location=complement(1010289..1011176)] [gbkey=CDS],0.793923,4.88E-15
556,"NM_001339469.1 Arabidopsis thaliana Pentatricopeptide repeat (PPR) superfamily protein (AT3G50420), partial mRNA",AT3G50420,lcl|NZ_CP072121.1_cds_WP_219371684.1_4007 [locus_tag=J5X95_RS20480] [db_xref=GeneID:75095941] [protein=type IV secretory system conjugative DNA transfer family protein] [protein_id=WP_219371684.1] [location=57422..59782] [gbkey=CDS],0.7939034,5.11E-15
557,"NM_001344333.1 Arabidopsis thaliana A-kinase anchor-like protein (AT5G40450), mRNA",AT5G40450,lcl|NZ_CP072121.1_cds_WP_073982235.1_3979 [locus_tag=J5X95_RS20345] [db_xref=GeneID:75095914] [protein=hypothetical protein] [protein_id=WP_073982235.1] [location=complement(32491..33114)] [gbkey=CDS],0.7938665,5.11E-15
558,"NM_001344367.1 Arabidopsis thaliana Disease resistance protein (TIR-NBS-LRR class) family (AT5G40910), mRNA",AT5G40910,lcl|NZ_CP072121.1_cds_WP_216119381.1_3984 [locus_tag=J5X95_RS20370] [db_xref=GeneID:75095919] [protein=tetratricopeptide repeat protein] [protein_id=WP_216119381.1] [location=38211..39311] [gbkey=CDS],0.7938508,5.11E-15
559,"NM_001340853.1 Arabidopsis thaliana Serinc-domain containing serine and sphingolipid biosynthesis protein (MEE55), mRNA",MEE55,lcl|NZ_CP072121.1_cds_WP_219371682.1_4004 [locus_tag=J5X95_RS20465] [db_xref=GeneID:75095938] [protein=hypothetical protein] [protein_id=WP_219371682.1] [location=54595..54825] [gbkey=CDS],0.7938128,5.11E-15
560,"NM_105105.1 Arabidopsis thaliana Tetratricopeptide repeat (TPR)-like superfamily protein (AT1G64310), partial mRNA",AT1G64310,lcl|NZ_CP072120.1_cds_WP_219371618.1_3526 [locus_tag=J5X95_RS18110] [db_xref=GeneID:75095470] [protein=hypothetical protein] [protein_id=WP_219371618.1] [location=3645151..3646263] [gbkey=CDS],0.7937573,5.11E-15
561,"NM_179565.2 Arabidopsis thaliana ACT domain repeat 3 (ACR3), mRNA",ACR3,lcl|NZ_CP072120.1_cds_WP_015239353.1_2506 [locus_tag=J5X95_RS12940] [db_xref=GeneID:75094441] [protein=YcaO-like family protein] [protein_id=WP_015239353.1] [location=2528757..2530103] [gbkey=CDS],0.7937492,5.33E-15
562,"NM_125945.5 Arabidopsis thaliana O-fucosyltransferase family protein (AT5G65470), mRNA",AT5G65470,lcl|NZ_CP072120.1_cds_WP_032871331.1_3132 [locus_tag=J5X95_RS16150] [db_xref=GeneID:75095079] [protein=glycosyl hydrolase family 18 protein] [protein_id=WP_032871331.1] [location=3148512..3149447] [gbkey=CDS],0.7937103,5.33E-15
563,"NR_139827.1 Arabidopsis thaliana other RNA (AT1G33615), ncRNA",AT1G33615,lcl|NZ_CP072120.1_cds_WP_042635653.1_1719 [locus_tag=J5X95_RS08710] [db_xref=GeneID:75093602] [protein=AIPR family protein] [protein_id=WP_042635653.1] [location=1714202..1715650] [gbkey=CDS],0.7937012,5.33E-15
564,"NM_127826.5 Arabidopsis thaliana Di-glucose binding protein with Kinesin motor domain-containing protein (AT2G22610), partial mRNA",AT2G22610,lcl|NZ_CP072120.1_cds_WP_032866675.1_437 [locus_tag=J5X95_RS02185] [db_xref=GeneID:75092302] [protein=AAA family ATPase] [protein_id=WP_032866675.1] [location=complement(425537..426073)] [gbkey=CDS],0.7936508,5.33E-15
565,"NM_180749.4 Arabidopsis thaliana serine hydroxymethyltransferase 2 (SHM2), mRNA",SHM2,lcl|NZ_CP072120.1_cds_WP_032869333.1_1650 [locus_tag=J5X95_RS08370] [db_xref=GeneID:75093534] [protein=hypothetical protein] [protein_id=WP_032869333.1] [location=complement(1636182..1636628)] [gbkey=CDS],0.7936465,5.33E-15
566,"NM_001341985.1 Arabidopsis thaliana basic helix-loop-helix (bHLH) DNA-binding superfamily protein (AT4G29930), mRNA",AT4G29930,lcl|NZ_CP072120.1_cds_WP_042635655.1_1721 [locus_tag=J5X95_RS08720] [db_xref=GeneID:75093604] [protein=ATP-binding protein] [protein_id=WP_042635655.1] [location=complement(1716607..1718457)] [gbkey=CDS],0.7936426,5.33E-15
567,"NM_105495.3 Arabidopsis thaliana basic helix-loop-helix (bHLH) DNA-binding superfamily protein (AT1G68240), mRNA",AT1G68240,lcl|NZ_CP072120.1_cds_WP_094031422.1_1720 [locus_tag=J5X95_RS08715] [db_xref=GeneID:75093603] [protein=restriction endonuclease] [protein_id=WP_094031422.1] [location=1715634..1716470] [gbkey=CDS],0.7936076,5.33E-15
568,"NM_128282.1 Arabidopsis thaliana aluminum activated malate transporter family protein (AT2G27240), partial mRNA",AT2G27240,lcl|NZ_CP072120.1_cds_WP_007408329.1_317 [locus_tag=J5X95_RS01585] [db_xref=GeneID:75092182] [protein=TasA family protein] [protein_id=WP_007408329.1] [location=complement(323127..323912)] [gbkey=CDS],0.7935331,5.33E-15
569,"NM_128459.3 Arabidopsis thaliana Leucine-rich repeat protein kinase family protein (AT2G29000), partial mRNA",AT2G29000,lcl|NZ_CP072120.1_cds_WP_094031422.1_1720 [locus_tag=J5X95_RS08715] [db_xref=GeneID:75093603] [protein=restriction endonuclease] [protein_id=WP_094031422.1] [location=1715634..1716470] [gbkey=CDS],0.7933852,5.33E-15
570,"NM_001343125.1 Arabidopsis thaliana Translation elongation factor EF1A/initiation factor IF2gamma family protein (AT5G10630), mRNA",AT5G10630,lcl|NZ_CP072120.1_cds_WP_100001687.1_1793 [locus_tag=J5X95_RS09095] [db_xref=GeneID:75093679] [protein=PLP-dependent aminotransferase family protein] [protein_id=WP_100001687.1] [location=complement(1784837..1786285)] [gbkey=CDS],0.7933669,5.33E-15
571,"NM_001345803.1 Arabidopsis thaliana Ran-binding protein in the microtubule-organising centre protein (AT5G66810), mRNA",AT5G66810,lcl|NZ_CP072120.1_cds_WP_032866675.1_437 [locus_tag=J5X95_RS02185] [db_xref=GeneID:75092302] [protein=AAA family ATPase] [protein_id=WP_032866675.1] [location=complement(425537..426073)] [gbkey=CDS],0.7933472,5.33E-15
572,"NM_103153.2 Arabidopsis thaliana auxin response factor 12 (ARF12), partial mRNA",ARF12,lcl|NZ_CP072120.1_cds_WP_124934981.1_17 [locus_tag=J5X95_RS00085] [db_xref=GeneID:75091882] [protein=hypothetical protein] [protein_id=WP_124934981.1] [location=complement(10098..11030)] [gbkey=CDS],0.7932672,5.55E-15
573,"NM_103153.2 Arabidopsis thaliana auxin response factor 12 (ARF12), partial mRNA",ARF12,lcl|NZ_CP072120.1_cds_WP_124934981.1_3891 [locus_tag=J5X95_RS19920] [db_xref=GeneID:75095830] [protein=hypothetical protein] [protein_id=WP_124934981.1] [location=complement(4029851..4030783)] [gbkey=CDS],0.7932672,5.55E-15
574,"NM_101260.3 Arabidopsis thaliana T-box transcription factor, putative (DUF863) (AT1G13940), mRNA",AT1G13940,lcl|NZ_CP072120.1_cds_WP_042635653.1_1719 [locus_tag=J5X95_RS08710] [db_xref=GeneID:75093602] [protein=AIPR family protein] [protein_id=WP_042635653.1] [location=1714202..1715650] [gbkey=CDS],0.7932304,5.55E-15
575,"NR_144112.1 Arabidopsis thaliana other RNA (AT4G16748), ncRNA",AT4G16748,lcl|NZ_CP072120.1_cds_WP_094031875.1_569 [locus_tag=J5X95_RS02855] [db_xref=GeneID:75092435] [protein=TIGR04141 family sporadically distributed protein] [protein_id=WP_094031875.1] [location=complement(560406..562022)] [gbkey=CDS],0.7931249,5.77E-15
576,"NM_001338560.1 Arabidopsis thaliana TRAF family protein (AT3G22085), partial mRNA",AT3G22085,lcl|NZ_CP072120.1_cds_WP_032866268.1_3816 [locus_tag=J5X95_RS19545] [db_xref=GeneID:75095755] [protein=recombinase family protein] [protein_id=WP_032866268.1] [location=3965609..3967276] [gbkey=CDS],0.7930741,5.77E-15
577,"NM_105132.2 Arabidopsis thaliana Homeodomain-like superfamily protein (DUO3), partial mRNA",DUO3,lcl|NZ_CP072120.1_cds_WP_015240544.1_1011 [locus_tag=J5X95_RS05170] [db_xref=GeneID:75092896] [protein=LysR family transcriptional regulator] [protein_id=WP_015240544.1] [location=complement(1010289..1011176)] [gbkey=CDS],0.7930123,5.77E-15
578,"NM_001339969.1 Arabidopsis thaliana protein kinase family protein (GCN2), mRNA",GCN2,lcl|NZ_CP072120.1_cds_WP_094031422.1_1720 [locus_tag=J5X95_RS08715] [db_xref=GeneID:75093603] [protein=restriction endonuclease] [protein_id=WP_094031422.1] [location=1715634..1716470] [gbkey=CDS],0.7929806,5.77E-15
579,"NM_001344833.1 Arabidopsis thaliana receptor like protein 56 (RLP56), partial mRNA",RLP56,lcl|NZ_CP072120.1_cds_WP_076425521.1_2505 [locus_tag=J5X95_RS12935] [db_xref=GeneID:75094440] [protein=TOMM precursor leader peptide-binding protein] [protein_id=WP_076425521.1] [location=2527762..2528754] [gbkey=CDS],0.7929476,5.77E-15
580,"NM_203111.2 Arabidopsis thaliana myosin heavy chain, cardiac protein (AT5G26770), mRNA",AT5G26770,lcl|NZ_CP072120.1_cds_WP_042635658.1_1725 [locus_tag=J5X95_RS08740] [db_xref=GeneID:75093608] [protein=hypothetical protein] [protein_id=WP_042635658.1] [location=complement(1719847..1720542)] [gbkey=CDS],0.7929299,5.77E-15
581,"NM_001339339.1 Arabidopsis thaliana Ubiquitin carboxyl-terminal hydrolase-related protein (AT3G47890), mRNA",AT3G47890,lcl|NZ_CP072120.1_cds_WP_041482441.1_3519 [locus_tag=J5X95_RS18080] [db_xref=GeneID:75095465] [protein=hypothetical protein] [protein_id=WP_041482441.1] [location=3640102..3640578] [gbkey=CDS],0.7929272,5.77E-15
582,"NM_001339851.1 Arabidopsis thaliana DNA helicase INO80-like protein (INO80), mRNA",INO80,lcl|NZ_CP072120.1_cds_WP_100001458.1_3515 [locus_tag=J5X95_RS18060] [db_xref=GeneID:75095461] [protein=xylose repressor] [protein_id=WP_100001458.1] [location=complement(3632669..3633823)] [gbkey=CDS],0.7929247,5.77E-15
583,"NM_001342250.1 Arabidopsis thaliana demeter-like protein 3 (DML3), mRNA",DML3,lcl|NZ_CP072120.1_cds_WP_219371618.1_3526 [locus_tag=J5X95_RS18110] [db_xref=GeneID:75095470] [protein=hypothetical protein] [protein_id=WP_219371618.1] [location=3645151..3646263] [gbkey=CDS],0.792924,5.77E-15
584,"NM_102782.4 Arabidopsis thaliana cleavage and polyadenylation specificity factor 30 (CPSF30), mRNA",CPSF30,lcl|NZ_CP072120.1_cds_WP_094031422.1_1720 [locus_tag=J5X95_RS08715] [db_xref=GeneID:75093603] [protein=restriction endonuclease] [protein_id=WP_094031422.1] [location=1715634..1716470] [gbkey=CDS],0.7928918,5.77E-15
585,"NM_001338762.1 Arabidopsis thaliana Hydroxyproline-rich glycoprotein family protein (CHUP1), mRNA",CHUP1,lcl|NZ_CP072120.1_cds_WP_042635653.1_1719 [locus_tag=J5X95_RS08710] [db_xref=GeneID:75093602] [protein=AIPR family protein] [protein_id=WP_042635653.1] [location=1714202..1715650] [gbkey=CDS],0.7928865,5.77E-15
586,"NM_100227.6 Arabidopsis thaliana Serine/threonine protein phosphatase family protein (BSU1), mRNA",BSU1,lcl|NZ_CP072121.1_cds_WP_219371684.1_4007 [locus_tag=J5X95_RS20480] [db_xref=GeneID:75095941] [protein=type IV secretory system conjugative DNA transfer family protein] [protein_id=WP_219371684.1] [location=57422..59782] [gbkey=CDS],0.7928615,5.77E-15
587,"NM_179042.1 Arabidopsis thaliana Serinc-domain containing serine and sphingolipid biosynthesis protein (MEE55), mRNA",MEE55,lcl|NZ_CP072121.1_cds_WP_219371682.1_4004 [locus_tag=J5X95_RS20465] [db_xref=GeneID:75095938] [protein=hypothetical protein] [protein_id=WP_219371682.1] [location=54595..54825] [gbkey=CDS],0.792794,5.77E-15
588,"NM_104621.1 Arabidopsis thaliana Disease resistance protein (CC-NBS-LRR class) family (AT1G58410), partial mRNA",AT1G58410,lcl|NZ_CP072120.1_cds_WP_132106656.1_2006 [locus_tag=J5X95_RS10380] [db_xref=GeneID:75093936] [protein=ATP-binding protein] [protein_id=WP_132106656.1] [location=2015037..2017448] [gbkey=CDS],0.792679,6.00E-15
589,"NM_001340361.1 Arabidopsis thaliana transcription coactivator (AT4G02110), mRNA",AT4G02110,lcl|NZ_CP072120.1_cds_WP_061046712.1_3663 [locus_tag=J5X95_RS18780] [db_xref=GeneID:75095603] [protein=hypothetical protein] [protein_id=WP_061046712.1] [location=complement(3838660..3839325)] [gbkey=CDS],0.7926727,6.00E-15
590,"NM_104621.1 Arabidopsis thaliana Disease resistance protein (CC-NBS-LRR class) family (AT1G58410), partial mRNA",AT1G58410,lcl|NZ_CP072120.1_cds_WP_124935038.1_966 [locus_tag=J5X95_RS04945] [db_xref=GeneID:75092851] [protein=hypothetical protein] [protein_id=WP_124935038.1] [location=970144..971148] [gbkey=CDS],0.7925678,6.22E-15
591,"NM_001343660.1 Arabidopsis thaliana myosin (AT5G20450), mRNA",AT5G20450,lcl|NZ_CP072120.1_cds_WP_042635653.1_1719 [locus_tag=J5X95_RS08710] [db_xref=GeneID:75093602] [protein=AIPR family protein] [protein_id=WP_042635653.1] [location=1714202..1715650] [gbkey=CDS],0.7925289,6.22E-15
592,"NM_103153.2 Arabidopsis thaliana auxin response factor 12 (ARF12), partial mRNA",ARF12,lcl|NZ_CP072120.1_cds_WP_124934969.1_3863 [locus_tag=J5X95_RS19780] [db_xref=GeneID:75095802] [protein=hypothetical protein] [protein_id=WP_124934969.1] [location=4001696..4003387] [gbkey=CDS],0.7924298,6.22E-15
593,"NM_103153.2 Arabidopsis thaliana auxin response factor 12 (ARF12), partial mRNA",ARF12,lcl|NZ_CP072120.1_cds_WP_124934969.1_3918 [locus_tag=J5X95_RS20050] [db_xref=GeneID:75095856] [protein=hypothetical protein] [protein_id=WP_124934969.1] [location=4044888..4046579] [gbkey=CDS],0.7924298,6.22E-15
594,"NM_001340867.1 Arabidopsis thaliana Late embryogenesis abundant protein (LEA) family protein (UNE15), mRNA",UNE15,lcl|NZ_CP072120.1_cds_WP_132106656.1_2006 [locus_tag=J5X95_RS10380] [db_xref=GeneID:75093936] [protein=ATP-binding protein] [protein_id=WP_132106656.1] [location=2015037..2017448] [gbkey=CDS],0.7923487,6.22E-15
595,"NM_001345711.1 Arabidopsis thaliana UDP-Glycosyltransferase superfamily protein (AT5G65685), mRNA",AT5G65685,lcl|NZ_CP072120.1_cds_WP_076425521.1_2505 [locus_tag=J5X95_RS12935] [db_xref=GeneID:75094440] [protein=TOMM precursor leader peptide-binding protein] [protein_id=WP_076425521.1] [location=2527762..2528754] [gbkey=CDS],0.7923061,6.22E-15
596,"NM_001341474.1 Arabidopsis thaliana Tetratricopeptide repeat (TPR)-like superfamily protein (AT4G21170), partial mRNA",AT4G21170,lcl|NZ_CP072121.1_cds_WP_073982218.1_4006 [locus_tag=J5X95_RS20475] [db_xref=GeneID:75095940] [protein=hypothetical protein] [protein_id=WP_073982218.1] [location=56815..57372] [gbkey=CDS],0.7922591,6.22E-15
597,"NM_129077.2 Arabidopsis thaliana NEP-interacting protein, putative (DUF239) (AT2G35250), partial mRNA",AT2G35250,lcl|NZ_CP072120.1_cds_WP_015240544.1_1011 [locus_tag=J5X95_RS05170] [db_xref=GeneID:75092896] [protein=LysR family transcriptional regulator] [protein_id=WP_015240544.1] [location=complement(1010289..1011176)] [gbkey=CDS],0.7922084,6.22E-15
598,"NM_128031.4 Arabidopsis thaliana Transcriptional factor B3 family protein (AT2G24700), mRNA",AT2G24700,lcl|NZ_CP072120.1_cds_WP_032866673.1_440 [gene=satA] [locus_tag=J5X95_RS02200] [db_xref=GeneID:75092305] [protein=streptothricin N-acetyltransferase SatA] [protein_id=WP_032866673.1] [location=complement(427321..427842)] [gbkey=CDS],0.7921987,6.22E-15
599,"NM_125922.5 Arabidopsis thaliana Leucine-rich repeat protein kinase family protein (AT5G65240), mRNA",AT5G65240,lcl|NZ_CP072120.1_cds_WP_061046712.1_3663 [locus_tag=J5X95_RS18780] [db_xref=GeneID:75095603] [protein=hypothetical protein] [protein_id=WP_061046712.1] [location=complement(3838660..3839325)] [gbkey=CDS],0.7921956,6.22E-15
600,"NM_127260.2 Arabidopsis thaliana disease resistance protein (TIR-NBS-LRR class) (AT2G17050), partial mRNA",AT2G17050,lcl|NZ_CP072121.1_cds_WP_073982218.1_4006 [locus_tag=J5X95_RS20475] [db_xref=GeneID:75095940] [protein=hypothetical protein] [protein_id=WP_073982218.1] [location=56815..57372] [gbkey=CDS],0.7921923,6.22E-15
601,"NM_001341929.1 Arabidopsis thaliana L-tyrosine decarboxylase (TYRDC), mRNA",TYRDC,lcl|NZ_CP072120.1_cds_WP_032871331.1_3132 [locus_tag=J5X95_RS16150] [db_xref=GeneID:75095079] [protein=glycosyl hydrolase family 18 protein] [protein_id=WP_032871331.1] [location=3148512..3149447] [gbkey=CDS],0.7921816,6.22E-15
602,"NM_001341694.1 Arabidopsis thaliana modifier of snc1 (MOS1), partial mRNA",MOS1,lcl|NZ_CP072120.1_cds_WP_032866675.1_437 [locus_tag=J5X95_RS02185] [db_xref=GeneID:75092302] [protein=AAA family ATPase] [protein_id=WP_032866675.1] [location=complement(425537..426073)] [gbkey=CDS],0.792161,6.44E-15
603,"NM_180315.3 Arabidopsis thaliana uncharacterized protein (AT3G29034), mRNA",AT3G29034,lcl|NZ_CP072121.1_cds_WP_219371682.1_4004 [locus_tag=J5X95_RS20465] [db_xref=GeneID:75095938] [protein=hypothetical protein] [protein_id=WP_219371682.1] [location=54595..54825] [gbkey=CDS],0.7921166,6.44E-15
604,"NM_001343907.1 Arabidopsis thaliana Major facilitator superfamily protein (AT5G25040), mRNA",AT5G25040,lcl|NZ_CP072121.1_cds_WP_073982218.1_4006 [locus_tag=J5X95_RS20475] [db_xref=GeneID:75095940] [protein=hypothetical protein] [protein_id=WP_073982218.1] [location=56815..57372] [gbkey=CDS],0.7920471,6.44E-15
605,"NM_103891.4 Arabidopsis thaliana target of rapamycin (TOR), mRNA",TOR,lcl|NZ_CP072120.1_cds_WP_100001458.1_3515 [locus_tag=J5X95_RS18060] [db_xref=GeneID:75095461] [protein=xylose repressor] [protein_id=WP_100001458.1] [location=complement(3632669..3633823)] [gbkey=CDS],0.792027,6.66E-15
606,"NM_130148.3 Arabidopsis thaliana AT hook motif DNA-binding family protein (AT2G45850), mRNA",AT2G45850,lcl|NZ_CP072120.1_cds_WP_012118623.1_1347 [locus_tag=J5X95_RS06865] [db_xref=GeneID:75093234] [protein=DUF1851 domain-containing protein] [protein_id=WP_012118623.1] [location=complement(1354340..1354882)] [gbkey=CDS],0.791931,6.66E-15
607,"NM_001339520.1 Arabidopsis thaliana mucin-5AC-like protein (AT3G51540), mRNA",AT3G51540,lcl|NZ_CP072120.1_cds_WP_042635653.1_1719 [locus_tag=J5X95_RS08710] [db_xref=GeneID:75093602] [protein=AIPR family protein] [protein_id=WP_042635653.1] [location=1714202..1715650] [gbkey=CDS],0.7919279,6.66E-15
608,"NM_001343127.1 Arabidopsis thaliana Translation elongation factor EF1A/initiation factor IF2gamma family protein (AT5G10630), mRNA",AT5G10630,lcl|NZ_CP072120.1_cds_WP_124934970.1_3865 [locus_tag=J5X95_RS19790] [db_xref=GeneID:75095804] [protein=glycosyltransferase] [protein_id=WP_124934970.1] [location=complement(4004355..4005845)] [gbkey=CDS],0.7918653,6.66E-15
609,"NM_001343127.1 Arabidopsis thaliana Translation elongation factor EF1A/initiation factor IF2gamma family protein (AT5G10630), mRNA",AT5G10630,lcl|NZ_CP072120.1_cds_WP_124934970.1_3920 [locus_tag=J5X95_RS20060] [db_xref=GeneID:75095858] [protein=glycosyltransferase] [protein_id=WP_124934970.1] [location=complement(4047547..4049037)] [gbkey=CDS],0.7918653,6.66E-15
610,"NM_001345314.1 Arabidopsis thaliana PHD finger transcription factor (AT5G58610), mRNA",AT5G58610,lcl|NZ_CP072120.1_cds_WP_061046701.1_3686 [locus_tag=J5X95_RS18895] [db_xref=GeneID:75095626] [protein=AimR family lysis-lysogeny pheromone receptor] [protein_id=WP_061046701.1] [location=complement(3850234..3851334)] [gbkey=CDS],0.7918627,6.66E-15
611,"NM_103924.2 Arabidopsis thaliana SNF2 domain-containing protein / helicase domain-containing protein / zinc finger protein-like protein (AT1G50410), mRNA",AT1G50410,lcl|NZ_CP072121.1_cds_WP_216119381.1_3984 [locus_tag=J5X95_RS20370] [db_xref=GeneID:75095919] [protein=tetratricopeptide repeat protein] [protein_id=WP_216119381.1] [location=38211..39311] [gbkey=CDS],0.7918572,6.66E-15
612,"NM_100512.3 Arabidopsis thaliana acyl-CoA oxidase 6 (ACX6), mRNA",ACX6,lcl|NZ_CP072120.1_cds_WP_042635653.1_1719 [locus_tag=J5X95_RS08710] [db_xref=GeneID:75093602] [protein=AIPR family protein] [protein_id=WP_042635653.1] [location=1714202..1715650] [gbkey=CDS],0.7918509,6.66E-15
613,"NM_001344333.1 Arabidopsis thaliana A-kinase anchor-like protein (AT5G40450), mRNA",AT5G40450,lcl|NZ_CP072120.1_cds_WP_094031422.1_1720 [locus_tag=J5X95_RS08715] [db_xref=GeneID:75093603] [protein=restriction endonuclease] [protein_id=WP_094031422.1] [location=1715634..1716470] [gbkey=CDS],0.7918455,6.66E-15
614,"NM_001343081.1 Arabidopsis thaliana sorbin/SH3 domain protein (AT5G09960), mRNA",AT5G09960,lcl|NZ_CP072120.1_cds_WP_219371651.1_703 [locus_tag=J5X95_RS03525] [db_xref=GeneID:75092568] [protein=hypothetical protein] [protein_id=WP_219371651.1] [location=complement(703607..704344)] [gbkey=CDS],0.7917577,6.66E-15
615,"NM_105132.2 Arabidopsis thaliana Homeodomain-like superfamily protein (DUO3), partial mRNA",DUO3,lcl|NZ_CP072121.1_cds_WP_216119381.1_3984 [locus_tag=J5X95_RS20370] [db_xref=GeneID:75095919] [protein=tetratricopeptide repeat protein] [protein_id=WP_216119381.1] [location=38211..39311] [gbkey=CDS],0.791677,6.66E-15
616,"NM_127260.2 Arabidopsis thaliana disease resistance protein (TIR-NBS-LRR class) (AT2G17050), partial mRNA",AT2G17050,lcl|NZ_CP072120.1_cds_WP_094031746.1_3587 [locus_tag=J5X95_RS18405] [db_xref=GeneID:75095528] [protein=DUF1430 domain-containing protein] [protein_id=WP_094031746.1] [location=3695867..3698032] [gbkey=CDS],0.7916726,6.66E-15
617,"NM_148266.1 Arabidopsis thaliana uncharacterized protein (AT4G07675), partial mRNA",AT4G07675,lcl|NZ_CP072120.1_cds_WP_124935038.1_966 [locus_tag=J5X95_RS04945] [db_xref=GeneID:75092851] [protein=hypothetical protein] [protein_id=WP_124935038.1] [location=970144..971148] [gbkey=CDS],0.7916694,6.66E-15
618,"NM_001343322.1 Arabidopsis thaliana Leucine-rich repeat protein kinase family protein (AT5G14210), partial mRNA",AT5G14210,lcl|NZ_CP072121.1_cds_WP_073982235.1_3979 [locus_tag=J5X95_RS20345] [db_xref=GeneID:75095914] [protein=hypothetical protein] [protein_id=WP_073982235.1] [location=complement(32491..33114)] [gbkey=CDS],0.7916505,6.88E-15
619,"NM_001342250.1 Arabidopsis thaliana demeter-like protein 3 (DML3), mRNA",DML3,lcl|NZ_CP072120.1_cds_WP_094031422.1_1720 [locus_tag=J5X95_RS08715] [db_xref=GeneID:75093603] [protein=restriction endonuclease] [protein_id=WP_094031422.1] [location=1715634..1716470] [gbkey=CDS],0.7916446,6.88E-15
620,"NM_105802.1 Arabidopsis thaliana non-intrinsic ABC protein 5 (NAP5), partial mRNA",NAP5,lcl|NZ_CP072120.1_cds_WP_032871331.1_3132 [locus_tag=J5X95_RS16150] [db_xref=GeneID:75095079] [protein=glycosyl hydrolase family 18 protein] [protein_id=WP_032871331.1] [location=3148512..3149447] [gbkey=CDS],0.791615,6.88E-15
621,"NM_104599.5 Arabidopsis thaliana beta carbonic anhydrase 6 (BCA6), mRNA",BCA6,lcl|NZ_CP072120.1_cds_WP_042635655.1_1721 [locus_tag=J5X95_RS08720] [db_xref=GeneID:75093604] [protein=ATP-binding protein] [protein_id=WP_042635655.1] [location=complement(1716607..1718457)] [gbkey=CDS],0.7916016,6.88E-15
622,"NM_106025.4 Arabidopsis thaliana protein tyrosine kinase family protein (AT1G73660), mRNA",AT1G73660,lcl|NZ_CP072120.1_cds_WP_042635653.1_1719 [locus_tag=J5X95_RS08710] [db_xref=GeneID:75093602] [protein=AIPR family protein] [protein_id=WP_042635653.1] [location=1714202..1715650] [gbkey=CDS],0.7915638,6.88E-15
623,"NM_100607.2 Arabidopsis thaliana dentin sialophosphoprotein (AT1G07330), partial mRNA",AT1G07330,lcl|NZ_CP072120.1_cds_WP_015240544.1_1011 [locus_tag=J5X95_RS05170] [db_xref=GeneID:75092896] [protein=LysR family transcriptional regulator] [protein_id=WP_015240544.1] [location=complement(1010289..1011176)] [gbkey=CDS],0.7915406,6.88E-15
624,"NM_001345327.1 Arabidopsis thaliana LRR protein (AT5G58880), mRNA",AT5G58880,lcl|NZ_CP072120.1_cds_WP_061046712.1_3663 [locus_tag=J5X95_RS18780] [db_xref=GeneID:75095603] [protein=hypothetical protein] [protein_id=WP_061046712.1] [location=complement(3838660..3839325)] [gbkey=CDS],0.7914883,7.11E-15
625,"NM_001342196.1 Arabidopsis thaliana calmodulin-binding family protein (EDA39), mRNA",EDA39,lcl|NZ_CP072120.1_cds_WP_061046712.1_3663 [locus_tag=J5X95_RS18780] [db_xref=GeneID:75095603] [protein=hypothetical protein] [protein_id=WP_061046712.1] [location=complement(3838660..3839325)] [gbkey=CDS],0.791448,7.11E-15
626,"NM_001340976.1 Arabidopsis thaliana Acyl-CoA N-acyltransferase with RING/FYVE/PHD-type zinc finger protein (AT4G14920), mRNA",AT4G14920,lcl|NZ_CP072120.1_cds_WP_132106656.1_2006 [locus_tag=J5X95_RS10380] [db_xref=GeneID:75093936] [protein=ATP-binding protein] [protein_id=WP_132106656.1] [location=2015037..2017448] [gbkey=CDS],0.7914198,7.11E-15
627,"NM_103035.1 Arabidopsis thaliana F-box and associated interaction domains-containing protein (AT1G33020), partial mRNA",AT1G33020,lcl|NZ_CP072120.1_cds_WP_160222868.1_2327 [locus_tag=J5X95_RS12010] [db_xref=GeneID:75094257] [protein=cupin domain-containing protein] [protein_id=WP_160222868.1] [location=2346208..2346573] [gbkey=CDS],0.7914096,7.11E-15
628,"NM_001342798.1 Arabidopsis thaliana uncharacterized protein (AT5G04937), partial mRNA",AT5G04937,lcl|NZ_CP072120.1_cds_WP_124934968.1_3862 [locus_tag=J5X95_RS19775] [db_xref=GeneID:75095801] [protein=DUF4065 domain-containing protein] [protein_id=WP_124934968.1] [location=4001215..4001664] [gbkey=CDS],0.7913064,7.11E-15
629,"NM_001342798.1 Arabidopsis thaliana uncharacterized protein (AT5G04937), partial mRNA",AT5G04937,lcl|NZ_CP072120.1_cds_WP_124934968.1_3917 [locus_tag=J5X95_RS20045] [db_xref=GeneID:75095855] [protein=DUF4065 domain-containing protein] [protein_id=WP_124934968.1] [location=4044407..4044856] [gbkey=CDS],0.7913064,7.11E-15
630,"NM_001344834.1 Arabidopsis thaliana receptor like protein 56 (RLP56), partial mRNA",RLP56,lcl|NZ_CP072120.1_cds_WP_032866675.1_437 [locus_tag=J5X95_RS02185] [db_xref=GeneID:75092302] [protein=AAA family ATPase] [protein_id=WP_032866675.1] [location=complement(425537..426073)] [gbkey=CDS],0.791206,7.11E-15
631,"NM_128273.3 Arabidopsis thaliana abscisic aldehyde oxidase 3 (AAO3), mRNA",AAO3,lcl|NZ_CP072120.1_cds_WP_124934969.1_3863 [locus_tag=J5X95_RS19780] [db_xref=GeneID:75095802] [protein=hypothetical protein] [protein_id=WP_124934969.1] [location=4001696..4003387] [gbkey=CDS],0.7911869,7.11E-15
632,"NM_128273.3 Arabidopsis thaliana abscisic aldehyde oxidase 3 (AAO3), mRNA",AAO3,lcl|NZ_CP072120.1_cds_WP_124934969.1_3918 [locus_tag=J5X95_RS20050] [db_xref=GeneID:75095856] [protein=hypothetical protein] [protein_id=WP_124934969.1] [location=4044888..4046579] [gbkey=CDS],0.7911869,7.11E-15
633,"NM_104071.3 Arabidopsis thaliana Leucine-rich repeat protein kinase family protein (AT1G51910), partial mRNA",AT1G51910,lcl|NZ_CP072120.1_cds_WP_042635653.1_1719 [locus_tag=J5X95_RS08710] [db_xref=GeneID:75093602] [protein=AIPR family protein] [protein_id=WP_042635653.1] [location=1714202..1715650] [gbkey=CDS],0.7910671,7.55E-15
634,"NM_001345317.1 Arabidopsis thaliana phosphatidylinositol-speciwc phospholipase C5 (PLC5), mRNA",PLC5,lcl|NZ_CP072120.1_cds_WP_099320010.1_1345 [locus_tag=J5X95_RS06855] [db_xref=GeneID:75093232] [protein=hypothetical protein] [protein_id=WP_099320010.1] [location=complement(1353092..1353592)] [gbkey=CDS],0.7909195,7.55E-15
635,"NM_127713.4 Arabidopsis thaliana vacuolar proton ATPase A2 (VHA-A2), mRNA",VHA-A2,lcl|NZ_CP072120.1_cds_WP_042635653.1_1719 [locus_tag=J5X95_RS08710] [db_xref=GeneID:75093602] [protein=AIPR family protein] [protein_id=WP_042635653.1] [location=1714202..1715650] [gbkey=CDS],0.7908632,7.55E-15
636,"NM_203165.1 Arabidopsis thaliana Disease resistance protein (TIR-NBS-LRR class) family (AT5G46490), partial mRNA",AT5G46490,lcl|NZ_CP072120.1_cds_WP_007409587.1_3130 [gene=ykvP] [locus_tag=J5X95_RS16140] [db_xref=GeneID:75095077] [protein=spore protein YkvP] [protein_id=WP_007409587.1] [location=3146973..3148172] [gbkey=CDS],0.7908462,7.55E-15
637,"NM_128273.3 Arabidopsis thaliana abscisic aldehyde oxidase 3 (AAO3), mRNA",AAO3,lcl|NZ_CP072120.1_cds_WP_132106656.1_2006 [locus_tag=J5X95_RS10380] [db_xref=GeneID:75093936] [protein=ATP-binding protein] [protein_id=WP_132106656.1] [location=2015037..2017448] [gbkey=CDS],0.7907873,7.55E-15
638,"NM_101927.4 Arabidopsis thaliana RAD3-like DNA-binding helicase protein (AT1G20750), partial mRNA",AT1G20750,lcl|NZ_CP072121.1_cds_WP_073982235.1_3979 [locus_tag=J5X95_RS20345] [db_xref=GeneID:75095914] [protein=hypothetical protein] [protein_id=WP_073982235.1] [location=complement(32491..33114)] [gbkey=CDS],0.7907772,7.55E-15
639,"NM_104068.3 Arabidopsis thaliana root hair specific 6 (RHS6), mRNA",RHS6,lcl|NZ_CP072120.1_cds_WP_042635653.1_1719 [locus_tag=J5X95_RS08710] [db_xref=GeneID:75093602] [protein=AIPR family protein] [protein_id=WP_042635653.1] [location=1714202..1715650] [gbkey=CDS],0.7907376,7.77E-15
640,"NM_103162.2 Arabidopsis thaliana auxin response factor 22 (ARF22), partial mRNA",ARF22,lcl|NZ_CP072120.1_cds_WP_007407643.1_1472 [locus_tag=J5X95_RS07485] [db_xref=GeneID:75093357] [protein=hypothetical protein] [protein_id=WP_007407643.1] [location=1466796..1467077] [gbkey=CDS],0.7907024,7.77E-15
641,"NM_202625.2 Arabidopsis thaliana with no lysine (K) kinase 2 (WNK2), mRNA",WNK2,lcl|NZ_CP072121.1_cds_WP_073982218.1_4006 [locus_tag=J5X95_RS20475] [db_xref=GeneID:75095940] [protein=hypothetical protein] [protein_id=WP_073982218.1] [location=56815..57372] [gbkey=CDS],0.7906928,7.77E-15
642,"NM_001340289.1 Arabidopsis thaliana Protein kinase superfamily protein (AT4G00960), mRNA",AT4G00960,lcl|NZ_CP072120.1_cds_WP_014418178.1_3864 [locus_tag=J5X95_RS19785] [db_xref=GeneID:75095803] [protein=hypothetical protein] [protein_id=WP_014418178.1] [location=4003568..4004260] [gbkey=CDS],0.790646,7.77E-15
643,"NM_001340289.1 Arabidopsis thaliana Protein kinase superfamily protein (AT4G00960), mRNA",AT4G00960,lcl|NZ_CP072120.1_cds_WP_014418178.1_3919 [locus_tag=J5X95_RS20055] [db_xref=GeneID:75095857] [protein=hypothetical protein] [protein_id=WP_014418178.1] [location=4046760..4047452] [gbkey=CDS],0.790646,7.77E-15
644,"NM_001345691.1 Arabidopsis thaliana kinesin like protein for actin based chloroplast movement 2 (KAC2), mRNA",KAC2,lcl|NZ_CP072120.1_cds_WP_124935038.1_966 [locus_tag=J5X95_RS04945] [db_xref=GeneID:75092851] [protein=hypothetical protein] [protein_id=WP_124935038.1] [location=970144..971148] [gbkey=CDS],0.7906265,7.99E-15
645,"NM_104819.2 Arabidopsis thaliana S-domain-1 29 (SD1-29), mRNA",SD1-29,lcl|NZ_CP072121.1_cds_WP_073982235.1_3979 [locus_tag=J5X95_RS20345] [db_xref=GeneID:75095914] [protein=hypothetical protein] [protein_id=WP_073982235.1] [location=complement(32491..33114)] [gbkey=CDS],0.7906222,7.99E-15
646,"NM_001343667.1 Arabidopsis thaliana myosin (AT5G20450), mRNA",AT5G20450,lcl|NZ_CP072120.1_cds_WP_042635653.1_1719 [locus_tag=J5X95_RS08710] [db_xref=GeneID:75093602] [protein=AIPR family protein] [protein_id=WP_042635653.1] [location=1714202..1715650] [gbkey=CDS],0.7905934,7.99E-15
647,"NM_104060.4 Arabidopsis thaliana Leucine-rich repeat protein kinase family protein (AT1G51805), mRNA",AT1G51805,lcl|NZ_CP072120.1_cds_WP_015239353.1_2506 [locus_tag=J5X95_RS12940] [db_xref=GeneID:75094441] [protein=YcaO-like family protein] [protein_id=WP_015239353.1] [location=2528757..2530103] [gbkey=CDS],0.7905785,7.99E-15
648,"NM_001344833.1 Arabidopsis thaliana receptor like protein 56 (RLP56), partial mRNA",RLP56,lcl|NZ_CP072120.1_cds_WP_032866675.1_437 [locus_tag=J5X95_RS02185] [db_xref=GeneID:75092302] [protein=AAA family ATPase] [protein_id=WP_032866675.1] [location=complement(425537..426073)] [gbkey=CDS],0.7905521,7.99E-15
649,"NM_102714.5 Arabidopsis thaliana Leucine-rich repeat transmembrane protein kinase (AT1G29740), partial mRNA",AT1G29740,lcl|NZ_CP072120.1_cds_WP_042635653.1_1719 [locus_tag=J5X95_RS08710] [db_xref=GeneID:75093602] [protein=AIPR family protein] [protein_id=WP_042635653.1] [location=1714202..1715650] [gbkey=CDS],0.7905435,7.99E-15
650,"NM_103162.2 Arabidopsis thaliana auxin response factor 22 (ARF22), partial mRNA",ARF22,lcl|NZ_CP072120.1_cds_WP_124934981.1_17 [locus_tag=J5X95_RS00085] [db_xref=GeneID:75091882] [protein=hypothetical protein] [protein_id=WP_124934981.1] [location=complement(10098..11030)] [gbkey=CDS],0.7905365,7.99E-15
651,"NM_103162.2 Arabidopsis thaliana auxin response factor 22 (ARF22), partial mRNA",ARF22,lcl|NZ_CP072120.1_cds_WP_124934981.1_3891 [locus_tag=J5X95_RS19920] [db_xref=GeneID:75095830] [protein=hypothetical protein] [protein_id=WP_124934981.1] [location=complement(4029851..4030783)] [gbkey=CDS],0.7905365,7.99E-15
652,"NM_001341588.1 Arabidopsis thaliana cysteine-rich RLK (RECEPTOR-like protein kinase) 16 (CRK16), partial mRNA",CRK16,lcl|NZ_CP072121.1_cds_WP_216119381.1_3984 [locus_tag=J5X95_RS20370] [db_xref=GeneID:75095919] [protein=tetratricopeptide repeat protein] [protein_id=WP_216119381.1] [location=38211..39311] [gbkey=CDS],0.7905347,7.99E-15
653,"NM_126801.1 Arabidopsis thaliana mediator of RNA polymerase II transcription subunit (AT2G10440), partial mRNA",AT2G10440,lcl|NZ_CP072120.1_cds_WP_042635653.1_1719 [locus_tag=J5X95_RS08710] [db_xref=GeneID:75093602] [protein=AIPR family protein] [protein_id=WP_042635653.1] [location=1714202..1715650] [gbkey=CDS],0.7905183,7.99E-15
654,"NM_001340024.1 Arabidopsis thaliana Glycosyl hydrolase superfamily protein (DIN2), mRNA",DIN2,lcl|NZ_CP072120.1_cds_WP_032871331.1_3132 [locus_tag=J5X95_RS16150] [db_xref=GeneID:75095079] [protein=glycosyl hydrolase family 18 protein] [protein_id=WP_032871331.1] [location=3148512..3149447] [gbkey=CDS],0.7903941,7.99E-15
655,"NR_144112.1 Arabidopsis thaliana other RNA (AT4G16748), ncRNA",AT4G16748,lcl|NZ_CP072120.1_cds_WP_094031282.1_1084 [locus_tag=J5X95_RS05535] [db_xref=GeneID:75092969] [protein=MFS transporter] [protein_id=WP_094031282.1] [location=1085526..1086743] [gbkey=CDS],0.7903546,7.99E-15
656,"NM_001343004.1 Arabidopsis thaliana peroxisome 1 (PEX1), partial mRNA",PEX1,lcl|NZ_CP072120.1_cds_WP_015239353.1_2506 [locus_tag=J5X95_RS12940] [db_xref=GeneID:75094441] [protein=YcaO-like family protein] [protein_id=WP_015239353.1] [location=2528757..2530103] [gbkey=CDS],0.7902912,8.22E-15
657,"NM_128031.4 Arabidopsis thaliana Transcriptional factor B3 family protein (AT2G24700), mRNA",AT2G24700,lcl|NZ_CP072120.1_cds_WP_017418641.1_1571 [locus_tag=J5X95_RS07980] [db_xref=GeneID:75093456] [protein=ATP-binding cassette domain-containing protein] [protein_id=WP_017418641.1] [location=complement(1558076..1558717)] [gbkey=CDS],0.7902396,8.22E-15
658,"NM_001344125.1 Arabidopsis thaliana YAK1-like protein 1 (YAK1), mRNA",YAK1,lcl|NZ_CP072120.1_cds_WP_032866675.1_437 [locus_tag=J5X95_RS02185] [db_xref=GeneID:75092302] [protein=AAA family ATPase] [protein_id=WP_032866675.1] [location=complement(425537..426073)] [gbkey=CDS],0.7902113,8.22E-15
659,"NM_179219.2 Arabidopsis thaliana cysteine-rich RLK (RECEPTOR-like protein kinase) 21 (CRK21), mRNA",CRK21,lcl|NZ_CP072120.1_cds_WP_124934969.1_3863 [locus_tag=J5X95_RS19780] [db_xref=GeneID:75095802] [protein=hypothetical protein] [protein_id=WP_124934969.1] [location=4001696..4003387] [gbkey=CDS],0.7901849,8.44E-15
660,"NM_179219.2 Arabidopsis thaliana cysteine-rich RLK (RECEPTOR-like protein kinase) 21 (CRK21), mRNA",CRK21,lcl|NZ_CP072120.1_cds_WP_124934969.1_3918 [locus_tag=J5X95_RS20050] [db_xref=GeneID:75095856] [protein=hypothetical protein] [protein_id=WP_124934969.1] [location=4044888..4046579] [gbkey=CDS],0.7901849,8.44E-15
661,"NM_128790.3 Arabidopsis thaliana CCT motif family protein (AT2G32310), mRNA",AT2G32310,lcl|NZ_CP072120.1_cds_WP_014418178.1_3864 [locus_tag=J5X95_RS19785] [db_xref=GeneID:75095803] [protein=hypothetical protein] [protein_id=WP_014418178.1] [location=4003568..4004260] [gbkey=CDS],0.7901801,8.44E-15
662,"NM_128790.3 Arabidopsis thaliana CCT motif family protein (AT2G32310), mRNA",AT2G32310,lcl|NZ_CP072120.1_cds_WP_014418178.1_3919 [locus_tag=J5X95_RS20055] [db_xref=GeneID:75095857] [protein=hypothetical protein] [protein_id=WP_014418178.1] [location=4046760..4047452] [gbkey=CDS],0.7901801,8.44E-15
663,"NM_001338717.1 Arabidopsis thaliana Helicase/SANT-associated, DNA binding protein (AT3G24870), mRNA",AT3G24870,lcl|NZ_CP072120.1_cds_WP_061046700.1_3687 [locus_tag=J5X95_RS18900] [db_xref=GeneID:75095627] [protein=tyrosine-type recombinase/integrase] [protein_id=WP_061046700.1] [location=3851577..3852683] [gbkey=CDS],0.7901669,8.44E-15
664,"NM_001340854.1 Arabidopsis thaliana Serinc-domain containing serine and sphingolipid biosynthesis protein (MEE55), mRNA",MEE55,lcl|NZ_CP072121.1_cds_WP_219371682.1_4004 [locus_tag=J5X95_RS20465] [db_xref=GeneID:75095938] [protein=hypothetical protein] [protein_id=WP_219371682.1] [location=54595..54825] [gbkey=CDS],0.7901002,8.44E-15
665,"NM_103153.2 Arabidopsis thaliana auxin response factor 12 (ARF12), partial mRNA",ARF12,lcl|NZ_CP072120.1_cds_WP_015240621.1_1151 [locus_tag=J5X95_RS05875] [db_xref=GeneID:75093037] [protein=LacI family DNA-binding transcriptional regulator] [protein_id=WP_015240621.1] [location=complement(1150780..1151754)] [gbkey=CDS],0.7900571,8.44E-15
666,"NM_103162.2 Arabidopsis thaliana auxin response factor 22 (ARF22), partial mRNA",ARF22,lcl|NZ_CP072120.1_cds_WP_132106656.1_2006 [locus_tag=J5X95_RS10380] [db_xref=GeneID:75093936] [protein=ATP-binding protein] [protein_id=WP_132106656.1] [location=2015037..2017448] [gbkey=CDS],0.7900568,8.44E-15
667,"NM_126582.1 Arabidopsis thaliana TLD-domain containing nucleolar protein (AT2G05590), mRNA",AT2G05590,lcl|NZ_CP072120.1_cds_WP_032871331.1_3132 [locus_tag=J5X95_RS16150] [db_xref=GeneID:75095079] [protein=glycosyl hydrolase family 18 protein] [protein_id=WP_032871331.1] [location=3148512..3149447] [gbkey=CDS],0.7900323,8.44E-15
668,"NM_001345161.1 Arabidopsis thaliana inner centromere protein, ARK-binding region protein (WYR), mRNA",WYR,lcl|NZ_CP072120.1_cds_WP_132106656.1_2006 [locus_tag=J5X95_RS10380] [db_xref=GeneID:75093936] [protein=ATP-binding protein] [protein_id=WP_132106656.1] [location=2015037..2017448] [gbkey=CDS],0.7900063,8.44E-15
669,"NM_001342332.1 Arabidopsis thaliana Plant regulator RWP-RK family protein (AT4G35270), mRNA",AT4G35270,lcl|NZ_CP072121.1_cds_WP_073982235.1_3979 [locus_tag=J5X95_RS20345] [db_xref=GeneID:75095914] [protein=hypothetical protein] [protein_id=WP_073982235.1] [location=complement(32491..33114)] [gbkey=CDS],0.7899819,8.44E-15
670,"NM_001343862.1 Arabidopsis thaliana Calcium-binding EF-hand family protein (SOS3), mRNA",SOS3,lcl|NZ_CP072120.1_cds_WP_219371618.1_3526 [locus_tag=J5X95_RS18110] [db_xref=GeneID:75095470] [protein=hypothetical protein] [protein_id=WP_219371618.1] [location=3645151..3646263] [gbkey=CDS],0.789962,8.44E-15
671,"NM_100227.6 Arabidopsis thaliana Serine/threonine protein phosphatase family protein (BSU1), mRNA",BSU1,lcl|NZ_CP072120.1_cds_WP_100001687.1_1793 [locus_tag=J5X95_RS09095] [db_xref=GeneID:75093679] [protein=PLP-dependent aminotransferase family protein] [protein_id=WP_100001687.1] [location=complement(1784837..1786285)] [gbkey=CDS],0.7899448,8.44E-15
672,"NR_143537.1 Arabidopsis thaliana uncharacterized misc_RNA (AT1G09845), miscRNA",AT1G09845,lcl|NZ_CP072120.1_cds_WP_022553324.1_3662 [locus_tag=J5X95_RS18775] [db_xref=GeneID:75095602] [protein=SLATT domain-containing protein] [protein_id=WP_022553324.1] [location=complement(3837917..3838546)] [gbkey=CDS],0.789939,8.44E-15
673,"NM_101125.5 Arabidopsis thaliana basic helix-loop-helix (bHLH) DNA-binding superfamily protein (AT1G12540), mRNA",AT1G12540,lcl|NZ_CP072120.1_cds_WP_094031875.1_569 [locus_tag=J5X95_RS02855] [db_xref=GeneID:75092435] [protein=TIGR04141 family sporadically distributed protein] [protein_id=WP_094031875.1] [location=complement(560406..562022)] [gbkey=CDS],0.7899261,8.44E-15
674,"NM_001343982.1 Arabidopsis thaliana serine hydroxymethyltransferase 2 (SHM2), mRNA",SHM2,lcl|NZ_CP072120.1_cds_WP_219371618.1_3526 [locus_tag=J5X95_RS18110] [db_xref=GeneID:75095470] [protein=hypothetical protein] [protein_id=WP_219371618.1] [location=3645151..3646263] [gbkey=CDS],0.7898987,8.66E-15
675,"NM_103230.2 Arabidopsis thaliana RING/U-box superfamily protein (AT1G35330), partial mRNA",AT1G35330,lcl|NZ_CP072120.1_cds_WP_100001687.1_1793 [locus_tag=J5X95_RS09095] [db_xref=GeneID:75093679] [protein=PLP-dependent aminotransferase family protein] [protein_id=WP_100001687.1] [location=complement(1784837..1786285)] [gbkey=CDS],0.789892,8.66E-15
676,"NM_001344833.1 Arabidopsis thaliana receptor like protein 56 (RLP56), partial mRNA",RLP56,lcl|NZ_CP072120.1_cds_WP_100001687.1_1793 [locus_tag=J5X95_RS09095] [db_xref=GeneID:75093679] [protein=PLP-dependent aminotransferase family protein] [protein_id=WP_100001687.1] [location=complement(1784837..1786285)] [gbkey=CDS],0.7898671,8.66E-15
677,"NM_001338759.1 Arabidopsis thaliana aminoalcoholphosphotransferase (AAPT2), mRNA",AAPT2,lcl|NZ_CP072120.1_cds_WP_014418178.1_3864 [locus_tag=J5X95_RS19785] [db_xref=GeneID:75095803] [protein=hypothetical protein] [protein_id=WP_014418178.1] [location=4003568..4004260] [gbkey=CDS],0.7898038,8.88E-15
678,"NM_001338759.1 Arabidopsis thaliana aminoalcoholphosphotransferase (AAPT2), mRNA",AAPT2,lcl|NZ_CP072120.1_cds_WP_014418178.1_3919 [locus_tag=J5X95_RS20055] [db_xref=GeneID:75095857] [protein=hypothetical protein] [protein_id=WP_014418178.1] [location=4046760..4047452] [gbkey=CDS],0.7898038,8.88E-15
679,"NM_128273.3 Arabidopsis thaliana abscisic aldehyde oxidase 3 (AAO3), mRNA",AAO3,lcl|NZ_CP072120.1_cds_WP_124934970.1_3865 [locus_tag=J5X95_RS19790] [db_xref=GeneID:75095804] [protein=glycosyltransferase] [protein_id=WP_124934970.1] [location=complement(4004355..4005845)] [gbkey=CDS],0.7898013,8.88E-15
680,"NM_128273.3 Arabidopsis thaliana abscisic aldehyde oxidase 3 (AAO3), mRNA",AAO3,lcl|NZ_CP072120.1_cds_WP_124934970.1_3920 [locus_tag=J5X95_RS20060] [db_xref=GeneID:75095858] [protein=glycosyltransferase] [protein_id=WP_124934970.1] [location=complement(4047547..4049037)] [gbkey=CDS],0.7898013,8.88E-15
681,"NM_001339469.1 Arabidopsis thaliana Pentatricopeptide repeat (PPR) superfamily protein (AT3G50420), partial mRNA",AT3G50420,lcl|NZ_CP072120.1_cds_WP_015239353.1_2506 [locus_tag=J5X95_RS12940] [db_xref=GeneID:75094441] [protein=YcaO-like family protein] [protein_id=WP_015239353.1] [location=2528757..2530103] [gbkey=CDS],0.7896926,8.88E-15
682,"NM_001340508.1 Arabidopsis thaliana Major facilitator superfamily protein (AT4G04750), mRNA",AT4G04750,lcl|NZ_CP072120.1_cds_WP_061046548.1_1656 [locus_tag=J5X95_RS08400] [db_xref=GeneID:75093540] [protein=DUF3427 domain-containing protein] [protein_id=WP_061046548.1] [location=1644106..1647237] [gbkey=CDS],0.789688,8.88E-15
683,"NM_179018.1 Arabidopsis thaliana glycosyl hydrolase 9B14 (GH9B14), partial mRNA",GH9B14,lcl|NZ_CP072120.1_cds_WP_020956390.1_1200 [locus_tag=J5X95_RS06125] [db_xref=GeneID:75093087] [protein=PrpF domain-containing protein] [protein_id=WP_020956390.1] [location=1198122..1199252] [gbkey=CDS],0.7896789,8.88E-15
684,"NM_001341342.1 Arabidopsis thaliana uncharacterized protein (AT4G19485), partial mRNA",AT4G19485,lcl|NZ_CP072120.1_cds_WP_017418641.1_1571 [locus_tag=J5X95_RS07980] [db_xref=GeneID:75093456] [protein=ATP-binding cassette domain-containing protein] [protein_id=WP_017418641.1] [location=complement(1558076..1558717)] [gbkey=CDS],0.7896096,8.88E-15
685,"NM_001338820.1 Arabidopsis thaliana Protein kinase superfamily protein (AT3G26700), mRNA",AT3G26700,lcl|NZ_CP072120.1_cds_WP_052125186.1_780 [locus_tag=J5X95_RS03895] [db_xref=GeneID:75092642] [protein=metalloregulator ArsR/SmtB family transcription factor] [protein_id=WP_052125186.1] [location=complement(776778..777890)] [gbkey=CDS],0.7895362,8.88E-15
686,"NM_001343925.1 Arabidopsis thaliana cyclin a2	1 (CYCA2	1), partial mRNA",CYCA2	1,lcl|NZ_CP072120.1_cds_WP_042635653.1_1719 [locus_tag=J5X95_RS08710] [db_xref=GeneID:75093602] [protein=AIPR family protein] [protein_id=WP_042635653.1] [location=1714202..1715650] [gbkey=CDS],0.7895118,9.10E-15
687,"NM_001340361.1 Arabidopsis thaliana transcription coactivator (AT4G02110), mRNA",AT4G02110,lcl|NZ_CP072120.1_cds_WP_052125186.1_780 [locus_tag=J5X95_RS03895] [db_xref=GeneID:75092642] [protein=metalloregulator ArsR/SmtB family transcription factor] [protein_id=WP_052125186.1] [location=complement(776778..777890)] [gbkey=CDS],0.7895116,9.10E-15
688,"NM_103719.5 Arabidopsis thaliana Protein kinase superfamily protein (AT1G48220), partial mRNA",AT1G48220,lcl|NZ_CP072120.1_cds_WP_042635653.1_1719 [locus_tag=J5X95_RS08710] [db_xref=GeneID:75093602] [protein=AIPR family protein] [protein_id=WP_042635653.1] [location=1714202..1715650] [gbkey=CDS],0.7895022,9.10E-15
689,"NM_001343778.1 Arabidopsis thaliana Serine carboxypeptidase S28 family protein (AT5G22860), mRNA",AT5G22860,lcl|NZ_CP072120.1_cds_WP_132106656.1_2006 [locus_tag=J5X95_RS10380] [db_xref=GeneID:75093936] [protein=ATP-binding protein] [protein_id=WP_132106656.1] [location=2015037..2017448] [gbkey=CDS],0.7894691,9.10E-15
690,"NM_125747.4 Arabidopsis thaliana F-box/LRR protein (AT5G63520), mRNA",AT5G63520,lcl|NZ_CP072121.1_cds_WP_073982235.1_3979 [locus_tag=J5X95_RS20345] [db_xref=GeneID:75095914] [protein=hypothetical protein] [protein_id=WP_073982235.1] [location=complement(32491..33114)] [gbkey=CDS],0.7894601,9.10E-15
691,"NM_126616.1 Arabidopsis thaliana Homeodomain-like superfamily protein (AT2G06020), partial mRNA",AT2G06020,lcl|NZ_CP072120.1_cds_WP_124934969.1_3863 [locus_tag=J5X95_RS19780] [db_xref=GeneID:75095802] [protein=hypothetical protein] [protein_id=WP_124934969.1] [location=4001696..4003387] [gbkey=CDS],0.7894531,9.10E-15
692,"NM_126616.1 Arabidopsis thaliana Homeodomain-like superfamily protein (AT2G06020), partial mRNA",AT2G06020,lcl|NZ_CP072120.1_cds_WP_124934969.1_3918 [locus_tag=J5X95_RS20050] [db_xref=GeneID:75095856] [protein=hypothetical protein] [protein_id=WP_124934969.1] [location=4044888..4046579] [gbkey=CDS],0.7894531,9.10E-15
693,"NM_001341805.1 Arabidopsis thaliana uridine kinase-like 4 (UKL4), mRNA",UKL4,lcl|NZ_CP072120.1_cds_WP_042635653.1_1719 [locus_tag=J5X95_RS08710] [db_xref=GeneID:75093602] [protein=AIPR family protein] [protein_id=WP_042635653.1] [location=1714202..1715650] [gbkey=CDS],0.7894513,9.10E-15
694,"NM_001344725.1 Arabidopsis thaliana Nodulin MtN21 /EamA-like transporter family protein (UMAMIT7), mRNA",UMAMIT7,lcl|NZ_CP072120.1_cds_WP_094031875.1_569 [locus_tag=J5X95_RS02855] [db_xref=GeneID:75092435] [protein=TIGR04141 family sporadically distributed protein] [protein_id=WP_094031875.1] [location=complement(560406..562022)] [gbkey=CDS],0.7894455,9.10E-15
695,"NM_001338385.1 Arabidopsis thaliana autophagy 2 (ATG2), mRNA",ATG2,lcl|NZ_CP072120.1_cds_WP_032871331.1_3132 [locus_tag=J5X95_RS16150] [db_xref=GeneID:75095079] [protein=glycosyl hydrolase family 18 protein] [protein_id=WP_032871331.1] [location=3148512..3149447] [gbkey=CDS],0.7893748,9.33E-15
696,"NM_128222.6 Arabidopsis thaliana K+ transporter 1 (KT1), mRNA",KT1,lcl|NZ_CP072120.1_cds_WP_007407643.1_1472 [locus_tag=J5X95_RS07485] [db_xref=GeneID:75093357] [protein=hypothetical protein] [protein_id=WP_007407643.1] [location=1466796..1467077] [gbkey=CDS],0.7893645,9.33E-15
697,"NM_148106.1 Arabidopsis thaliana molecular chaperone Hsp40/DnaJ family protein (AT5G50115), partial mRNA",AT5G50115,lcl|NZ_CP072121.1_cds_WP_219371684.1_4007 [locus_tag=J5X95_RS20480] [db_xref=GeneID:75095941] [protein=type IV secretory system conjugative DNA transfer family protein] [protein_id=WP_219371684.1] [location=57422..59782] [gbkey=CDS],0.7893567,9.33E-15
698,"NM_126207.5 Arabidopsis thaliana P-loop containing nucleoside triphosphate hydrolases superfamily protein (AT2G01460), partial mRNA",AT2G01460,lcl|NZ_CP072120.1_cds_WP_007409587.1_3130 [gene=ykvP] [locus_tag=J5X95_RS16140] [db_xref=GeneID:75095077] [protein=spore protein YkvP] [protein_id=WP_007409587.1] [location=3146973..3148172] [gbkey=CDS],0.789346,9.33E-15
699,"NM_105399.2 Arabidopsis thaliana Calmodulin-binding transcription activator protein with CG-1 and Ankyrin domain (AT1G67310), partial mRNA",AT1G67310,lcl|NZ_CP072120.1_cds_WP_076425519.1_2507 [locus_tag=J5X95_RS12945] [db_xref=GeneID:75094442] [protein=SagB/ThcOx family dehydrogenase] [protein_id=WP_076425519.1] [location=2530130..2530939] [gbkey=CDS],0.7893396,9.33E-15
700,"NM_001338790.1 Arabidopsis thaliana Cellulase (glycosyl hydrolase family 5) protein (AT3G26130), partial mRNA",AT3G26130,lcl|NZ_CP072120.1_cds_WP_017418641.1_1571 [locus_tag=J5X95_RS07980] [db_xref=GeneID:75093456] [protein=ATP-binding cassette domain-containing protein] [protein_id=WP_017418641.1] [location=complement(1558076..1558717)] [gbkey=CDS],0.7893297,9.33E-15
701,"NM_001344990.1 Arabidopsis thaliana methyl-CPG-binding domain protein 13 (MBD13), mRNA",MBD13,lcl|NZ_CP072120.1_cds_WP_012118715.1_1515 [locus_tag=J5X95_RS07700] [db_xref=GeneID:75093400] [protein=response regulator transcription factor] [protein_id=WP_012118715.1] [location=complement(1508220..1508918)] [gbkey=CDS],0.7892739,9.33E-15
702,"NM_001341331.1 Arabidopsis thaliana Tetratricopeptide repeat (TPR)-like superfamily protein (AT4G19220), partial mRNA",AT4G19220,lcl|NZ_CP072120.1_cds_WP_015240544.1_1011 [locus_tag=J5X95_RS05170] [db_xref=GeneID:75092896] [protein=LysR family transcriptional regulator] [protein_id=WP_015240544.1] [location=complement(1010289..1011176)] [gbkey=CDS],0.7892732,9.33E-15
703,"NM_201916.2 Arabidopsis thaliana Yippee family putative zinc-binding protein (AT2G40110), mRNA",AT2G40110,lcl|NZ_CP072120.1_cds_WP_015240544.1_1011 [locus_tag=J5X95_RS05170] [db_xref=GeneID:75092896] [protein=LysR family transcriptional regulator] [protein_id=WP_015240544.1] [location=complement(1010289..1011176)] [gbkey=CDS],0.7892031,9.33E-15
704,"NM_001343056.1 Arabidopsis thaliana magnesium transporter 7 (MGT7), mRNA",MGT7,lcl|NZ_CP072120.1_cds_WP_014418178.1_3864 [locus_tag=J5X95_RS19785] [db_xref=GeneID:75095803] [protein=hypothetical protein] [protein_id=WP_014418178.1] [location=4003568..4004260] [gbkey=CDS],0.7891427,9.55E-15
705,"NM_001343056.1 Arabidopsis thaliana magnesium transporter 7 (MGT7), mRNA",MGT7,lcl|NZ_CP072120.1_cds_WP_014418178.1_3919 [locus_tag=J5X95_RS20055] [db_xref=GeneID:75095857] [protein=hypothetical protein] [protein_id=WP_014418178.1] [location=4046760..4047452] [gbkey=CDS],0.7891427,9.55E-15
706,"NM_128883.3 Arabidopsis thaliana myosin XI D (XID), partial mRNA",XID,lcl|NZ_CP072120.1_cds_WP_042635653.1_1719 [locus_tag=J5X95_RS08710] [db_xref=GeneID:75093602] [protein=AIPR family protein] [protein_id=WP_042635653.1] [location=1714202..1715650] [gbkey=CDS],0.7891285,9.55E-15
707,"NM_128132.1 Arabidopsis thaliana zinc finger FYVE domain protein (AT2G25730), partial mRNA",AT2G25730,lcl|NZ_CP072120.1_cds_WP_094031422.1_1720 [locus_tag=J5X95_RS08715] [db_xref=GeneID:75093603] [protein=restriction endonuclease] [protein_id=WP_094031422.1] [location=1715634..1716470] [gbkey=CDS],0.7891088,9.55E-15
708,"NM_001339204.1 Arabidopsis thaliana LOW protein: L-type lectin-domain receptor kinase-like protein (AT3G45390), partial mRNA",AT3G45390,lcl|NZ_CP072120.1_cds_WP_015240544.1_1011 [locus_tag=J5X95_RS05170] [db_xref=GeneID:75092896] [protein=LysR family transcriptional regulator] [protein_id=WP_015240544.1] [location=complement(1010289..1011176)] [gbkey=CDS],0.7888195,9.77E-15
709,"NM_001343941.1 Arabidopsis thaliana CHY-type/CTCHY-type/RING-type Zinc finger protein (AT5G25560), mRNA",AT5G25560,lcl|NZ_CP072120.1_cds_WP_015240544.1_1011 [locus_tag=J5X95_RS05170] [db_xref=GeneID:75092896] [protein=LysR family transcriptional regulator] [protein_id=WP_015240544.1] [location=complement(1010289..1011176)] [gbkey=CDS],0.7886837,1.02E-14
710,"NM_106364.2 Arabidopsis thaliana vacuolar protein sorting 45 (VPS45), mRNA",VPS45,lcl|NZ_CP072120.1_cds_WP_014418178.1_3864 [locus_tag=J5X95_RS19785] [db_xref=GeneID:75095803] [protein=hypothetical protein] [protein_id=WP_014418178.1] [location=4003568..4004260] [gbkey=CDS],0.7886344,1.02E-14
711,"NM_106364.2 Arabidopsis thaliana vacuolar protein sorting 45 (VPS45), mRNA",VPS45,lcl|NZ_CP072120.1_cds_WP_014418178.1_3919 [locus_tag=J5X95_RS20055] [db_xref=GeneID:75095857] [protein=hypothetical protein] [protein_id=WP_014418178.1] [location=4046760..4047452] [gbkey=CDS],0.7886344,1.02E-14
712,"NM_001340977.1 Arabidopsis thaliana Acyl-CoA N-acyltransferase with RING/FYVE/PHD-type zinc finger protein (AT4G14920), partial mRNA",AT4G14920,lcl|NZ_CP072120.1_cds_WP_015239353.1_2506 [locus_tag=J5X95_RS12940] [db_xref=GeneID:75094441] [protein=YcaO-like family protein] [protein_id=WP_015239353.1] [location=2528757..2530103] [gbkey=CDS],0.7885803,1.02E-14
713,"NM_148265.1 Arabidopsis thaliana uncharacterized protein (AT4G07666), partial mRNA",AT4G07666,lcl|NZ_CP072120.1_cds_WP_014418178.1_3864 [locus_tag=J5X95_RS19785] [db_xref=GeneID:75095803] [protein=hypothetical protein] [protein_id=WP_014418178.1] [location=4003568..4004260] [gbkey=CDS],0.7885162,1.02E-14
714,"NM_148265.1 Arabidopsis thaliana uncharacterized protein (AT4G07666), partial mRNA",AT4G07666,lcl|NZ_CP072120.1_cds_WP_014418178.1_3919 [locus_tag=J5X95_RS20055] [db_xref=GeneID:75095857] [protein=hypothetical protein] [protein_id=WP_014418178.1] [location=4046760..4047452] [gbkey=CDS],0.7885162,1.02E-14
715,"NM_001344833.1 Arabidopsis thaliana receptor like protein 56 (RLP56), partial mRNA",RLP56,lcl|NZ_CP072121.1_cds_WP_219371684.1_4007 [locus_tag=J5X95_RS20480] [db_xref=GeneID:75095941] [protein=type IV secretory system conjugative DNA transfer family protein] [protein_id=WP_219371684.1] [location=57422..59782] [gbkey=CDS],0.7884954,1.02E-14
716,"NM_101780.4 Arabidopsis thaliana auxin response factor 19 (ARF19), mRNA",ARF19,lcl|NZ_CP072120.1_cds_WP_007407643.1_1472 [locus_tag=J5X95_RS07485] [db_xref=GeneID:75093357] [protein=hypothetical protein] [protein_id=WP_007407643.1] [location=1466796..1467077] [gbkey=CDS],0.7884842,1.02E-14
717,"NM_001342358.1 Arabidopsis thaliana MUTL protein homolog 3 (MLH3), partial mRNA",MLH3,lcl|NZ_CP072120.1_cds_WP_124934970.1_3865 [locus_tag=J5X95_RS19790] [db_xref=GeneID:75095804] [protein=glycosyltransferase] [protein_id=WP_124934970.1] [location=complement(4004355..4005845)] [gbkey=CDS],0.7884673,1.04E-14
718,"NM_001342358.1 Arabidopsis thaliana MUTL protein homolog 3 (MLH3), partial mRNA",MLH3,lcl|NZ_CP072120.1_cds_WP_124934970.1_3920 [locus_tag=J5X95_RS20060] [db_xref=GeneID:75095858] [protein=glycosyltransferase] [protein_id=WP_124934970.1] [location=complement(4047547..4049037)] [gbkey=CDS],0.7884673,1.04E-14
719,"NM_001340509.1 Arabidopsis thaliana Major facilitator superfamily protein (AT4G04760), partial mRNA",AT4G04760,lcl|NZ_CP072120.1_cds_WP_124934970.1_3865 [locus_tag=J5X95_RS19790] [db_xref=GeneID:75095804] [protein=glycosyltransferase] [protein_id=WP_124934970.1] [location=complement(4004355..4005845)] [gbkey=CDS],0.7884507,1.04E-14
720,"NM_001340509.1 Arabidopsis thaliana Major facilitator superfamily protein (AT4G04760), partial mRNA",AT4G04760,lcl|NZ_CP072120.1_cds_WP_124934970.1_3920 [locus_tag=J5X95_RS20060] [db_xref=GeneID:75095858] [protein=glycosyltransferase] [protein_id=WP_124934970.1] [location=complement(4047547..4049037)] [gbkey=CDS],0.7884507,1.04E-14
721,"NM_100227.6 Arabidopsis thaliana Serine/threonine protein phosphatase family protein (BSU1), mRNA",BSU1,lcl|NZ_CP072120.1_cds_WP_032866675.1_437 [locus_tag=J5X95_RS02185] [db_xref=GeneID:75092302] [protein=AAA family ATPase] [protein_id=WP_032866675.1] [location=complement(425537..426073)] [gbkey=CDS],0.7884286,1.04E-14
722,"NM_105304.2 Arabidopsis thaliana senescence-associated family protein (AT1G66330), mRNA",AT1G66330,lcl|NZ_CP072121.1_cds_WP_216119381.1_3984 [locus_tag=J5X95_RS20370] [db_xref=GeneID:75095919] [protein=tetratricopeptide repeat protein] [protein_id=WP_216119381.1] [location=38211..39311] [gbkey=CDS],0.7884191,1.04E-14
723,"NM_203117.2 Arabidopsis thaliana Quinoprotein amine dehydrogenase, beta chain-like	RIC1-like guanyl-nucleotide exchange factor (AT5G28350), mRNA",AT5G28350,lcl|NZ_CP072121.1_cds_WP_073982235.1_3979 [locus_tag=J5X95_RS20345] [db_xref=GeneID:75095914] [protein=hypothetical protein] [protein_id=WP_073982235.1] [location=complement(32491..33114)] [gbkey=CDS],0.7883886,1.07E-14
724,"NM_001345585.1 Arabidopsis thaliana Protein kinase superfamily protein (AT5G63370), mRNA",AT5G63370,lcl|NZ_CP072120.1_cds_WP_014418178.1_3864 [locus_tag=J5X95_RS19785] [db_xref=GeneID:75095803] [protein=hypothetical protein] [protein_id=WP_014418178.1] [location=4003568..4004260] [gbkey=CDS],0.788321,1.07E-14
725,"NM_001345585.1 Arabidopsis thaliana Protein kinase superfamily protein (AT5G63370), mRNA",AT5G63370,lcl|NZ_CP072120.1_cds_WP_014418178.1_3919 [locus_tag=J5X95_RS20055] [db_xref=GeneID:75095857] [protein=hypothetical protein] [protein_id=WP_014418178.1] [location=4046760..4047452] [gbkey=CDS],0.788321,1.07E-14
726,"NM_001343982.1 Arabidopsis thaliana serine hydroxymethyltransferase 2 (SHM2), mRNA",SHM2,lcl|NZ_CP072120.1_cds_WP_227749542.1_833 [locus_tag=J5X95_RS20750] [db_xref=GeneID:75095994] [protein=SH3 domain-containing protein] [protein_id=WP_227749542.1] [location=complement(834219..835178)] [gbkey=CDS],0.7883064,1.07E-14
727,"NM_179565.2 Arabidopsis thaliana ACT domain repeat 3 (ACR3), mRNA",ACR3,lcl|NZ_CP072121.1_cds_WP_073982235.1_3979 [locus_tag=J5X95_RS20345] [db_xref=GeneID:75095914] [protein=hypothetical protein] [protein_id=WP_073982235.1] [location=complement(32491..33114)] [gbkey=CDS],0.7882809,1.07E-14
728,"NM_001345327.1 Arabidopsis thaliana LRR protein (AT5G58880), mRNA",AT5G58880,lcl|NZ_CP072120.1_cds_WP_007407643.1_1472 [locus_tag=J5X95_RS07485] [db_xref=GeneID:75093357] [protein=hypothetical protein] [protein_id=WP_007407643.1] [location=1466796..1467077] [gbkey=CDS],0.7882143,1.07E-14
729,"NM_203056.3 Arabidopsis thaliana RING/U-box superfamily protein (AT5G15790), mRNA",AT5G15790,lcl|NZ_CP072121.1_cds_WP_216119381.1_3984 [locus_tag=J5X95_RS20370] [db_xref=GeneID:75095919] [protein=tetratricopeptide repeat protein] [protein_id=WP_216119381.1] [location=38211..39311] [gbkey=CDS],0.7881859,1.07E-14
730,"NM_001344834.1 Arabidopsis thaliana receptor like protein 56 (RLP56), partial mRNA",RLP56,lcl|NZ_CP072121.1_cds_WP_219371684.1_4007 [locus_tag=J5X95_RS20480] [db_xref=GeneID:75095941] [protein=type IV secretory system conjugative DNA transfer family protein] [protein_id=WP_219371684.1] [location=57422..59782] [gbkey=CDS],0.7881357,1.09E-14
731,"NM_127329.2 Arabidopsis thaliana NEP-interacting protein 1 (NIP1), partial mRNA",NIP1,lcl|NZ_CP072120.1_cds_WP_219371618.1_3526 [locus_tag=J5X95_RS18110] [db_xref=GeneID:75095470] [protein=hypothetical protein] [protein_id=WP_219371618.1] [location=3645151..3646263] [gbkey=CDS],0.7881033,1.09E-14
732,"NM_001338711.1 Arabidopsis thaliana Sec14p-like phosphatidylinositol transfer family protein (AT3G24840), mRNA",AT3G24840,lcl|NZ_CP072120.1_cds_WP_061046710.1_3667 [locus_tag=J5X95_RS18800] [db_xref=GeneID:75095607] [protein=PIN domain-containing protein] [protein_id=WP_061046710.1] [location=complement(3841185..3842399)] [gbkey=CDS],0.7880979,1.09E-14
733,"NM_001344834.1 Arabidopsis thaliana receptor like protein 56 (RLP56), partial mRNA",RLP56,lcl|NZ_CP072120.1_cds_WP_100001687.1_1793 [locus_tag=J5X95_RS09095] [db_xref=GeneID:75093679] [protein=PLP-dependent aminotransferase family protein] [protein_id=WP_100001687.1] [location=complement(1784837..1786285)] [gbkey=CDS],0.7880546,1.11E-14
734,"NM_128775.3 Arabidopsis thaliana S-adenosyl-L-methionine-dependent methyltransferases superfamily protein (AT2G32160), mRNA",AT2G32160,lcl|NZ_CP072120.1_cds_WP_100001458.1_3515 [locus_tag=J5X95_RS18060] [db_xref=GeneID:75095461] [protein=xylose repressor] [protein_id=WP_100001458.1] [location=complement(3632669..3633823)] [gbkey=CDS],0.7879838,1.11E-14
735,"NM_001340977.1 Arabidopsis thaliana Acyl-CoA N-acyltransferase with RING/FYVE/PHD-type zinc finger protein (AT4G14920), partial mRNA",AT4G14920,lcl|NZ_CP072120.1_cds_WP_132106656.1_2006 [locus_tag=J5X95_RS10380] [db_xref=GeneID:75093936] [protein=ATP-binding protein] [protein_id=WP_132106656.1] [location=2015037..2017448] [gbkey=CDS],0.7879648,1.11E-14
736,"NM_129372.6 Arabidopsis thaliana uncharacterized protein (AT2G38160), mRNA",AT2G38160,lcl|NZ_CP072120.1_cds_WP_042635653.1_1719 [locus_tag=J5X95_RS08710] [db_xref=GeneID:75093602] [protein=AIPR family protein] [protein_id=WP_042635653.1] [location=1714202..1715650] [gbkey=CDS],0.7879593,1.11E-14
737,"NM_001345681.1 Arabidopsis thaliana uncharacterized protein (AT5G65440), partial mRNA",AT5G65440,lcl|NZ_CP072120.1_cds_WP_032866675.1_437 [locus_tag=J5X95_RS02185] [db_xref=GeneID:75092302] [protein=AAA family ATPase] [protein_id=WP_032866675.1] [location=complement(425537..426073)] [gbkey=CDS],0.7879325,1.11E-14
738,"NM_001338577.1 Arabidopsis thaliana Cysteine proteinases superfamily protein (AT3G22260), mRNA",AT3G22260,lcl|NZ_CP072120.1_cds_WP_124934981.1_17 [locus_tag=J5X95_RS00085] [db_xref=GeneID:75091882] [protein=hypothetical protein] [protein_id=WP_124934981.1] [location=complement(10098..11030)] [gbkey=CDS],0.7879304,1.11E-14
739,"NM_001338577.1 Arabidopsis thaliana Cysteine proteinases superfamily protein (AT3G22260), mRNA",AT3G22260,lcl|NZ_CP072120.1_cds_WP_124934981.1_3891 [locus_tag=J5X95_RS19920] [db_xref=GeneID:75095830] [protein=hypothetical protein] [protein_id=WP_124934981.1] [location=complement(4029851..4030783)] [gbkey=CDS],0.7879304,1.11E-14
740,"NM_105104.2 Arabidopsis thaliana Protein kinase family protein (AT1G64300), mRNA",AT1G64300,lcl|NZ_CP072120.1_cds_WP_042635653.1_1719 [locus_tag=J5X95_RS08710] [db_xref=GeneID:75093602] [protein=AIPR family protein] [protein_id=WP_042635653.1] [location=1714202..1715650] [gbkey=CDS],0.7879234,1.11E-14
741,"NM_103522.1 Arabidopsis thaliana auxin response factor 23 (ARF23), partial mRNA",ARF23,lcl|NZ_CP072121.1_cds_WP_216119381.1_3984 [locus_tag=J5X95_RS20370] [db_xref=GeneID:75095919] [protein=tetratricopeptide repeat protein] [protein_id=WP_216119381.1] [location=38211..39311] [gbkey=CDS],0.787862,1.11E-14
742,"NM_203075.7 Arabidopsis thaliana protein serine/threonine kinase (AT5G18525), mRNA",AT5G18525,lcl|NZ_CP072120.1_cds_WP_032866675.1_437 [locus_tag=J5X95_RS02185] [db_xref=GeneID:75092302] [protein=AAA family ATPase] [protein_id=WP_032866675.1] [location=complement(425537..426073)] [gbkey=CDS],0.7878343,1.13E-14
743,"NM_001338717.1 Arabidopsis thaliana Helicase/SANT-associated, DNA binding protein (AT3G24870), mRNA",AT3G24870,lcl|NZ_CP072120.1_cds_WP_015239353.1_2506 [locus_tag=J5X95_RS12940] [db_xref=GeneID:75094441] [protein=YcaO-like family protein] [protein_id=WP_015239353.1] [location=2528757..2530103] [gbkey=CDS],0.7878205,1.13E-14
744,"NM_001339934.1 Arabidopsis thaliana Integrin-linked protein kinase family (AT3G58760), mRNA",AT3G58760,lcl|NZ_CP072120.1_cds_WP_061046918.1_2818 [locus_tag=J5X95_RS14575] [db_xref=GeneID:75094765] [protein=MepB family protein] [protein_id=WP_061046918.1] [location=2858517..2859026] [gbkey=CDS],0.7877777,1.13E-14
745,"NM_001344402.1 Arabidopsis thaliana homolog of Xeroderma pigmentosum complementation group B 2 (XPB2), mRNA",XPB2,lcl|NZ_CP072120.1_cds_J5X95_RS11970_2319 [locus_tag=J5X95_RS11970] [db_xref=GeneID:75094249] [protein=MBL fold metallo-hydrolase] [pseudo=true] [location=2339521..2340685] [gbkey=CDS],0.7877503,1.15E-14
746,"NM_127329.2 Arabidopsis thaliana NEP-interacting protein 1 (NIP1), partial mRNA",NIP1,lcl|NZ_CP072120.1_cds_WP_124934970.1_3865 [locus_tag=J5X95_RS19790] [db_xref=GeneID:75095804] [protein=glycosyltransferase] [protein_id=WP_124934970.1] [location=complement(4004355..4005845)] [gbkey=CDS],0.7877479,1.15E-14
747,"NM_127329.2 Arabidopsis thaliana NEP-interacting protein 1 (NIP1), partial mRNA",NIP1,lcl|NZ_CP072120.1_cds_WP_124934970.1_3920 [locus_tag=J5X95_RS20060] [db_xref=GeneID:75095858] [protein=glycosyltransferase] [protein_id=WP_124934970.1] [location=complement(4047547..4049037)] [gbkey=CDS],0.7877479,1.15E-14
748,"NM_180774.2 Arabidopsis thaliana brassinosteroid-6-oxidase 1 (BR6OX1), mRNA",BR6OX1,lcl|NZ_CP072120.1_cds_WP_012118715.1_1515 [locus_tag=J5X95_RS07700] [db_xref=GeneID:75093400] [protein=response regulator transcription factor] [protein_id=WP_012118715.1] [location=complement(1508220..1508918)] [gbkey=CDS],0.7877447,1.15E-14
749,"NM_001342250.1 Arabidopsis thaliana demeter-like protein 3 (DML3), mRNA",DML3,lcl|NZ_CP072120.1_cds_WP_061046712.1_3663 [locus_tag=J5X95_RS18780] [db_xref=GeneID:75095603] [protein=hypothetical protein] [protein_id=WP_061046712.1] [location=complement(3838660..3839325)] [gbkey=CDS],0.7877431,1.15E-14
750,"NM_127481.1 Arabidopsis thaliana Ypt/Rab-GAP domain of gyp1p superfamily protein (AT2G19240), partial mRNA",AT2G19240,lcl|NZ_CP072120.1_cds_WP_015240544.1_1011 [locus_tag=J5X95_RS05170] [db_xref=GeneID:75092896] [protein=LysR family transcriptional regulator] [protein_id=WP_015240544.1] [location=complement(1010289..1011176)] [gbkey=CDS],0.7877216,1.15E-14
751,"NM_128110.3 Arabidopsis thaliana AFG1-like ATPase family protein (AT2G25530), partial mRNA",AT2G25530,lcl|NZ_CP072120.1_cds_WP_094031422.1_1720 [locus_tag=J5X95_RS08715] [db_xref=GeneID:75093603] [protein=restriction endonuclease] [protein_id=WP_094031422.1] [location=1715634..1716470] [gbkey=CDS],0.7876957,1.15E-14
752,"NM_001342358.1 Arabidopsis thaliana MUTL protein homolog 3 (MLH3), partial mRNA",MLH3,lcl|NZ_CP072120.1_cds_WP_219371618.1_3526 [locus_tag=J5X95_RS18110] [db_xref=GeneID:75095470] [protein=hypothetical protein] [protein_id=WP_219371618.1] [location=3645151..3646263] [gbkey=CDS],0.7876924,1.15E-14
753,"NM_001338583.1 Arabidopsis thaliana with no lysine (K) kinase 2 (WNK2), mRNA",WNK2,lcl|NZ_CP072121.1_cds_WP_216119381.1_3984 [locus_tag=J5X95_RS20370] [db_xref=GeneID:75095919] [protein=tetratricopeptide repeat protein] [protein_id=WP_216119381.1] [location=38211..39311] [gbkey=CDS],0.7876791,1.15E-14
754,"NM_101927.4 Arabidopsis thaliana RAD3-like DNA-binding helicase protein (AT1G20750), partial mRNA",AT1G20750,lcl|NZ_CP072120.1_cds_WP_015239353.1_2506 [locus_tag=J5X95_RS12940] [db_xref=GeneID:75094441] [protein=YcaO-like family protein] [protein_id=WP_015239353.1] [location=2528757..2530103] [gbkey=CDS],0.7875438,1.18E-14
755,"NR_143182.1 Arabidopsis thaliana other RNA (AT5G09175), lncRNA",AT5G09175,lcl|NZ_CP072121.1_cds_WP_073982235.1_3979 [locus_tag=J5X95_RS20345] [db_xref=GeneID:75095914] [protein=hypothetical protein] [protein_id=WP_073982235.1] [location=complement(32491..33114)] [gbkey=CDS],0.7875429,1.18E-14
756,"NM_001340063.1 Arabidopsis thaliana beige/BEACH domain protein (AT3G60920), partial mRNA",AT3G60920,lcl|NZ_CP072121.1_cds_WP_073982260.1_3950 [locus_tag=J5X95_RS20205] [db_xref=GeneID:75095886] [protein=hypothetical protein] [protein_id=WP_073982260.1] [location=12604..13050] [gbkey=CDS],0.7874403,1.20E-14
757,"NM_001342879.1 Arabidopsis thaliana polyketide cyclase/dehydrase/lipid transport superfamily protein (AT5G06440), mRNA",AT5G06440,lcl|NZ_CP072120.1_cds_WP_014418178.1_3864 [locus_tag=J5X95_RS19785] [db_xref=GeneID:75095803] [protein=hypothetical protein] [protein_id=WP_014418178.1] [location=4003568..4004260] [gbkey=CDS],0.7874305,1.20E-14
758,"NM_001342879.1 Arabidopsis thaliana polyketide cyclase/dehydrase/lipid transport superfamily protein (AT5G06440), mRNA",AT5G06440,lcl|NZ_CP072120.1_cds_WP_014418178.1_3919 [locus_tag=J5X95_RS20055] [db_xref=GeneID:75095857] [protein=hypothetical protein] [protein_id=WP_014418178.1] [location=4046760..4047452] [gbkey=CDS],0.7874305,1.20E-14
759,"NM_129518.2 Arabidopsis thaliana Pentatricopeptide repeat (PPR) superfamily protein (AT2G39620), mRNA",AT2G39620,lcl|NZ_CP072120.1_cds_WP_099320010.1_1345 [locus_tag=J5X95_RS06855] [db_xref=GeneID:75093232] [protein=hypothetical protein] [protein_id=WP_099320010.1] [location=complement(1353092..1353592)] [gbkey=CDS],0.7874053,1.20E-14
760,"NR_143535.1 Arabidopsis thaliana uncharacterized misc_RNA (AT1G09845), miscRNA",AT1G09845,lcl|NZ_CP072120.1_cds_WP_132106656.1_2006 [locus_tag=J5X95_RS10380] [db_xref=GeneID:75093936] [protein=ATP-binding protein] [protein_id=WP_132106656.1] [location=2015037..2017448] [gbkey=CDS],0.7873833,1.20E-14
761,"NM_001344643.1 Arabidopsis thaliana delay of germination 1 (DOG1), mRNA",DOG1,lcl|NZ_CP072120.1_cds_WP_094031282.1_1084 [locus_tag=J5X95_RS05535] [db_xref=GeneID:75092969] [protein=MFS transporter] [protein_id=WP_094031282.1] [location=1085526..1086743] [gbkey=CDS],0.7873721,1.20E-14
762,"NM_001345192.1 Arabidopsis thaliana Ribonuclease E inhibitor RraA/Dimethylmenaquinone methyltransferase (AT5G56260), mRNA",AT5G56260,lcl|NZ_CP072120.1_cds_WP_014418178.1_3864 [locus_tag=J5X95_RS19785] [db_xref=GeneID:75095803] [protein=hypothetical protein] [protein_id=WP_014418178.1] [location=4003568..4004260] [gbkey=CDS],0.7873489,1.20E-14
763,"NM_001345192.1 Arabidopsis thaliana Ribonuclease E inhibitor RraA/Dimethylmenaquinone methyltransferase (AT5G56260), mRNA",AT5G56260,lcl|NZ_CP072120.1_cds_WP_014418178.1_3919 [locus_tag=J5X95_RS20055] [db_xref=GeneID:75095857] [protein=hypothetical protein] [protein_id=WP_014418178.1] [location=4046760..4047452] [gbkey=CDS],0.7873489,1.20E-14
764,"NM_180019.3 Arabidopsis thaliana dehydration-induced protein (ERD15) (ERD15), mRNA",ERD15,lcl|NZ_CP072120.1_cds_WP_099320010.1_1345 [locus_tag=J5X95_RS06855] [db_xref=GeneID:75093232] [protein=hypothetical protein] [protein_id=WP_099320010.1] [location=complement(1353092..1353592)] [gbkey=CDS],0.7873347,1.20E-14
765,"NM_001339185.1 Arabidopsis thaliana Cytochrome P450 superfamily protein (AT3G44970), mRNA",AT3G44970,lcl|NZ_CP072120.1_cds_WP_032871331.1_3132 [locus_tag=J5X95_RS16150] [db_xref=GeneID:75095079] [protein=glycosyl hydrolase family 18 protein] [protein_id=WP_032871331.1] [location=3148512..3149447] [gbkey=CDS],0.7873316,1.20E-14
766,"NM_001339935.1 Arabidopsis thaliana Integrin-linked protein kinase family (AT3G58760), mRNA",AT3G58760,lcl|NZ_CP072120.1_cds_WP_061046918.1_2818 [locus_tag=J5X95_RS14575] [db_xref=GeneID:75094765] [protein=MepB family protein] [protein_id=WP_061046918.1] [location=2858517..2859026] [gbkey=CDS],0.7872778,1.20E-14
767,"NM_103454.1 Arabidopsis thaliana General transcription factor 2-related zinc finger protein (AT1G42710), partial mRNA",AT1G42710,lcl|NZ_CP072120.1_cds_WP_032871331.1_3132 [locus_tag=J5X95_RS16150] [db_xref=GeneID:75095079] [protein=glycosyl hydrolase family 18 protein] [protein_id=WP_032871331.1] [location=3148512..3149447] [gbkey=CDS],0.7872555,1.22E-14
768,"NM_104835.3 Arabidopsis thaliana S-locus lectin protein kinase family protein (AT1G61550), mRNA",AT1G61550,lcl|NZ_CP072120.1_cds_WP_032871331.1_3132 [locus_tag=J5X95_RS16150] [db_xref=GeneID:75095079] [protein=glycosyl hydrolase family 18 protein] [protein_id=WP_032871331.1] [location=3148512..3149447] [gbkey=CDS],0.7872451,1.22E-14
769,"NM_103162.2 Arabidopsis thaliana auxin response factor 22 (ARF22), partial mRNA",ARF22,lcl|NZ_CP072120.1_cds_WP_014418190.1_3876 [locus_tag=J5X95_RS19845] [db_xref=GeneID:75095815] [protein=phage tail protein] [protein_id=WP_014418190.1] [location=complement(4020322..4020930)] [gbkey=CDS],0.7872428,1.22E-14
770,"NM_100227.6 Arabidopsis thaliana Serine/threonine protein phosphatase family protein (BSU1), mRNA",BSU1,lcl|NZ_CP072120.1_cds_WP_061046700.1_3687 [locus_tag=J5X95_RS18900] [db_xref=GeneID:75095627] [protein=tyrosine-type recombinase/integrase] [protein_id=WP_061046700.1] [location=3851577..3852683] [gbkey=CDS],0.7872286,1.22E-14
771,"NM_001345399.1 Arabidopsis thaliana AP2/B3-like transcriptional factor family protein (AT5G60142), mRNA",AT5G60142,lcl|NZ_CP072121.1_cds_WP_216119381.1_3984 [locus_tag=J5X95_RS20370] [db_xref=GeneID:75095919] [protein=tetratricopeptide repeat protein] [protein_id=WP_216119381.1] [location=38211..39311] [gbkey=CDS],0.7872255,1.22E-14
772,"NM_100107.5 Arabidopsis thaliana Calcium-binding endonuclease/exonuclease/phosphatase family (AT1G02270), mRNA",AT1G02270,lcl|NZ_CP072120.1_cds_WP_007409587.1_3130 [gene=ykvP] [locus_tag=J5X95_RS16140] [db_xref=GeneID:75095077] [protein=spore protein YkvP] [protein_id=WP_007409587.1] [location=3146973..3148172] [gbkey=CDS],0.7872101,1.22E-14
773,"NM_100879.2 Arabidopsis thaliana glycosyl hydrolase family 10 protein / carbohydrate-binding domain-containing protein (AT1G10050), partial mRNA",AT1G10050,lcl|NZ_CP072120.1_cds_WP_032871331.1_3132 [locus_tag=J5X95_RS16150] [db_xref=GeneID:75095079] [protein=glycosyl hydrolase family 18 protein] [protein_id=WP_032871331.1] [location=3148512..3149447] [gbkey=CDS],0.7871526,1.24E-14
774,"NM_101780.4 Arabidopsis thaliana auxin response factor 19 (ARF19), mRNA",ARF19,lcl|NZ_CP072120.1_cds_WP_227749542.1_833 [locus_tag=J5X95_RS20750] [db_xref=GeneID:75095994] [protein=SH3 domain-containing protein] [protein_id=WP_227749542.1] [location=complement(834219..835178)] [gbkey=CDS],0.7871115,1.24E-14
775,"NM_001338710.1 Arabidopsis thaliana Sec14p-like phosphatidylinositol transfer family protein (AT3G24840), mRNA",AT3G24840,lcl|NZ_CP072120.1_cds_WP_014418178.1_3864 [locus_tag=J5X95_RS19785] [db_xref=GeneID:75095803] [protein=hypothetical protein] [protein_id=WP_014418178.1] [location=4003568..4004260] [gbkey=CDS],0.7870776,1.24E-14
776,"NM_001338710.1 Arabidopsis thaliana Sec14p-like phosphatidylinositol transfer family protein (AT3G24840), mRNA",AT3G24840,lcl|NZ_CP072120.1_cds_WP_014418178.1_3919 [locus_tag=J5X95_RS20055] [db_xref=GeneID:75095857] [protein=hypothetical protein] [protein_id=WP_014418178.1] [location=4046760..4047452] [gbkey=CDS],0.7870776,1.24E-14
777,"NM_001345681.1 Arabidopsis thaliana uncharacterized protein (AT5G65440), partial mRNA",AT5G65440,lcl|NZ_CP072120.1_cds_WP_124934969.1_3863 [locus_tag=J5X95_RS19780] [db_xref=GeneID:75095802] [protein=hypothetical protein] [protein_id=WP_124934969.1] [location=4001696..4003387] [gbkey=CDS],0.7870311,1.24E-14
778,"NM_001345681.1 Arabidopsis thaliana uncharacterized protein (AT5G65440), partial mRNA",AT5G65440,lcl|NZ_CP072120.1_cds_WP_124934969.1_3918 [locus_tag=J5X95_RS20050] [db_xref=GeneID:75095856] [protein=hypothetical protein] [protein_id=WP_124934969.1] [location=4044888..4046579] [gbkey=CDS],0.7870311,1.24E-14
779,"NM_001340629.1 Arabidopsis thaliana conserved telomere maintenance component 1 (CTC1), mRNA",CTC1,lcl|NZ_CP072120.1_cds_WP_124934969.1_3863 [locus_tag=J5X95_RS19780] [db_xref=GeneID:75095802] [protein=hypothetical protein] [protein_id=WP_124934969.1] [location=4001696..4003387] [gbkey=CDS],0.7870028,1.24E-14
780,"NM_001340629.1 Arabidopsis thaliana conserved telomere maintenance component 1 (CTC1), mRNA",CTC1,lcl|NZ_CP072120.1_cds_WP_124934969.1_3918 [locus_tag=J5X95_RS20050] [db_xref=GeneID:75095856] [protein=hypothetical protein] [protein_id=WP_124934969.1] [location=4044888..4046579] [gbkey=CDS],0.7870028,1.24E-14
781,"NM_130054.3 Arabidopsis thaliana ARABIDILLO-1 (ARABIDILLO-1), mRNA",ARABIDILLO-1,lcl|NZ_CP072120.1_cds_WP_042635653.1_1719 [locus_tag=J5X95_RS08710] [db_xref=GeneID:75093602] [protein=AIPR family protein] [protein_id=WP_042635653.1] [location=1714202..1715650] [gbkey=CDS],0.786996,1.24E-14
782,"NM_001339039.1 Arabidopsis thaliana zinc finger MYM-type-like protein (AT3G29794), partial mRNA",AT3G29794,lcl|NZ_CP072120.1_cds_WP_219371618.1_3526 [locus_tag=J5X95_RS18110] [db_xref=GeneID:75095470] [protein=hypothetical protein] [protein_id=WP_219371618.1] [location=3645151..3646263] [gbkey=CDS],0.7869489,1.27E-14
783,"NM_001341474.1 Arabidopsis thaliana Tetratricopeptide repeat (TPR)-like superfamily protein (AT4G21170), partial mRNA",AT4G21170,lcl|NZ_CP072120.1_cds_WP_042635653.1_1719 [locus_tag=J5X95_RS08710] [db_xref=GeneID:75093602] [protein=AIPR family protein] [protein_id=WP_042635653.1] [location=1714202..1715650] [gbkey=CDS],0.7869341,1.27E-14
784,"NM_001339988.1 Arabidopsis thaliana Ypt/Rab-GAP domain of gyp1p superfamily protein (AT3G59570), mRNA",AT3G59570,lcl|NZ_CP072120.1_cds_WP_099320010.1_1345 [locus_tag=J5X95_RS06855] [db_xref=GeneID:75093232] [protein=hypothetical protein] [protein_id=WP_099320010.1] [location=complement(1353092..1353592)] [gbkey=CDS],0.7868911,1.29E-14
785,"NM_103153.2 Arabidopsis thaliana auxin response factor 12 (ARF12), partial mRNA",ARF12,lcl|NZ_CP072120.1_cds_WP_061046548.1_1656 [locus_tag=J5X95_RS08400] [db_xref=GeneID:75093540] [protein=DUF3427 domain-containing protein] [protein_id=WP_061046548.1] [location=1644106..1647237] [gbkey=CDS],0.7868852,1.29E-14
786,"NR_143402.1 Arabidopsis thaliana uncharacterized misc_RNA (AT1G07203), miscRNA",AT1G07203,lcl|NZ_CP072120.1_cds_WP_042635653.1_1719 [locus_tag=J5X95_RS08710] [db_xref=GeneID:75093602] [protein=AIPR family protein] [protein_id=WP_042635653.1] [location=1714202..1715650] [gbkey=CDS],0.7868589,1.29E-14
787,"NM_126566.4 Arabidopsis thaliana Ubiquitin-specific protease family C19-related protein (AT2G05430), mRNA",AT2G05430,lcl|NZ_CP072120.1_cds_WP_032869333.1_1650 [locus_tag=J5X95_RS08370] [db_xref=GeneID:75093534] [protein=hypothetical protein] [protein_id=WP_032869333.1] [location=complement(1636182..1636628)] [gbkey=CDS],0.7868096,1.29E-14
788,"NM_180610.4 Arabidopsis thaliana ARF GAP-like zinc finger-containing protein ZIGA4 (ZIGA4), mRNA",ZIGA4,lcl|NZ_CP072121.1_cds_WP_073982235.1_3979 [locus_tag=J5X95_RS20345] [db_xref=GeneID:75095914] [protein=hypothetical protein] [protein_id=WP_073982235.1] [location=complement(32491..33114)] [gbkey=CDS],0.7868095,1.29E-14
789,"NM_104060.4 Arabidopsis thaliana Leucine-rich repeat protein kinase family protein (AT1G51805), mRNA",AT1G51805,lcl|NZ_CP072120.1_cds_WP_124934981.1_17 [locus_tag=J5X95_RS00085] [db_xref=GeneID:75091882] [protein=hypothetical protein] [protein_id=WP_124934981.1] [location=complement(10098..11030)] [gbkey=CDS],0.7867443,1.29E-14
790,"NM_104060.4 Arabidopsis thaliana Leucine-rich repeat protein kinase family protein (AT1G51805), mRNA",AT1G51805,lcl|NZ_CP072120.1_cds_WP_124934981.1_3891 [locus_tag=J5X95_RS19920] [db_xref=GeneID:75095830] [protein=hypothetical protein] [protein_id=WP_124934981.1] [location=complement(4029851..4030783)] [gbkey=CDS],0.7867443,1.29E-14
791,"NM_179940.6 Arabidopsis thaliana glucan synthase-like 8 (GSL8), mRNA",GSL8,lcl|NZ_CP072121.1_cds_WP_073982218.1_4006 [locus_tag=J5X95_RS20475] [db_xref=GeneID:75095940] [protein=hypothetical protein] [protein_id=WP_073982218.1] [location=56815..57372] [gbkey=CDS],0.7867303,1.29E-14
792,"NM_180610.4 Arabidopsis thaliana ARF GAP-like zinc finger-containing protein ZIGA4 (ZIGA4), mRNA",ZIGA4,lcl|NZ_CP072120.1_cds_WP_094031422.1_1720 [locus_tag=J5X95_RS08715] [db_xref=GeneID:75093603] [protein=restriction endonuclease] [protein_id=WP_094031422.1] [location=1715634..1716470] [gbkey=CDS],0.7867103,1.31E-14
793,"NM_179426.4 Arabidopsis thaliana Plant transposase (Ptta/En/Spm family) (AT1G40087), partial mRNA",AT1G40087,lcl|NZ_CP072120.1_cds_WP_094031875.1_569 [locus_tag=J5X95_RS02855] [db_xref=GeneID:75092435] [protein=TIGR04141 family sporadically distributed protein] [protein_id=WP_094031875.1] [location=complement(560406..562022)] [gbkey=CDS],0.786668,1.31E-14
794,"NM_128459.3 Arabidopsis thaliana Leucine-rich repeat protein kinase family protein (AT2G29000), partial mRNA",AT2G29000,lcl|NZ_CP072120.1_cds_WP_061046918.1_2818 [locus_tag=J5X95_RS14575] [db_xref=GeneID:75094765] [protein=MepB family protein] [protein_id=WP_061046918.1] [location=2858517..2859026] [gbkey=CDS],0.7866627,1.31E-14
795,"NR_142948.1 Arabidopsis thaliana other RNA (AT5G06795), lncRNA",AT5G06795,lcl|NZ_CP072120.1_cds_WP_094031875.1_569 [locus_tag=J5X95_RS02855] [db_xref=GeneID:75092435] [protein=TIGR04141 family sporadically distributed protein] [protein_id=WP_094031875.1] [location=complement(560406..562022)] [gbkey=CDS],0.7865268,1.33E-14
796,"NM_179289.2 Arabidopsis thaliana AP2/B3-like transcriptional factor family protein (AT1G08985), mRNA",AT1G08985,lcl|NZ_CP072120.1_cds_WP_012118715.1_1515 [locus_tag=J5X95_RS07700] [db_xref=GeneID:75093400] [protein=response regulator transcription factor] [protein_id=WP_012118715.1] [location=complement(1508220..1508918)] [gbkey=CDS],0.7864976,1.33E-14
797,"NM_001345156.1 Arabidopsis thaliana inner centromere protein, ARK-binding region protein (WYR), partial mRNA",WYR,lcl|NZ_CP072120.1_cds_WP_227749559.1_2233 [locus_tag=J5X95_RS11505] [db_xref=GeneID:75094159] [protein=hypothetical protein] [protein_id=WP_227749559.1] [location=2269348..2270538] [gbkey=CDS],0.7864772,1.33E-14
798,"NM_128423.2 Arabidopsis thaliana P-loop containing nucleoside triphosphate hydrolases superfamily protein (AT2G28620), partial mRNA",AT2G28620,lcl|NZ_CP072121.1_cds_WP_219371685.1_4008 [locus_tag=J5X95_RS20485] [db_xref=GeneID:75095942] [protein=hypothetical protein] [protein_id=WP_219371685.1] [location=59796..62408] [gbkey=CDS],0.7864474,1.35E-14
799,"NM_001340024.1 Arabidopsis thaliana Glycosyl hydrolase superfamily protein (DIN2), mRNA",DIN2,lcl|NZ_CP072120.1_cds_WP_094031282.1_1084 [locus_tag=J5X95_RS05535] [db_xref=GeneID:75092969] [protein=MFS transporter] [protein_id=WP_094031282.1] [location=1085526..1086743] [gbkey=CDS],0.7864179,1.35E-14
800,"NM_104587.1 Arabidopsis thaliana RNA helicase family protein (AT1G58050), partial mRNA",AT1G58050,lcl|NZ_CP072121.1_cds_WP_073982218.1_4006 [locus_tag=J5X95_RS20475] [db_xref=GeneID:75095940] [protein=hypothetical protein] [protein_id=WP_073982218.1] [location=56815..57372] [gbkey=CDS],0.7863928,1.38E-14
801,"NM_001345155.1 Arabidopsis thaliana inner centromere protein, ARK-binding region protein (WYR), partial mRNA",WYR,lcl|NZ_CP072120.1_cds_WP_077411092.1_1348 [locus_tag=J5X95_RS06870] [db_xref=GeneID:75093235] [protein=polymorphic toxin type 15 domain-containing protein] [protein_id=WP_077411092.1] [location=complement(1354883..1355506)] [gbkey=CDS],0.7863355,1.38E-14
802,"NM_127488.3 Arabidopsis thaliana HSP20-like chaperones superfamily protein (AT2G19310), mRNA",AT2G19310,lcl|NZ_CP072120.1_cds_WP_014418178.1_3864 [locus_tag=J5X95_RS19785] [db_xref=GeneID:75095803] [protein=hypothetical protein] [protein_id=WP_014418178.1] [location=4003568..4004260] [gbkey=CDS],0.78633,1.38E-14
803,"NM_127488.3 Arabidopsis thaliana HSP20-like chaperones superfamily protein (AT2G19310), mRNA",AT2G19310,lcl|NZ_CP072120.1_cds_WP_014418178.1_3919 [locus_tag=J5X95_RS20055] [db_xref=GeneID:75095857] [protein=hypothetical protein] [protein_id=WP_014418178.1] [location=4046760..4047452] [gbkey=CDS],0.78633,1.38E-14
804,"NM_001345327.1 Arabidopsis thaliana LRR protein (AT5G58880), mRNA",AT5G58880,lcl|NZ_CP072120.1_cds_WP_032866675.1_437 [locus_tag=J5X95_RS02185] [db_xref=GeneID:75092302] [protein=AAA family ATPase] [protein_id=WP_032866675.1] [location=complement(425537..426073)] [gbkey=CDS],0.7862735,1.38E-14
805,"NM_103162.2 Arabidopsis thaliana auxin response factor 22 (ARF22), partial mRNA",ARF22,lcl|NZ_CP072120.1_cds_WP_007409587.1_3130 [gene=ykvP] [locus_tag=J5X95_RS16140] [db_xref=GeneID:75095077] [protein=spore protein YkvP] [protein_id=WP_007409587.1] [location=3146973..3148172] [gbkey=CDS],0.7862252,1.38E-14
806,"NR_140665.1 Arabidopsis thaliana other RNA (AT2G24755), lncRNA",AT2G24755,lcl|NZ_CP072120.1_cds_WP_124934981.1_17 [locus_tag=J5X95_RS00085] [db_xref=GeneID:75091882] [protein=hypothetical protein] [protein_id=WP_124934981.1] [location=complement(10098..11030)] [gbkey=CDS],0.7862192,1.38E-14
807,"NR_140665.1 Arabidopsis thaliana other RNA (AT2G24755), lncRNA",AT2G24755,lcl|NZ_CP072120.1_cds_WP_124934981.1_3891 [locus_tag=J5X95_RS19920] [db_xref=GeneID:75095830] [protein=hypothetical protein] [protein_id=WP_124934981.1] [location=complement(4029851..4030783)] [gbkey=CDS],0.7862192,1.38E-14
808,"NM_128053.1 Arabidopsis thaliana transmembrane protein, putative (DUF239) (AT2G24950), partial mRNA",AT2G24950,lcl|NZ_CP072120.1_cds_WP_094031422.1_1720 [locus_tag=J5X95_RS08715] [db_xref=GeneID:75093603] [protein=restriction endonuclease] [protein_id=WP_094031422.1] [location=1715634..1716470] [gbkey=CDS],0.7862031,1.40E-14
809,"NM_001345091.1 Arabidopsis thaliana Protein kinase superfamily protein (CRLK1), mRNA",CRLK1,lcl|NZ_CP072120.1_cds_WP_042635658.1_1725 [locus_tag=J5X95_RS08740] [db_xref=GeneID:75093608] [protein=hypothetical protein] [protein_id=WP_042635658.1] [location=complement(1719847..1720542)] [gbkey=CDS],0.7861778,1.40E-14
810,"NM_126616.1 Arabidopsis thaliana Homeodomain-like superfamily protein (AT2G06020), partial mRNA",AT2G06020,lcl|NZ_CP072120.1_cds_WP_061046712.1_3663 [locus_tag=J5X95_RS18780] [db_xref=GeneID:75095603] [protein=hypothetical protein] [protein_id=WP_061046712.1] [location=complement(3838660..3839325)] [gbkey=CDS],0.7861405,1.42E-14
811,"NM_001341694.1 Arabidopsis thaliana modifier of snc1 (MOS1), partial mRNA",MOS1,lcl|NZ_CP072120.1_cds_WP_015239353.1_2506 [locus_tag=J5X95_RS12940] [db_xref=GeneID:75094441] [protein=YcaO-like family protein] [protein_id=WP_015239353.1] [location=2528757..2530103] [gbkey=CDS],0.7861349,1.42E-14
812,"NM_105573.2 Arabidopsis thaliana Prolyl oligopeptidase family protein (AT1G69020), partial mRNA",AT1G69020,lcl|NZ_CP072120.1_cds_WP_124934969.1_3863 [locus_tag=J5X95_RS19780] [db_xref=GeneID:75095802] [protein=hypothetical protein] [protein_id=WP_124934969.1] [location=4001696..4003387] [gbkey=CDS],0.7861255,1.42E-14
813,"NM_105573.2 Arabidopsis thaliana Prolyl oligopeptidase family protein (AT1G69020), partial mRNA",AT1G69020,lcl|NZ_CP072120.1_cds_WP_124934969.1_3918 [locus_tag=J5X95_RS20050] [db_xref=GeneID:75095856] [protein=hypothetical protein] [protein_id=WP_124934969.1] [location=4044888..4046579] [gbkey=CDS],0.7861255,1.42E-14
814,"NM_101014.4 Arabidopsis thaliana S-locus lectin protein kinase family protein (AT1G11410), mRNA",AT1G11410,lcl|NZ_CP072120.1_cds_WP_032871331.1_3132 [locus_tag=J5X95_RS16150] [db_xref=GeneID:75095079] [protein=glycosyl hydrolase family 18 protein] [protein_id=WP_032871331.1] [location=3148512..3149447] [gbkey=CDS],0.7860432,1.42E-14
815,"NM_001344454.1 Arabidopsis thaliana ATP binding microtubule motor family protein (AT5G42490), mRNA",AT5G42490,lcl|NZ_CP072120.1_cds_WP_032871331.1_3132 [locus_tag=J5X95_RS16150] [db_xref=GeneID:75095079] [protein=glycosyl hydrolase family 18 protein] [protein_id=WP_032871331.1] [location=3148512..3149447] [gbkey=CDS],0.7859965,1.42E-14
816,"NM_125783.4 Arabidopsis thaliana SNF7 family protein (VPS20.1), mRNA",VPS20.1,lcl|NZ_CP072120.1_cds_WP_041482441.1_3519 [locus_tag=J5X95_RS18080] [db_xref=GeneID:75095465] [protein=hypothetical protein] [protein_id=WP_041482441.1] [location=3640102..3640578] [gbkey=CDS],0.7859857,1.42E-14
817,"NM_001345327.1 Arabidopsis thaliana LRR protein (AT5G58880), mRNA",AT5G58880,lcl|NZ_CP072120.1_cds_WP_094031422.1_1720 [locus_tag=J5X95_RS08715] [db_xref=GeneID:75093603] [protein=restriction endonuclease] [protein_id=WP_094031422.1] [location=1715634..1716470] [gbkey=CDS],0.7859569,1.44E-14
818,"NM_001342965.1 Arabidopsis thaliana myosin heavy chain-like protein (AT5G07890), mRNA",AT5G07890,lcl|NZ_CP072120.1_cds_WP_099320010.1_1345 [locus_tag=J5X95_RS06855] [db_xref=GeneID:75093232] [protein=hypothetical protein] [protein_id=WP_099320010.1] [location=complement(1353092..1353592)] [gbkey=CDS],0.7859416,1.44E-14
819,"NM_128657.1 Arabidopsis thaliana OSBP(oxysterol binding protein)-related protein 1B (ORP1B), partial mRNA",ORP1B,lcl|NZ_CP072121.1_cds_WP_216119381.1_3984 [locus_tag=J5X95_RS20370] [db_xref=GeneID:75095919] [protein=tetratricopeptide repeat protein] [protein_id=WP_216119381.1] [location=38211..39311] [gbkey=CDS],0.7858765,1.47E-14
820,"NM_001338565.1 Arabidopsis thaliana uncharacterized protein (AT3G22125), mRNA",AT3G22125,lcl|NZ_CP072120.1_cds_WP_041482441.1_3519 [locus_tag=J5X95_RS18080] [db_xref=GeneID:75095465] [protein=hypothetical protein] [protein_id=WP_041482441.1] [location=3640102..3640578] [gbkey=CDS],0.7858739,1.47E-14
821,"NM_128031.4 Arabidopsis thaliana Transcriptional factor B3 family protein (AT2G24700), mRNA",AT2G24700,lcl|NZ_CP072120.1_cds_WP_015239353.1_2506 [locus_tag=J5X95_RS12940] [db_xref=GeneID:75094441] [protein=YcaO-like family protein] [protein_id=WP_015239353.1] [location=2528757..2530103] [gbkey=CDS],0.7858444,1.47E-14
822,"NM_105050.1 Arabidopsis thaliana Disease resistance protein (TIR-NBS-LRR class) family (AT1G63730), partial mRNA",AT1G63730,lcl|NZ_CP072120.1_cds_WP_061046701.1_3686 [locus_tag=J5X95_RS18895] [db_xref=GeneID:75095626] [protein=AimR family lysis-lysogeny pheromone receptor] [protein_id=WP_061046701.1] [location=complement(3850234..3851334)] [gbkey=CDS],0.7858247,1.47E-14
823,"NM_102515.3 Arabidopsis thaliana UvrB/UvrC domain protein (DUF3506) (EX2), mRNA",EX2,lcl|NZ_CP072120.1_cds_WP_094031422.1_1720 [locus_tag=J5X95_RS08715] [db_xref=GeneID:75093603] [protein=restriction endonuclease] [protein_id=WP_094031422.1] [location=1715634..1716470] [gbkey=CDS],0.7857712,1.47E-14
824,"NM_127933.3 Arabidopsis thaliana Itga6 (Protein of unknown function, DUF547) (AT2G23700), mRNA",AT2G23700,lcl|NZ_CP072120.1_cds_WP_094031422.1_1720 [locus_tag=J5X95_RS08715] [db_xref=GeneID:75093603] [protein=restriction endonuclease] [protein_id=WP_094031422.1] [location=1715634..1716470] [gbkey=CDS],0.7857693,1.47E-14
825,"NM_102901.4 Arabidopsis thaliana bystin-like protein (AT1G31660), mRNA",AT1G31660,lcl|NZ_CP072120.1_cds_J5X95_RS11970_2319 [locus_tag=J5X95_RS11970] [db_xref=GeneID:75094249] [protein=MBL fold metallo-hydrolase] [pseudo=true] [location=2339521..2340685] [gbkey=CDS],0.7857026,1.49E-14
826,"NR_143617.1 Arabidopsis thaliana uncharacterized misc_RNA (AT2G00430), miscRNA",AT2G00430,lcl|NZ_CP072120.1_cds_WP_061046701.1_3686 [locus_tag=J5X95_RS18895] [db_xref=GeneID:75095626] [protein=AimR family lysis-lysogeny pheromone receptor] [protein_id=WP_061046701.1] [location=complement(3850234..3851334)] [gbkey=CDS],0.7856631,1.51E-14
827,"NM_128578.4 Arabidopsis thaliana WRKY DNA-binding protein 25 (WRKY25), mRNA",WRKY25,lcl|NZ_CP072120.1_cds_WP_052125186.1_780 [locus_tag=J5X95_RS03895] [db_xref=GeneID:75092642] [protein=metalloregulator ArsR/SmtB family transcription factor] [protein_id=WP_052125186.1] [location=complement(776778..777890)] [gbkey=CDS],0.7856339,1.51E-14
828,"NM_129629.3 Arabidopsis thaliana response regulator 16 (RR16), mRNA",RR16,lcl|NZ_CP072120.1_cds_WP_032869333.1_1650 [locus_tag=J5X95_RS08370] [db_xref=GeneID:75093534] [protein=hypothetical protein] [protein_id=WP_032869333.1] [location=complement(1636182..1636628)] [gbkey=CDS],0.7855779,1.51E-14
829,"NM_106438.4 Arabidopsis thaliana DNA-directed RNA polymerase II protein (AT1G77890), mRNA",AT1G77890,lcl|NZ_CP072121.1_cds_WP_073982235.1_3979 [locus_tag=J5X95_RS20345] [db_xref=GeneID:75095914] [protein=hypothetical protein] [protein_id=WP_073982235.1] [location=complement(32491..33114)] [gbkey=CDS],0.7855386,1.51E-14
830,"NM_147237.4 Arabidopsis thaliana Carbohydrate-binding X8 domain superfamily protein (AT2G03505), mRNA",AT2G03505,lcl|NZ_CP072121.1_cds_WP_219371682.1_4004 [locus_tag=J5X95_RS20465] [db_xref=GeneID:75095938] [protein=hypothetical protein] [protein_id=WP_219371682.1] [location=54595..54825] [gbkey=CDS],0.7855319,1.51E-14
831,"NR_138634.1 Arabidopsis thaliana other RNA (AT1G04023), lncRNA",AT1G04023,lcl|NZ_CP072120.1_cds_WP_099320010.1_1345 [locus_tag=J5X95_RS06855] [db_xref=GeneID:75093232] [protein=hypothetical protein] [protein_id=WP_099320010.1] [location=complement(1353092..1353592)] [gbkey=CDS],0.7854832,1.53E-14
832,"NM_179796.2 Arabidopsis thaliana para-aminobenzoate (PABA) synthase family protein (emb1997), mRNA",emb1997,lcl|NZ_CP072121.1_cds_WP_073982235.1_3979 [locus_tag=J5X95_RS20345] [db_xref=GeneID:75095914] [protein=hypothetical protein] [protein_id=WP_073982235.1] [location=complement(32491..33114)] [gbkey=CDS],0.7854625,1.53E-14
833,"NM_001345691.1 Arabidopsis thaliana kinesin like protein for actin based chloroplast movement 2 (KAC2), mRNA",KAC2,lcl|NZ_CP072120.1_cds_WP_124934981.1_17 [locus_tag=J5X95_RS00085] [db_xref=GeneID:75091882] [protein=hypothetical protein] [protein_id=WP_124934981.1] [location=complement(10098..11030)] [gbkey=CDS],0.7854452,1.53E-14
834,"NM_001345691.1 Arabidopsis thaliana kinesin like protein for actin based chloroplast movement 2 (KAC2), mRNA",KAC2,lcl|NZ_CP072120.1_cds_WP_124934981.1_3891 [locus_tag=J5X95_RS19920] [db_xref=GeneID:75095830] [protein=hypothetical protein] [protein_id=WP_124934981.1] [location=complement(4029851..4030783)] [gbkey=CDS],0.7854452,1.53E-14
835,"NM_179566.2 Arabidopsis thaliana ACT domain repeat 3 (ACR3), mRNA",ACR3,lcl|NZ_CP072120.1_cds_WP_032866675.1_437 [locus_tag=J5X95_RS02185] [db_xref=GeneID:75092302] [protein=AAA family ATPase] [protein_id=WP_032866675.1] [location=complement(425537..426073)] [gbkey=CDS],0.7854391,1.55E-14
836,"NM_127261.3 Arabidopsis thaliana Disease resistance protein (TIR-NBS-LRR class) family (AT2G17060), partial mRNA",AT2G17060,lcl|NZ_CP072120.1_cds_WP_032866675.1_437 [locus_tag=J5X95_RS02185] [db_xref=GeneID:75092302] [protein=AAA family ATPase] [protein_id=WP_032866675.1] [location=complement(425537..426073)] [gbkey=CDS],0.7853349,1.55E-14
837,"NM_103800.2 Arabidopsis thaliana Leucine-rich repeat protein kinase family protein (AT1G49100), partial mRNA",AT1G49100,lcl|NZ_CP072120.1_cds_WP_094031875.1_569 [locus_tag=J5X95_RS02855] [db_xref=GeneID:75092435] [protein=TIGR04141 family sporadically distributed protein] [protein_id=WP_094031875.1] [location=complement(560406..562022)] [gbkey=CDS],0.7853134,1.55E-14
838,"NM_105257.2 Arabidopsis thaliana Disease resistance protein (TIR-NBS-LRR class) family (AT1G65850), partial mRNA",AT1G65850,lcl|NZ_CP072120.1_cds_WP_032866675.1_437 [locus_tag=J5X95_RS02185] [db_xref=GeneID:75092302] [protein=AAA family ATPase] [protein_id=WP_032866675.1] [location=complement(425537..426073)] [gbkey=CDS],0.7852701,1.58E-14
839,"NM_001339934.1 Arabidopsis thaliana Integrin-linked protein kinase family (AT3G58760), mRNA",AT3G58760,lcl|NZ_CP072120.1_cds_WP_094031422.1_1720 [locus_tag=J5X95_RS08715] [db_xref=GeneID:75093603] [protein=restriction endonuclease] [protein_id=WP_094031422.1] [location=1715634..1716470] [gbkey=CDS],0.7852353,1.58E-14
840,"NM_001345154.1 Arabidopsis thaliana inner centromere protein, ARK-binding region protein (WYR), partial mRNA",WYR,lcl|NZ_CP072120.1_cds_WP_077411092.1_1348 [locus_tag=J5X95_RS06870] [db_xref=GeneID:75093235] [protein=polymorphic toxin type 15 domain-containing protein] [protein_id=WP_077411092.1] [location=complement(1354883..1355506)] [gbkey=CDS],0.7852332,1.58E-14
841,"NM_202829.1 Arabidopsis thaliana Carbohydrate-binding X8 domain superfamily protein (AT4G16165), mRNA",AT4G16165,lcl|NZ_CP072120.1_cds_WP_132106656.1_2006 [locus_tag=J5X95_RS10380] [db_xref=GeneID:75093936] [protein=ATP-binding protein] [protein_id=WP_132106656.1] [location=2015037..2017448] [gbkey=CDS],0.7852075,1.60E-14
842,"NM_001338386.1 Arabidopsis thaliana autophagy 2 (ATG2), mRNA",ATG2,lcl|NZ_CP072121.1_cds_WP_073982235.1_3979 [locus_tag=J5X95_RS20345] [db_xref=GeneID:75095914] [protein=hypothetical protein] [protein_id=WP_073982235.1] [location=complement(32491..33114)] [gbkey=CDS],0.7851893,1.60E-14
843,"NM_203165.1 Arabidopsis thaliana Disease resistance protein (TIR-NBS-LRR class) family (AT5G46490), partial mRNA",AT5G46490,lcl|NZ_CP072120.1_cds_WP_124934970.1_3865 [locus_tag=J5X95_RS19790] [db_xref=GeneID:75095804] [protein=glycosyltransferase] [protein_id=WP_124934970.1] [location=complement(4004355..4005845)] [gbkey=CDS],0.7851876,1.60E-14
844,"NM_203165.1 Arabidopsis thaliana Disease resistance protein (TIR-NBS-LRR class) family (AT5G46490), partial mRNA",AT5G46490,lcl|NZ_CP072120.1_cds_WP_124934970.1_3920 [locus_tag=J5X95_RS20060] [db_xref=GeneID:75095858] [protein=glycosyltransferase] [protein_id=WP_124934970.1] [location=complement(4047547..4049037)] [gbkey=CDS],0.7851876,1.60E-14
845,"NM_130116.4 Arabidopsis thaliana WD-40 repeat family protein / beige-like protein (AT2G45540), partial mRNA",AT2G45540,lcl|NZ_CP072121.1_cds_WP_073982218.1_4006 [locus_tag=J5X95_RS20475] [db_xref=GeneID:75095940] [protein=hypothetical protein] [protein_id=WP_073982218.1] [location=56815..57372] [gbkey=CDS],0.7851525,1.60E-14
846,"NM_128320.1 Arabidopsis thaliana Tetratricopeptide repeat (TPR)-like superfamily protein (AT2G27610), partial mRNA",AT2G27610,lcl|NZ_CP072121.1_cds_WP_219371685.1_4008 [locus_tag=J5X95_RS20485] [db_xref=GeneID:75095942] [protein=hypothetical protein] [protein_id=WP_219371685.1] [location=59796..62408] [gbkey=CDS],0.7851319,1.60E-14
847,"NM_128608.2 Arabidopsis thaliana glycine-rich protein (AT2G30560), partial mRNA",AT2G30560,lcl|NZ_CP072120.1_cds_WP_099320010.1_1345 [locus_tag=J5X95_RS06855] [db_xref=GeneID:75093232] [protein=hypothetical protein] [protein_id=WP_099320010.1] [location=complement(1353092..1353592)] [gbkey=CDS],0.7851079,1.60E-14
848,"NM_001344110.1 Arabidopsis thaliana DENN (AEX-3) domain-containing protein (AT5G35560), mRNA",AT5G35560,lcl|NZ_CP072120.1_cds_WP_094031422.1_1720 [locus_tag=J5X95_RS08715] [db_xref=GeneID:75093603] [protein=restriction endonuclease] [protein_id=WP_094031422.1] [location=1715634..1716470] [gbkey=CDS],0.7850941,1.60E-14
849,"NM_102552.1 Arabidopsis thaliana Polynucleotidyl transferase, ribonuclease H-like superfamily protein (AT1G27870), partial mRNA",AT1G27870,lcl|NZ_CP072120.1_cds_WP_219371618.1_3526 [locus_tag=J5X95_RS18110] [db_xref=GeneID:75095470] [protein=hypothetical protein] [protein_id=WP_219371618.1] [location=3645151..3646263] [gbkey=CDS],0.7850439,1.62E-14
850,"NM_148535.1 Arabidopsis thaliana nuclease (AT1G43722), partial mRNA",AT1G43722,lcl|NZ_CP072120.1_cds_WP_015240544.1_1011 [locus_tag=J5X95_RS05170] [db_xref=GeneID:75092896] [protein=LysR family transcriptional regulator] [protein_id=WP_015240544.1] [location=complement(1010289..1011176)] [gbkey=CDS],0.7850011,1.64E-14
851,"NR_143640.1 Arabidopsis thaliana uncharacterized misc_RNA (AT2G00600), miscRNA",AT2G00600,lcl|NZ_CP072120.1_cds_WP_124934969.1_3863 [locus_tag=J5X95_RS19780] [db_xref=GeneID:75095802] [protein=hypothetical protein] [protein_id=WP_124934969.1] [location=4001696..4003387] [gbkey=CDS],0.7850004,1.64E-14
852,"NR_143640.1 Arabidopsis thaliana uncharacterized misc_RNA (AT2G00600), miscRNA",AT2G00600,lcl|NZ_CP072120.1_cds_WP_124934969.1_3918 [locus_tag=J5X95_RS20050] [db_xref=GeneID:75095856] [protein=hypothetical protein] [protein_id=WP_124934969.1] [location=4044888..4046579] [gbkey=CDS],0.7850004,1.64E-14
853,"NM_101001.3 Arabidopsis thaliana S-locus lectin protein kinase family protein (AT1G11280), mRNA",AT1G11280,lcl|NZ_CP072120.1_cds_WP_094031422.1_1720 [locus_tag=J5X95_RS08715] [db_xref=GeneID:75093603] [protein=restriction endonuclease] [protein_id=WP_094031422.1] [location=1715634..1716470] [gbkey=CDS],0.7849969,1.64E-14
854,"NM_105571.4 Arabidopsis thaliana male gametophyte defective 3 (MGP3), mRNA",MGP3,lcl|NZ_CP072120.1_cds_J5X95_RS11970_2319 [locus_tag=J5X95_RS11970] [db_xref=GeneID:75094249] [protein=MBL fold metallo-hydrolase] [pseudo=true] [location=2339521..2340685] [gbkey=CDS],0.7849639,1.64E-14
855,"NM_102661.3 Arabidopsis thaliana O-fucosyltransferase family protein (AT1G29200), mRNA",AT1G29200,lcl|NZ_CP072121.1_cds_WP_073982218.1_4006 [locus_tag=J5X95_RS20475] [db_xref=GeneID:75095940] [protein=hypothetical protein] [protein_id=WP_073982218.1] [location=56815..57372] [gbkey=CDS],0.7849618,1.64E-14
856,"NM_001341606.1 Arabidopsis thaliana carboxyl-terminal peptidase (AT4G23365), mRNA",AT4G23365,lcl|NZ_CP072120.1_cds_WP_094031422.1_1720 [locus_tag=J5X95_RS08715] [db_xref=GeneID:75093603] [protein=restriction endonuclease] [protein_id=WP_094031422.1] [location=1715634..1716470] [gbkey=CDS],0.7848981,1.64E-14
857,"NM_106313.2 Arabidopsis thaliana Tetratricopeptide repeat (TPR)-like superfamily protein (AT1G76630), partial mRNA",AT1G76630,lcl|NZ_CP072121.1_cds_WP_073982218.1_4006 [locus_tag=J5X95_RS20475] [db_xref=GeneID:75095940] [protein=hypothetical protein] [protein_id=WP_073982218.1] [location=56815..57372] [gbkey=CDS],0.7848349,1.67E-14
858,"NM_001341694.1 Arabidopsis thaliana modifier of snc1 (MOS1), partial mRNA",MOS1,lcl|NZ_CP072120.1_cds_WP_124934970.1_3865 [locus_tag=J5X95_RS19790] [db_xref=GeneID:75095804] [protein=glycosyltransferase] [protein_id=WP_124934970.1] [location=complement(4004355..4005845)] [gbkey=CDS],0.7848102,1.67E-14
859,"NM_001341694.1 Arabidopsis thaliana modifier of snc1 (MOS1), partial mRNA",MOS1,lcl|NZ_CP072120.1_cds_WP_124934970.1_3920 [locus_tag=J5X95_RS20060] [db_xref=GeneID:75095858] [protein=glycosyltransferase] [protein_id=WP_124934970.1] [location=complement(4047547..4049037)] [gbkey=CDS],0.7848102,1.67E-14
860,"NM_001341184.1 Arabidopsis thaliana disease resistance protein (TIR-NBS class) (RLM3), mRNA",RLM3,lcl|NZ_CP072120.1_cds_WP_014418178.1_3864 [locus_tag=J5X95_RS19785] [db_xref=GeneID:75095803] [protein=hypothetical protein] [protein_id=WP_014418178.1] [location=4003568..4004260] [gbkey=CDS],0.7847965,1.67E-14
861,"NM_001341184.1 Arabidopsis thaliana disease resistance protein (TIR-NBS class) (RLM3), mRNA",RLM3,lcl|NZ_CP072120.1_cds_WP_014418178.1_3919 [locus_tag=J5X95_RS20055] [db_xref=GeneID:75095857] [protein=hypothetical protein] [protein_id=WP_014418178.1] [location=4046760..4047452] [gbkey=CDS],0.7847965,1.67E-14
862,"NM_001344854.1 Arabidopsis thaliana ferric reduction oxidase 7 (FRO7), mRNA",FRO7,lcl|NZ_CP072120.1_cds_WP_042635653.1_1719 [locus_tag=J5X95_RS08710] [db_xref=GeneID:75093602] [protein=AIPR family protein] [protein_id=WP_042635653.1] [location=1714202..1715650] [gbkey=CDS],0.7847946,1.67E-14
863,"NM_100607.2 Arabidopsis thaliana dentin sialophosphoprotein (AT1G07330), partial mRNA",AT1G07330,lcl|NZ_CP072120.1_cds_WP_042635658.1_1725 [locus_tag=J5X95_RS08740] [db_xref=GeneID:75093608] [protein=hypothetical protein] [protein_id=WP_042635658.1] [location=complement(1719847..1720542)] [gbkey=CDS],0.7847914,1.69E-14
864,"NM_001342250.1 Arabidopsis thaliana demeter-like protein 3 (DML3), mRNA",DML3,lcl|NZ_CP072120.1_cds_WP_061046548.1_1656 [locus_tag=J5X95_RS08400] [db_xref=GeneID:75093540] [protein=DUF3427 domain-containing protein] [protein_id=WP_061046548.1] [location=1644106..1647237] [gbkey=CDS],0.7847749,1.69E-14
865,"NM_001340408.1 Arabidopsis thaliana ERD (early-responsive to dehydration stress) family protein (AT4G02900), mRNA",AT4G02900,lcl|NZ_CP072120.1_cds_WP_042635653.1_1719 [locus_tag=J5X95_RS08710] [db_xref=GeneID:75093602] [protein=AIPR family protein] [protein_id=WP_042635653.1] [location=1714202..1715650] [gbkey=CDS],0.7847572,1.69E-14
866,"NM_001344584.1 Arabidopsis thaliana Disease resistance protein (TIR-NBS-LRR class) family (AT5G45060), partial mRNA",AT5G45060,lcl|NZ_CP072120.1_cds_WP_042635653.1_1719 [locus_tag=J5X95_RS08710] [db_xref=GeneID:75093602] [protein=AIPR family protein] [protein_id=WP_042635653.1] [location=1714202..1715650] [gbkey=CDS],0.784737,1.69E-14
867,"NM_001344982.1 Arabidopsis thaliana Agenet domain-containing protein (AT5G52070), mRNA",AT5G52070,lcl|NZ_CP072120.1_cds_WP_032869333.1_1650 [locus_tag=J5X95_RS08370] [db_xref=GeneID:75093534] [protein=hypothetical protein] [protein_id=WP_032869333.1] [location=complement(1636182..1636628)] [gbkey=CDS],0.7847268,1.69E-14
868,"NM_001343537.1 Arabidopsis thaliana APR-like 7 (APRL7), mRNA",APRL7,lcl|NZ_CP072120.1_cds_WP_015240544.1_1011 [locus_tag=J5X95_RS05170] [db_xref=GeneID:75092896] [protein=LysR family transcriptional regulator] [protein_id=WP_015240544.1] [location=complement(1010289..1011176)] [gbkey=CDS],0.7846847,1.69E-14
869,"NM_126678.2 Arabidopsis thaliana kinase with adenine nucleotide alpha hydrolases-like domain-containing protein (AT2G07020), partial mRNA",AT2G07020,lcl|NZ_CP072120.1_cds_WP_032871331.1_3132 [locus_tag=J5X95_RS16150] [db_xref=GeneID:75095079] [protein=glycosyl hydrolase family 18 protein] [protein_id=WP_032871331.1] [location=3148512..3149447] [gbkey=CDS],0.7846443,1.69E-14
870,"NM_001338992.1 Arabidopsis thaliana Transmembrane amino acid transporter family protein (AT3G28960), mRNA",AT3G28960,lcl|NZ_CP072120.1_cds_WP_099320010.1_1345 [locus_tag=J5X95_RS06855] [db_xref=GeneID:75093232] [protein=hypothetical protein] [protein_id=WP_099320010.1] [location=complement(1353092..1353592)] [gbkey=CDS],0.7845787,1.73E-14
871,"NM_001340629.1 Arabidopsis thaliana conserved telomere maintenance component 1 (CTC1), mRNA",CTC1,lcl|NZ_CP072120.1_cds_WP_061046712.1_3663 [locus_tag=J5X95_RS18780] [db_xref=GeneID:75095603] [protein=hypothetical protein] [protein_id=WP_061046712.1] [location=complement(3838660..3839325)] [gbkey=CDS],0.7845547,1.73E-14
872,"NM_103538.1 Arabidopsis thaliana CELLULOSE SYNTHASE INTERACTIVE 2 (AT1G44120), partial mRNA",AT1G44120,lcl|NZ_CP072120.1_cds_WP_227749559.1_2233 [locus_tag=J5X95_RS11505] [db_xref=GeneID:75094159] [protein=hypothetical protein] [protein_id=WP_227749559.1] [location=2269348..2270538] [gbkey=CDS],0.7845324,1.73E-14
873,"NM_001343778.1 Arabidopsis thaliana Serine carboxypeptidase S28 family protein (AT5G22860), mRNA",AT5G22860,lcl|NZ_CP072120.1_cds_WP_007407643.1_1472 [locus_tag=J5X95_RS07485] [db_xref=GeneID:75093357] [protein=hypothetical protein] [protein_id=WP_007407643.1] [location=1466796..1467077] [gbkey=CDS],0.7845265,1.73E-14
874,"NM_001345156.1 Arabidopsis thaliana inner centromere protein, ARK-binding region protein (WYR), partial mRNA",WYR,lcl|NZ_CP072120.1_cds_WP_061046700.1_3687 [locus_tag=J5X95_RS18900] [db_xref=GeneID:75095627] [protein=tyrosine-type recombinase/integrase] [protein_id=WP_061046700.1] [location=3851577..3852683] [gbkey=CDS],0.7844854,1.73E-14
875,"NM_179734.1 Arabidopsis thaliana beta glucosidase 14 (BGLU14), partial mRNA",BGLU14,lcl|NZ_CP072120.1_cds_WP_042635653.1_1719 [locus_tag=J5X95_RS08710] [db_xref=GeneID:75093602] [protein=AIPR family protein] [protein_id=WP_042635653.1] [location=1714202..1715650] [gbkey=CDS],0.7844422,1.73E-14
876,"NM_100879.2 Arabidopsis thaliana glycosyl hydrolase family 10 protein / carbohydrate-binding domain-containing protein (AT1G10050), partial mRNA",AT1G10050,lcl|NZ_CP072120.1_cds_WP_124934970.1_3865 [locus_tag=J5X95_RS19790] [db_xref=GeneID:75095804] [protein=glycosyltransferase] [protein_id=WP_124934970.1] [location=complement(4004355..4005845)] [gbkey=CDS],0.7844254,1.75E-14
877,"NM_100879.2 Arabidopsis thaliana glycosyl hydrolase family 10 protein / carbohydrate-binding domain-containing protein (AT1G10050), partial mRNA",AT1G10050,lcl|NZ_CP072120.1_cds_WP_124934970.1_3920 [locus_tag=J5X95_RS20060] [db_xref=GeneID:75095858] [protein=glycosyltransferase] [protein_id=WP_124934970.1] [location=complement(4047547..4049037)] [gbkey=CDS],0.7844254,1.75E-14
878,"NM_001343079.1 Arabidopsis thaliana Tetratricopeptide repeat (TPR)-like superfamily protein (MEF7), partial mRNA",MEF7,lcl|NZ_CP072120.1_cds_WP_042635653.1_1719 [locus_tag=J5X95_RS08710] [db_xref=GeneID:75093602] [protein=AIPR family protein] [protein_id=WP_042635653.1] [location=1714202..1715650] [gbkey=CDS],0.7844089,1.75E-14
879,"NM_001345152.1 Arabidopsis thaliana inner centromere protein, ARK-binding region protein (WYR), partial mRNA",WYR,lcl|NZ_CP072120.1_cds_WP_099320031.1_2029 [locus_tag=J5X95_RS10495] [db_xref=GeneID:75093959] [protein=hypothetical protein] [protein_id=WP_099320031.1] [location=2037899..2039101] [gbkey=CDS],0.784388,1.75E-14
880,"NM_103670.1 Arabidopsis thaliana F-box and associated interaction domains-containing protein (AT1G47765), partial mRNA",AT1G47765,lcl|NZ_CP072120.1_cds_WP_077411092.1_1348 [locus_tag=J5X95_RS06870] [db_xref=GeneID:75093235] [protein=polymorphic toxin type 15 domain-containing protein] [protein_id=WP_077411092.1] [location=complement(1354883..1355506)] [gbkey=CDS],0.7843691,1.78E-14
881,"NM_180749.4 Arabidopsis thaliana serine hydroxymethyltransferase 2 (SHM2), mRNA",SHM2,lcl|NZ_CP072120.1_cds_WP_017418641.1_1571 [locus_tag=J5X95_RS07980] [db_xref=GeneID:75093456] [protein=ATP-binding cassette domain-containing protein] [protein_id=WP_017418641.1] [location=complement(1558076..1558717)] [gbkey=CDS],0.7842732,1.78E-14
882,"NM_001343776.1 Arabidopsis thaliana Serine carboxypeptidase S28 family protein (AT5G22860), mRNA",AT5G22860,lcl|NZ_CP072120.1_cds_WP_124934969.1_3863 [locus_tag=J5X95_RS19780] [db_xref=GeneID:75095802] [protein=hypothetical protein] [protein_id=WP_124934969.1] [location=4001696..4003387] [gbkey=CDS],0.7842699,1.78E-14
883,"NM_001343776.1 Arabidopsis thaliana Serine carboxypeptidase S28 family protein (AT5G22860), mRNA",AT5G22860,lcl|NZ_CP072120.1_cds_WP_124934969.1_3918 [locus_tag=J5X95_RS20050] [db_xref=GeneID:75095856] [protein=hypothetical protein] [protein_id=WP_124934969.1] [location=4044888..4046579] [gbkey=CDS],0.7842699,1.78E-14
884,"NM_100555.3 Arabidopsis thaliana galacturonosyltransferase 6 (GAUT6), mRNA",GAUT6,lcl|NZ_CP072120.1_cds_WP_042635653.1_1719 [locus_tag=J5X95_RS08710] [db_xref=GeneID:75093602] [protein=AIPR family protein] [protein_id=WP_042635653.1] [location=1714202..1715650] [gbkey=CDS],0.7842391,1.80E-14
885,"NM_202980.3 Arabidopsis thaliana Ubiquitin fusion degradation UFD1 family protein (AT4G38930), mRNA",AT4G38930,lcl|NZ_CP072120.1_cds_WP_042635653.1_1719 [locus_tag=J5X95_RS08710] [db_xref=GeneID:75093602] [protein=AIPR family protein] [protein_id=WP_042635653.1] [location=1714202..1715650] [gbkey=CDS],0.7842082,1.80E-14
886,"NM_001342000.1 Arabidopsis thaliana villin 4 (VLN4), mRNA",VLN4,lcl|NZ_CP072120.1_cds_WP_042635653.1_1719 [locus_tag=J5X95_RS08710] [db_xref=GeneID:75093602] [protein=AIPR family protein] [protein_id=WP_042635653.1] [location=1714202..1715650] [gbkey=CDS],0.7841977,1.80E-14
887,"NM_105105.1 Arabidopsis thaliana Tetratricopeptide repeat (TPR)-like superfamily protein (AT1G64310), partial mRNA",AT1G64310,lcl|NZ_CP072120.1_cds_WP_052125186.1_780 [locus_tag=J5X95_RS03895] [db_xref=GeneID:75092642] [protein=metalloregulator ArsR/SmtB family transcription factor] [protein_id=WP_052125186.1] [location=complement(776778..777890)] [gbkey=CDS],0.7841739,1.82E-14
888,"NR_140341.1 Arabidopsis thaliana other RNA (AT2G08435), lncRNA",AT2G08435,lcl|NZ_CP072120.1_cds_WP_012118715.1_1515 [locus_tag=J5X95_RS07700] [db_xref=GeneID:75093400] [protein=response regulator transcription factor] [protein_id=WP_012118715.1] [location=complement(1508220..1508918)] [gbkey=CDS],0.7841165,1.82E-14
889,"NM_001339645.1 Arabidopsis thaliana Protein kinase superfamily protein (AT3G53930), mRNA",AT3G53930,lcl|NZ_CP072120.1_cds_WP_099320031.1_2029 [locus_tag=J5X95_RS10495] [db_xref=GeneID:75093959] [protein=hypothetical protein] [protein_id=WP_099320031.1] [location=2037899..2039101] [gbkey=CDS],0.7840885,1.82E-14
890,"NM_104047.4 Arabidopsis thaliana protein phosphatase 2A 55 kDa regulatory subunit B alpha isoform (B ALPHA), mRNA",B ALPHA,lcl|NZ_CP072120.1_cds_WP_094031422.1_1720 [locus_tag=J5X95_RS08715] [db_xref=GeneID:75093603] [protein=restriction endonuclease] [protein_id=WP_094031422.1] [location=1715634..1716470] [gbkey=CDS],0.7840838,1.82E-14
891,"NM_102780.3 Arabidopsis thaliana Phototropic-responsive NPH3 family protein (AT1G30440), mRNA",AT1G30440,lcl|NZ_CP072121.1_cds_WP_219371682.1_4004 [locus_tag=J5X95_RS20465] [db_xref=GeneID:75095938] [protein=hypothetical protein] [protein_id=WP_219371682.1] [location=54595..54825] [gbkey=CDS],0.7840801,1.82E-14
892,"NM_001341694.1 Arabidopsis thaliana modifier of snc1 (MOS1), partial mRNA",MOS1,lcl|NZ_CP072120.1_cds_WP_061046712.1_3663 [locus_tag=J5X95_RS18780] [db_xref=GeneID:75095603] [protein=hypothetical protein] [protein_id=WP_061046712.1] [location=complement(3838660..3839325)] [gbkey=CDS],0.7839971,1.87E-14
893,"NM_001338969.1 Arabidopsis thaliana transmembrane protein, putative (DUF1216) (AT3G28770), partial mRNA",AT3G28770,lcl|NZ_CP072120.1_cds_WP_007407643.1_1472 [locus_tag=J5X95_RS07485] [db_xref=GeneID:75093357] [protein=hypothetical protein] [protein_id=WP_007407643.1] [location=1466796..1467077] [gbkey=CDS],0.7839893,1.87E-14
894,"NM_001343415.1 Arabidopsis thaliana Mitochondrial substrate carrier family protein (AT5G15640), mRNA",AT5G15640,lcl|NZ_CP072120.1_cds_WP_042635653.1_1719 [locus_tag=J5X95_RS08710] [db_xref=GeneID:75093602] [protein=AIPR family protein] [protein_id=WP_042635653.1] [location=1714202..1715650] [gbkey=CDS],0.7839634,1.87E-14
895,"NM_102782.4 Arabidopsis thaliana cleavage and polyadenylation specificity factor 30 (CPSF30), mRNA",CPSF30,lcl|NZ_CP072120.1_cds_WP_094031282.1_1084 [locus_tag=J5X95_RS05535] [db_xref=GeneID:75092969] [protein=MFS transporter] [protein_id=WP_094031282.1] [location=1085526..1086743] [gbkey=CDS],0.7839505,1.87E-14
896,"NM_001345585.1 Arabidopsis thaliana Protein kinase superfamily protein (AT5G63370), mRNA",AT5G63370,lcl|NZ_CP072120.1_cds_WP_042635653.1_1719 [locus_tag=J5X95_RS08710] [db_xref=GeneID:75093602] [protein=AIPR family protein] [protein_id=WP_042635653.1] [location=1714202..1715650] [gbkey=CDS],0.7838948,1.87E-14
897,"NM_104047.4 Arabidopsis thaliana protein phosphatase 2A 55 kDa regulatory subunit B alpha isoform (B ALPHA), mRNA",B ALPHA,lcl|NZ_CP072121.1_cds_WP_073982235.1_3979 [locus_tag=J5X95_RS20345] [db_xref=GeneID:75095914] [protein=hypothetical protein] [protein_id=WP_073982235.1] [location=complement(32491..33114)] [gbkey=CDS],0.7838706,1.87E-14
898,"NM_103162.2 Arabidopsis thaliana auxin response factor 22 (ARF22), partial mRNA",ARF22,lcl|NZ_CP072120.1_cds_WP_017418641.1_1571 [locus_tag=J5X95_RS07980] [db_xref=GeneID:75093456] [protein=ATP-binding cassette domain-containing protein] [protein_id=WP_017418641.1] [location=complement(1558076..1558717)] [gbkey=CDS],0.7838213,1.89E-14
899,"NM_001343127.1 Arabidopsis thaliana Translation elongation factor EF1A/initiation factor IF2gamma family protein (AT5G10630), mRNA",AT5G10630,lcl|NZ_CP072120.1_cds_WP_061046548.1_1656 [locus_tag=J5X95_RS08400] [db_xref=GeneID:75093540] [protein=DUF3427 domain-containing protein] [protein_id=WP_061046548.1] [location=1644106..1647237] [gbkey=CDS],0.783797,1.91E-14
900,"NM_101282.4 Arabidopsis thaliana RNA-binding KH domain-containing protein (AT1G14170), mRNA",AT1G14170,lcl|NZ_CP072120.1_cds_WP_042635653.1_1719 [locus_tag=J5X95_RS08710] [db_xref=GeneID:75093602] [protein=AIPR family protein] [protein_id=WP_042635653.1] [location=1714202..1715650] [gbkey=CDS],0.7837869,1.91E-14
901,"NM_127969.3 Arabidopsis thaliana QWRF motif protein (DUF566) (QWRF4), mRNA",QWRF4,lcl|NZ_CP072120.1_cds_WP_012118623.1_1347 [locus_tag=J5X95_RS06865] [db_xref=GeneID:75093234] [protein=DUF1851 domain-containing protein] [protein_id=WP_012118623.1] [location=complement(1354340..1354882)] [gbkey=CDS],0.7837266,1.91E-14
902,"NM_103153.2 Arabidopsis thaliana auxin response factor 12 (ARF12), partial mRNA",ARF12,lcl|NZ_CP072120.1_cds_WP_032869333.1_1650 [locus_tag=J5X95_RS08370] [db_xref=GeneID:75093534] [protein=hypothetical protein] [protein_id=WP_032869333.1] [location=complement(1636182..1636628)] [gbkey=CDS],0.78372,1.91E-14
903,"NM_127906.6 Arabidopsis thaliana nicotinate phosphoribosyltransferase 2 (NAPRT2), mRNA",NAPRT2,lcl|NZ_CP072120.1_cds_WP_094031422.1_1720 [locus_tag=J5X95_RS08715] [db_xref=GeneID:75093603] [protein=restriction endonuclease] [protein_id=WP_094031422.1] [location=1715634..1716470] [gbkey=CDS],0.7837065,1.91E-14
904,"NM_001345188.1 Arabidopsis thaliana hapless protein (AT5G56240), mRNA",AT5G56240,lcl|NZ_CP072120.1_cds_WP_099320031.1_2029 [locus_tag=J5X95_RS10495] [db_xref=GeneID:75093959] [protein=hypothetical protein] [protein_id=WP_099320031.1] [location=2037899..2039101] [gbkey=CDS],0.78369,1.91E-14
905,"NM_179566.2 Arabidopsis thaliana ACT domain repeat 3 (ACR3), mRNA",ACR3,lcl|NZ_CP072121.1_cds_WP_073982235.1_3979 [locus_tag=J5X95_RS20345] [db_xref=GeneID:75095914] [protein=hypothetical protein] [protein_id=WP_073982235.1] [location=complement(32491..33114)] [gbkey=CDS],0.7836437,1.93E-14
906,"NM_128273.3 Arabidopsis thaliana abscisic aldehyde oxidase 3 (AAO3), mRNA",AAO3,lcl|NZ_CP072120.1_cds_WP_219371618.1_3526 [locus_tag=J5X95_RS18110] [db_xref=GeneID:75095470] [protein=hypothetical protein] [protein_id=WP_219371618.1] [location=3645151..3646263] [gbkey=CDS],0.7836399,1.93E-14
907,"NM_101654.1 Arabidopsis thaliana Wall-associated kinase family protein (AT1G17910), partial mRNA",AT1G17910,lcl|NZ_CP072120.1_cds_WP_015240544.1_1011 [locus_tag=J5X95_RS05170] [db_xref=GeneID:75092896] [protein=LysR family transcriptional regulator] [protein_id=WP_015240544.1] [location=complement(1010289..1011176)] [gbkey=CDS],0.7836247,1.95E-14
908,"NM_001343778.1 Arabidopsis thaliana Serine carboxypeptidase S28 family protein (AT5G22860), mRNA",AT5G22860,lcl|NZ_CP072120.1_cds_WP_094031282.1_1084 [locus_tag=J5X95_RS05535] [db_xref=GeneID:75092969] [protein=MFS transporter] [protein_id=WP_094031282.1] [location=1085526..1086743] [gbkey=CDS],0.7836191,1.95E-14
909,"NM_179565.2 Arabidopsis thaliana ACT domain repeat 3 (ACR3), mRNA",ACR3,lcl|NZ_CP072120.1_cds_WP_032866675.1_437 [locus_tag=J5X95_RS02185] [db_xref=GeneID:75092302] [protein=AAA family ATPase] [protein_id=WP_032866675.1] [location=complement(425537..426073)] [gbkey=CDS],0.7835985,1.95E-14
910,"NM_001344110.1 Arabidopsis thaliana DENN (AEX-3) domain-containing protein (AT5G35560), mRNA",AT5G35560,lcl|NZ_CP072121.1_cds_WP_073982235.1_3979 [locus_tag=J5X95_RS20345] [db_xref=GeneID:75095914] [protein=hypothetical protein] [protein_id=WP_073982235.1] [location=complement(32491..33114)] [gbkey=CDS],0.7835616,1.95E-14
911,"NM_103212.1 Arabidopsis thaliana General transcription factor 2-related zinc finger protein (AT1G35150), partial mRNA",AT1G35150,lcl|NZ_CP072120.1_cds_WP_094031875.1_569 [locus_tag=J5X95_RS02855] [db_xref=GeneID:75092435] [protein=TIGR04141 family sporadically distributed protein] [protein_id=WP_094031875.1] [location=complement(560406..562022)] [gbkey=CDS],0.7834098,2.00E-14
912,"NM_103628.5 Arabidopsis thaliana F-box and associated interaction domains-containing protein (AT1G47340), mRNA",AT1G47340,lcl|NZ_CP072120.1_cds_WP_061046710.1_3667 [locus_tag=J5X95_RS18800] [db_xref=GeneID:75095607] [protein=PIN domain-containing protein] [protein_id=WP_061046710.1] [location=complement(3841185..3842399)] [gbkey=CDS],0.7833905,2.00E-14
913,"NM_001342310.1 Arabidopsis thaliana xanthine dehydrogenase 2 (XDH2), mRNA",XDH2,lcl|NZ_CP072120.1_cds_WP_015240544.1_1011 [locus_tag=J5X95_RS05170] [db_xref=GeneID:75092896] [protein=LysR family transcriptional regulator] [protein_id=WP_015240544.1] [location=complement(1010289..1011176)] [gbkey=CDS],0.7833843,2.00E-14
914,"NM_103153.2 Arabidopsis thaliana auxin response factor 12 (ARF12), partial mRNA",ARF12,lcl|NZ_CP072120.1_cds_WP_124935038.1_966 [locus_tag=J5X95_RS04945] [db_xref=GeneID:75092851] [protein=hypothetical protein] [protein_id=WP_124935038.1] [location=970144..971148] [gbkey=CDS],0.7833594,2.00E-14
915,"NM_001345803.1 Arabidopsis thaliana Ran-binding protein in the microtubule-organising centre protein (AT5G66810), mRNA",AT5G66810,lcl|NZ_CP072120.1_cds_WP_020956390.1_1200 [locus_tag=J5X95_RS06125] [db_xref=GeneID:75093087] [protein=PrpF domain-containing protein] [protein_id=WP_020956390.1] [location=1198122..1199252] [gbkey=CDS],0.7833217,2.00E-14
916,"NM_001342462.1 Arabidopsis thaliana AGAMOUS-like 21 (AGL21), mRNA",AGL21,lcl|NZ_CP072120.1_cds_WP_132106656.1_2006 [locus_tag=J5X95_RS10380] [db_xref=GeneID:75093936] [protein=ATP-binding protein] [protein_id=WP_132106656.1] [location=2015037..2017448] [gbkey=CDS],0.7832634,2.04E-14
917,"NM_001338820.1 Arabidopsis thaliana Protein kinase superfamily protein (AT3G26700), mRNA",AT3G26700,lcl|NZ_CP072120.1_cds_WP_094031422.1_1720 [locus_tag=J5X95_RS08715] [db_xref=GeneID:75093603] [protein=restriction endonuclease] [protein_id=WP_094031422.1] [location=1715634..1716470] [gbkey=CDS],0.7831987,2.04E-14
918,"NM_001339152.1 Arabidopsis thaliana fatty acid reductase 4 (FAR4), mRNA",FAR4,lcl|NZ_CP072120.1_cds_WP_042635653.1_1719 [locus_tag=J5X95_RS08710] [db_xref=GeneID:75093602] [protein=AIPR family protein] [protein_id=WP_042635653.1] [location=1714202..1715650] [gbkey=CDS],0.7831099,2.07E-14
919,"NM_180389.3 Arabidopsis thaliana Protein kinase superfamily protein (AT3G59350), mRNA",AT3G59350,lcl|NZ_CP072120.1_cds_WP_042635653.1_1719 [locus_tag=J5X95_RS08710] [db_xref=GeneID:75093602] [protein=AIPR family protein] [protein_id=WP_042635653.1] [location=1714202..1715650] [gbkey=CDS],0.783088,2.09E-14
920,"NM_126071.5 Arabidopsis thaliana C2H2-like zinc finger protein (IDD1), mRNA",IDD1,lcl|NZ_CP072120.1_cds_WP_042635653.1_1719 [locus_tag=J5X95_RS08710] [db_xref=GeneID:75093602] [protein=AIPR family protein] [protein_id=WP_042635653.1] [location=1714202..1715650] [gbkey=CDS],0.7830877,2.09E-14
921,"NM_001338590.1 Arabidopsis thaliana uncharacterized protein (AT3G22565), mRNA",AT3G22565,lcl|NZ_CP072120.1_cds_WP_032871331.1_3132 [locus_tag=J5X95_RS16150] [db_xref=GeneID:75095079] [protein=glycosyl hydrolase family 18 protein] [protein_id=WP_032871331.1] [location=3148512..3149447] [gbkey=CDS],0.7830655,2.09E-14
922,"NM_104621.1 Arabidopsis thaliana Disease resistance protein (CC-NBS-LRR class) family (AT1G58410), partial mRNA",AT1G58410,lcl|NZ_CP072120.1_cds_WP_032871331.1_3132 [locus_tag=J5X95_RS16150] [db_xref=GeneID:75095079] [protein=glycosyl hydrolase family 18 protein] [protein_id=WP_032871331.1] [location=3148512..3149447] [gbkey=CDS],0.783064,2.09E-14
923,"NM_201756.2 Arabidopsis thaliana RING/U-box superfamily protein (AT2G19610), mRNA",AT2G19610,lcl|NZ_CP072120.1_cds_WP_012117366.1_3033 [locus_tag=J5X95_RS15660] [db_xref=GeneID:75094981] [protein=XkdX family protein] [protein_id=WP_012117366.1] [location=3054760..3054957] [gbkey=CDS],0.7830416,2.09E-14
924,"NM_001343057.1 Arabidopsis thaliana magnesium transporter 7 (MGT7), mRNA",MGT7,lcl|NZ_CP072120.1_cds_WP_014418178.1_3864 [locus_tag=J5X95_RS19785] [db_xref=GeneID:75095803] [protein=hypothetical protein] [protein_id=WP_014418178.1] [location=4003568..4004260] [gbkey=CDS],0.7830383,2.09E-14
925,"NM_001343057.1 Arabidopsis thaliana magnesium transporter 7 (MGT7), mRNA",MGT7,lcl|NZ_CP072120.1_cds_WP_014418178.1_3919 [locus_tag=J5X95_RS20055] [db_xref=GeneID:75095857] [protein=hypothetical protein] [protein_id=WP_014418178.1] [location=4046760..4047452] [gbkey=CDS],0.7830383,2.09E-14
926,"NR_144189.1 Arabidopsis thaliana uncharacterized misc_RNA (AT5G00580), miscRNA",AT5G00580,lcl|NZ_CP072120.1_cds_WP_219371651.1_703 [locus_tag=J5X95_RS03525] [db_xref=GeneID:75092568] [protein=hypothetical protein] [protein_id=WP_219371651.1] [location=complement(703607..704344)] [gbkey=CDS],0.7829209,2.13E-14
927,"NM_001341149.1 Arabidopsis thaliana TIR-NBS-LRR class disease resistance protein (SNC1), partial mRNA",SNC1,lcl|NZ_CP072120.1_cds_WP_015240544.1_1011 [locus_tag=J5X95_RS05170] [db_xref=GeneID:75092896] [protein=LysR family transcriptional regulator] [protein_id=WP_015240544.1] [location=complement(1010289..1011176)] [gbkey=CDS],0.782865,2.13E-14
928,"NM_103538.1 Arabidopsis thaliana CELLULOSE SYNTHASE INTERACTIVE 2 (AT1G44120), partial mRNA",AT1G44120,lcl|NZ_CP072121.1_cds_WP_073982235.1_3979 [locus_tag=J5X95_RS20345] [db_xref=GeneID:75095914] [protein=hypothetical protein] [protein_id=WP_073982235.1] [location=complement(32491..33114)] [gbkey=CDS],0.782824,2.13E-14
929,"NM_100092.3 Arabidopsis thaliana GRAM domain family protein (VAD1), mRNA",VAD1,lcl|NZ_CP072120.1_cds_WP_007409587.1_3130 [gene=ykvP] [locus_tag=J5X95_RS16140] [db_xref=GeneID:75095077] [protein=spore protein YkvP] [protein_id=WP_007409587.1] [location=3146973..3148172] [gbkey=CDS],0.782816,2.15E-14
930,"NM_102711.2 Arabidopsis thaliana Tetratricopeptide repeat (TPR)-like superfamily protein (AT1G29710), mRNA",AT1G29710,lcl|NZ_CP072120.1_cds_WP_014418178.1_3864 [locus_tag=J5X95_RS19785] [db_xref=GeneID:75095803] [protein=hypothetical protein] [protein_id=WP_014418178.1] [location=4003568..4004260] [gbkey=CDS],0.7828096,2.15E-14
931,"NM_102711.2 Arabidopsis thaliana Tetratricopeptide repeat (TPR)-like superfamily protein (AT1G29710), mRNA",AT1G29710,lcl|NZ_CP072120.1_cds_WP_014418178.1_3919 [locus_tag=J5X95_RS20055] [db_xref=GeneID:75095857] [protein=hypothetical protein] [protein_id=WP_014418178.1] [location=4046760..4047452] [gbkey=CDS],0.7828096,2.15E-14
932,"NM_101014.4 Arabidopsis thaliana S-locus lectin protein kinase family protein (AT1G11410), mRNA",AT1G11410,lcl|NZ_CP072121.1_cds_WP_073982235.1_3979 [locus_tag=J5X95_RS20345] [db_xref=GeneID:75095914] [protein=hypothetical protein] [protein_id=WP_073982235.1] [location=complement(32491..33114)] [gbkey=CDS],0.7827751,2.18E-14
933,"NM_001345586.1 Arabidopsis thaliana Protein kinase superfamily protein (AT5G63370), mRNA",AT5G63370,lcl|NZ_CP072120.1_cds_WP_014418178.1_3864 [locus_tag=J5X95_RS19785] [db_xref=GeneID:75095803] [protein=hypothetical protein] [protein_id=WP_014418178.1] [location=4003568..4004260] [gbkey=CDS],0.7827687,2.18E-14
934,"NM_001345586.1 Arabidopsis thaliana Protein kinase superfamily protein (AT5G63370), mRNA",AT5G63370,lcl|NZ_CP072120.1_cds_WP_014418178.1_3919 [locus_tag=J5X95_RS20055] [db_xref=GeneID:75095857] [protein=hypothetical protein] [protein_id=WP_014418178.1] [location=4046760..4047452] [gbkey=CDS],0.7827687,2.18E-14
935,"NM_001339934.1 Arabidopsis thaliana Integrin-linked protein kinase family (AT3G58760), mRNA",AT3G58760,lcl|NZ_CP072120.1_cds_WP_124934969.1_3863 [locus_tag=J5X95_RS19780] [db_xref=GeneID:75095802] [protein=hypothetical protein] [protein_id=WP_124934969.1] [location=4001696..4003387] [gbkey=CDS],0.7827581,2.18E-14
936,"NM_001339934.1 Arabidopsis thaliana Integrin-linked protein kinase family (AT3G58760), mRNA",AT3G58760,lcl|NZ_CP072120.1_cds_WP_124934969.1_3918 [locus_tag=J5X95_RS20050] [db_xref=GeneID:75095856] [protein=hypothetical protein] [protein_id=WP_124934969.1] [location=4044888..4046579] [gbkey=CDS],0.7827581,2.18E-14
937,"NM_001343980.1 Arabidopsis thaliana myosin heavy chain, cardiac protein (AT5G26770), mRNA",AT5G26770,lcl|NZ_CP072120.1_cds_WP_042635653.1_1719 [locus_tag=J5X95_RS08710] [db_xref=GeneID:75093602] [protein=AIPR family protein] [protein_id=WP_042635653.1] [location=1714202..1715650] [gbkey=CDS],0.7827526,2.18E-14
938,"NM_001340502.1 Arabidopsis thaliana calcium-dependent protein kinase 23 (CPK23), mRNA",CPK23,lcl|NZ_CP072120.1_cds_WP_042635653.1_1719 [locus_tag=J5X95_RS08710] [db_xref=GeneID:75093602] [protein=AIPR family protein] [protein_id=WP_042635653.1] [location=1714202..1715650] [gbkey=CDS],0.7827061,2.18E-14
939,"NM_001339425.1 Arabidopsis thaliana RNA-dependent RNA polymerase 6 (RDR6), mRNA",RDR6,lcl|NZ_CP072120.1_cds_WP_099320010.1_1345 [locus_tag=J5X95_RS06855] [db_xref=GeneID:75093232] [protein=hypothetical protein] [protein_id=WP_099320010.1] [location=complement(1353092..1353592)] [gbkey=CDS],0.7826906,2.18E-14
940,"NR_140032.1 Arabidopsis thaliana other RNA (AT2G04735), lncRNA",AT2G04735,lcl|NZ_CP072120.1_cds_WP_083673799.1_3527 [locus_tag=J5X95_RS18115] [db_xref=GeneID:75095471] [protein=hypothetical protein] [protein_id=WP_083673799.1] [location=3646570..3647013] [gbkey=CDS],0.7826852,2.18E-14
941,"NM_104047.4 Arabidopsis thaliana protein phosphatase 2A 55 kDa regulatory subunit B alpha isoform (B ALPHA), mRNA",B ALPHA,lcl|NZ_CP072120.1_cds_WP_124934981.1_17 [locus_tag=J5X95_RS00085] [db_xref=GeneID:75091882] [protein=hypothetical protein] [protein_id=WP_124934981.1] [location=complement(10098..11030)] [gbkey=CDS],0.7826801,2.18E-14
942,"NM_104047.4 Arabidopsis thaliana protein phosphatase 2A 55 kDa regulatory subunit B alpha isoform (B ALPHA), mRNA",B ALPHA,lcl|NZ_CP072120.1_cds_WP_124934981.1_3891 [locus_tag=J5X95_RS19920] [db_xref=GeneID:75095830] [protein=hypothetical protein] [protein_id=WP_124934981.1] [location=complement(4029851..4030783)] [gbkey=CDS],0.7826801,2.18E-14
943,"NM_103952.4 Arabidopsis thaliana calcium-dependent protein kinase 33 (CPK33), mRNA",CPK33,lcl|NZ_CP072120.1_cds_WP_007407643.1_1472 [locus_tag=J5X95_RS07485] [db_xref=GeneID:75093357] [protein=hypothetical protein] [protein_id=WP_007407643.1] [location=1466796..1467077] [gbkey=CDS],0.782674,2.18E-14
944,"NM_001339678.1 Arabidopsis thaliana Early-responsive to dehydration stress protein (ERD4) (AT3G54510), mRNA",AT3G54510,lcl|NZ_CP072120.1_cds_WP_100001458.1_3515 [locus_tag=J5X95_RS18060] [db_xref=GeneID:75095461] [protein=xylose repressor] [protein_id=WP_100001458.1] [location=complement(3632669..3633823)] [gbkey=CDS],0.7826659,2.18E-14
945,"NM_001339469.1 Arabidopsis thaliana Pentatricopeptide repeat (PPR) superfamily protein (AT3G50420), partial mRNA",AT3G50420,lcl|NZ_CP072120.1_cds_WP_052125186.1_780 [locus_tag=J5X95_RS03895] [db_xref=GeneID:75092642] [protein=metalloregulator ArsR/SmtB family transcription factor] [protein_id=WP_052125186.1] [location=complement(776778..777890)] [gbkey=CDS],0.7826576,2.18E-14
946,"NM_105181.2 Arabidopsis thaliana DNA mismatch repair protein MutS, type 2 (AT1G65070), partial mRNA",AT1G65070,lcl|NZ_CP072120.1_cds_WP_042635653.1_1719 [locus_tag=J5X95_RS08710] [db_xref=GeneID:75093602] [protein=AIPR family protein] [protein_id=WP_042635653.1] [location=1714202..1715650] [gbkey=CDS],0.7826158,2.20E-14
947,"NM_001341185.1 Arabidopsis thaliana disease resistance protein (TIR-NBS class) (RLM3), mRNA",RLM3,lcl|NZ_CP072120.1_cds_J5X95_RS11970_2319 [locus_tag=J5X95_RS11970] [db_xref=GeneID:75094249] [protein=MBL fold metallo-hydrolase] [pseudo=true] [location=2339521..2340685] [gbkey=CDS],0.7826138,2.22E-14
948,"NM_179947.3 Arabidopsis thaliana RING/U-box superfamily protein (AT2G37150), mRNA",AT2G37150,lcl|NZ_CP072120.1_cds_WP_124934969.1_3863 [locus_tag=J5X95_RS19780] [db_xref=GeneID:75095802] [protein=hypothetical protein] [protein_id=WP_124934969.1] [location=4001696..4003387] [gbkey=CDS],0.7826093,2.22E-14
949,"NM_179947.3 Arabidopsis thaliana RING/U-box superfamily protein (AT2G37150), mRNA",AT2G37150,lcl|NZ_CP072120.1_cds_WP_124934969.1_3918 [locus_tag=J5X95_RS20050] [db_xref=GeneID:75095856] [protein=hypothetical protein] [protein_id=WP_124934969.1] [location=4044888..4046579] [gbkey=CDS],0.7826093,2.22E-14
950,"NM_103268.5 Arabidopsis thaliana erythroid differentiation factor-like protein (AT1G35660), mRNA",AT1G35660,lcl|NZ_CP072120.1_cds_WP_124934970.1_3865 [locus_tag=J5X95_RS19790] [db_xref=GeneID:75095804] [protein=glycosyltransferase] [protein_id=WP_124934970.1] [location=complement(4004355..4005845)] [gbkey=CDS],0.7825341,2.22E-14
951,"NM_103268.5 Arabidopsis thaliana erythroid differentiation factor-like protein (AT1G35660), mRNA",AT1G35660,lcl|NZ_CP072120.1_cds_WP_124934970.1_3920 [locus_tag=J5X95_RS20060] [db_xref=GeneID:75095858] [protein=glycosyltransferase] [protein_id=WP_124934970.1] [location=complement(4047547..4049037)] [gbkey=CDS],0.7825341,2.22E-14
952,"NM_101780.4 Arabidopsis thaliana auxin response factor 19 (ARF19), mRNA",ARF19,lcl|NZ_CP072120.1_cds_WP_094031422.1_1720 [locus_tag=J5X95_RS08715] [db_xref=GeneID:75093603] [protein=restriction endonuclease] [protein_id=WP_094031422.1] [location=1715634..1716470] [gbkey=CDS],0.7825138,2.22E-14
953,"NM_103250.1 Arabidopsis thaliana auxin response factor 14 (ARF14), partial mRNA",ARF14,lcl|NZ_CP072121.1_cds_WP_216119381.1_3984 [locus_tag=J5X95_RS20370] [db_xref=GeneID:75095919] [protein=tetratricopeptide repeat protein] [protein_id=WP_216119381.1] [location=38211..39311] [gbkey=CDS],0.7825113,2.22E-14
954,"NM_128459.3 Arabidopsis thaliana Leucine-rich repeat protein kinase family protein (AT2G29000), partial mRNA",AT2G29000,lcl|NZ_CP072120.1_cds_WP_014418190.1_3876 [locus_tag=J5X95_RS19845] [db_xref=GeneID:75095815] [protein=phage tail protein] [protein_id=WP_014418190.1] [location=complement(4020322..4020930)] [gbkey=CDS],0.7824956,2.24E-14
955,"NM_001339616.1 Arabidopsis thaliana ROP interactive partner 4 (RIP3), mRNA",RIP3,lcl|NZ_CP072121.1_cds_WP_219371682.1_4004 [locus_tag=J5X95_RS20465] [db_xref=GeneID:75095938] [protein=hypothetical protein] [protein_id=WP_219371682.1] [location=54595..54825] [gbkey=CDS],0.7824834,2.24E-14
956,"NM_001339935.1 Arabidopsis thaliana Integrin-linked protein kinase family (AT3G58760), mRNA",AT3G58760,lcl|NZ_CP072120.1_cds_WP_094031422.1_1720 [locus_tag=J5X95_RS08715] [db_xref=GeneID:75093603] [protein=restriction endonuclease] [protein_id=WP_094031422.1] [location=1715634..1716470] [gbkey=CDS],0.7824817,2.24E-14
957,"NM_101526.3 Arabidopsis thaliana S-adenosyl-L-methionine-dependent methyltransferases superfamily protein (AT1G16650), mRNA",AT1G16650,lcl|NZ_CP072120.1_cds_WP_124934970.1_3865 [locus_tag=J5X95_RS19790] [db_xref=GeneID:75095804] [protein=glycosyltransferase] [protein_id=WP_124934970.1] [location=complement(4004355..4005845)] [gbkey=CDS],0.7824104,2.26E-14
958,"NM_101526.3 Arabidopsis thaliana S-adenosyl-L-methionine-dependent methyltransferases superfamily protein (AT1G16650), mRNA",AT1G16650,lcl|NZ_CP072120.1_cds_WP_124934970.1_3920 [locus_tag=J5X95_RS20060] [db_xref=GeneID:75095858] [protein=glycosyltransferase] [protein_id=WP_124934970.1] [location=complement(4047547..4049037)] [gbkey=CDS],0.7824104,2.26E-14
959,"NM_001338518.1 Arabidopsis thaliana multidrug resistance-associated protein 6 (ABCC8), mRNA",ABCC8,lcl|NZ_CP072120.1_cds_WP_032871331.1_3132 [locus_tag=J5X95_RS16150] [db_xref=GeneID:75095079] [protein=glycosyl hydrolase family 18 protein] [protein_id=WP_032871331.1] [location=3148512..3149447] [gbkey=CDS],0.782383,2.26E-14
960,"NM_001342876.1 Arabidopsis thaliana ARM repeat superfamily protein (AT5G06350), mRNA",AT5G06350,lcl|NZ_CP072120.1_cds_WP_061046712.1_3663 [locus_tag=J5X95_RS18780] [db_xref=GeneID:75095603] [protein=hypothetical protein] [protein_id=WP_061046712.1] [location=complement(3838660..3839325)] [gbkey=CDS],0.7823629,2.26E-14
961,"NM_100320.4 Arabidopsis thaliana cryptochrome 2 (CRY2), mRNA",CRY2,lcl|NZ_CP072120.1_cds_WP_042635653.1_1719 [locus_tag=J5X95_RS08710] [db_xref=GeneID:75093602] [protein=AIPR family protein] [protein_id=WP_042635653.1] [location=1714202..1715650] [gbkey=CDS],0.7823374,2.29E-14
962,"NM_001339007.1 Arabidopsis thaliana kxDL motif protein (AT3G29130), mRNA",AT3G29130,lcl|NZ_CP072121.1_cds_WP_219371682.1_4004 [locus_tag=J5X95_RS20465] [db_xref=GeneID:75095938] [protein=hypothetical protein] [protein_id=WP_219371682.1] [location=54595..54825] [gbkey=CDS],0.7823261,2.29E-14
963,"NM_001344584.1 Arabidopsis thaliana Disease resistance protein (TIR-NBS-LRR class) family (AT5G45060), partial mRNA",AT5G45060,lcl|NZ_CP072121.1_cds_WP_073982218.1_4006 [locus_tag=J5X95_RS20475] [db_xref=GeneID:75095940] [protein=hypothetical protein] [protein_id=WP_073982218.1] [location=56815..57372] [gbkey=CDS],0.7823047,2.29E-14
964,"NM_001338818.1 Arabidopsis thaliana DNA repair metallo-beta-lactamase family protein (SNM1), partial mRNA",SNM1,lcl|NZ_CP072121.1_cds_WP_216119381.1_3984 [locus_tag=J5X95_RS20370] [db_xref=GeneID:75095919] [protein=tetratricopeptide repeat protein] [protein_id=WP_216119381.1] [location=38211..39311] [gbkey=CDS],0.7822858,2.31E-14
965,"NM_001345327.1 Arabidopsis thaliana LRR protein (AT5G58880), mRNA",AT5G58880,lcl|NZ_CP072120.1_cds_WP_124935038.1_966 [locus_tag=J5X95_RS04945] [db_xref=GeneID:75092851] [protein=hypothetical protein] [protein_id=WP_124935038.1] [location=970144..971148] [gbkey=CDS],0.7822741,2.31E-14
966,"NM_104019.3 Arabidopsis thaliana NAD(P)-binding Rossmann-fold superfamily protein (AT1G51410), mRNA",AT1G51410,lcl|NZ_CP072120.1_cds_WP_227749542.1_833 [locus_tag=J5X95_RS20750] [db_xref=GeneID:75095994] [protein=SH3 domain-containing protein] [protein_id=WP_227749542.1] [location=complement(834219..835178)] [gbkey=CDS],0.7822699,2.31E-14
967,"NM_001339039.1 Arabidopsis thaliana zinc finger MYM-type-like protein (AT3G29794), partial mRNA",AT3G29794,lcl|NZ_CP072121.1_cds_WP_073982235.1_3979 [locus_tag=J5X95_RS20345] [db_xref=GeneID:75095914] [protein=hypothetical protein] [protein_id=WP_073982235.1] [location=complement(32491..33114)] [gbkey=CDS],0.7822588,2.31E-14
968,"NM_104534.2 Arabidopsis thaliana Tetratricopeptide repeat (TPR)-like superfamily protein (PGN), mRNA",PGN,lcl|NZ_CP072121.1_cds_WP_216119381.1_3984 [locus_tag=J5X95_RS20370] [db_xref=GeneID:75095919] [protein=tetratricopeptide repeat protein] [protein_id=WP_216119381.1] [location=38211..39311] [gbkey=CDS],0.7821996,2.31E-14
969,"NM_001343980.1 Arabidopsis thaliana myosin heavy chain, cardiac protein (AT5G26770), mRNA",AT5G26770,lcl|NZ_CP072120.1_cds_WP_041482441.1_3519 [locus_tag=J5X95_RS18080] [db_xref=GeneID:75095465] [protein=hypothetical protein] [protein_id=WP_041482441.1] [location=3640102..3640578] [gbkey=CDS],0.7821899,2.31E-14
970,"NM_103352.1 Arabidopsis thaliana transmembrane protein, putative (DUF1985) (AT1G36970), partial mRNA",AT1G36970,lcl|NZ_CP072120.1_cds_WP_076425519.1_2507 [locus_tag=J5X95_RS12945] [db_xref=GeneID:75094442] [protein=SagB/ThcOx family dehydrogenase] [protein_id=WP_076425519.1] [location=2530130..2530939] [gbkey=CDS],0.782178,2.33E-14
971,"NM_001345327.1 Arabidopsis thaliana LRR protein (AT5G58880), mRNA",AT5G58880,lcl|NZ_CP072120.1_cds_WP_124934980.1_16 [locus_tag=J5X95_RS00080] [db_xref=GeneID:75091881] [protein=hypothetical protein] [protein_id=WP_124934980.1] [location=complement(9529..10080)] [gbkey=CDS],0.7821513,2.33E-14
972,"NM_001345327.1 Arabidopsis thaliana LRR protein (AT5G58880), mRNA",AT5G58880,lcl|NZ_CP072120.1_cds_WP_124934980.1_3890 [locus_tag=J5X95_RS19915] [db_xref=GeneID:75095829] [protein=hypothetical protein] [protein_id=WP_124934980.1] [location=complement(4029282..4029833)] [gbkey=CDS],0.7821513,2.33E-14
973,"NM_102110.6 Arabidopsis thaliana SSUH2-like protein (AT1G22630), mRNA",AT1G22630,lcl|NZ_CP072120.1_cds_WP_025650151.1_2007 [locus_tag=J5X95_RS10385] [db_xref=GeneID:75093937] [protein=TIR domain-containing protein] [protein_id=WP_025650151.1] [location=2017464..2018438] [gbkey=CDS],0.7821227,2.35E-14
974,"NM_148266.1 Arabidopsis thaliana uncharacterized protein (AT4G07675), partial mRNA",AT4G07675,lcl|NZ_CP072120.1_cds_WP_015239353.1_2506 [locus_tag=J5X95_RS12940] [db_xref=GeneID:75094441] [protein=YcaO-like family protein] [protein_id=WP_015239353.1] [location=2528757..2530103] [gbkey=CDS],0.7820921,2.35E-14
975,"NM_201914.3 Arabidopsis thaliana Nucleolar histone methyltransferase-related protein (AT2G40020), mRNA",AT2G40020,lcl|NZ_CP072120.1_cds_J5X95_RS11970_2319 [locus_tag=J5X95_RS11970] [db_xref=GeneID:75094249] [protein=MBL fold metallo-hydrolase] [pseudo=true] [location=2339521..2340685] [gbkey=CDS],0.7820806,2.35E-14
976,"NM_001344367.1 Arabidopsis thaliana Disease resistance protein (TIR-NBS-LRR class) family (AT5G40910), mRNA",AT5G40910,lcl|NZ_CP072120.1_cds_WP_042635653.1_1719 [locus_tag=J5X95_RS08710] [db_xref=GeneID:75093602] [protein=AIPR family protein] [protein_id=WP_042635653.1] [location=1714202..1715650] [gbkey=CDS],0.7820615,2.35E-14
977,"NM_001343777.1 Arabidopsis thaliana Serine carboxypeptidase S28 family protein (AT5G22860), mRNA",AT5G22860,lcl|NZ_CP072120.1_cds_WP_094031282.1_1084 [locus_tag=J5X95_RS05535] [db_xref=GeneID:75092969] [protein=MFS transporter] [protein_id=WP_094031282.1] [location=1085526..1086743] [gbkey=CDS],0.7820336,2.38E-14
978,"NM_001339863.1 Arabidopsis thaliana villin 3 (VLN3), mRNA",VLN3,lcl|NZ_CP072120.1_cds_WP_015240544.1_1011 [locus_tag=J5X95_RS05170] [db_xref=GeneID:75092896] [protein=LysR family transcriptional regulator] [protein_id=WP_015240544.1] [location=complement(1010289..1011176)] [gbkey=CDS],0.7820212,2.38E-14
979,"NM_001343022.1 Arabidopsis thaliana SNF1-related protein kinase 2.1 (SNRK2.1), mRNA",SNRK2.1,lcl|NZ_CP072120.1_cds_WP_042635653.1_1719 [locus_tag=J5X95_RS08710] [db_xref=GeneID:75093602] [protein=AIPR family protein] [protein_id=WP_042635653.1] [location=1714202..1715650] [gbkey=CDS],0.781943,2.40E-14
980,"NM_103099.2 Arabidopsis thaliana glucuronoxylan 4-O-methyltransferase-like protein (DUF579) (GXMT1), mRNA",GXMT1,lcl|NZ_CP072120.1_cds_WP_160222868.1_2327 [locus_tag=J5X95_RS12010] [db_xref=GeneID:75094257] [protein=cupin domain-containing protein] [protein_id=WP_160222868.1] [location=2346208..2346573] [gbkey=CDS],0.7819321,2.40E-14
981,"NM_001340440.1 Arabidopsis thaliana G-type lectin S-receptor-like Serine/Threonine-kinase (AT4G03230), partial mRNA",AT4G03230,lcl|NZ_CP072120.1_cds_WP_061046712.1_3663 [locus_tag=J5X95_RS18780] [db_xref=GeneID:75095603] [protein=hypothetical protein] [protein_id=WP_061046712.1] [location=complement(3838660..3839325)] [gbkey=CDS],0.781929,2.40E-14
982,"NM_001343670.1 Arabidopsis thaliana myosin family protein with Dil (XIK), partial mRNA",XIK,lcl|NZ_CP072120.1_cds_WP_015239353.1_2506 [locus_tag=J5X95_RS12940] [db_xref=GeneID:75094441] [protein=YcaO-like family protein] [protein_id=WP_015239353.1] [location=2528757..2530103] [gbkey=CDS],0.7819003,2.40E-14
983,"NM_105257.2 Arabidopsis thaliana Disease resistance protein (TIR-NBS-LRR class) family (AT1G65850), partial mRNA",AT1G65850,lcl|NZ_CP072120.1_cds_WP_124934970.1_3865 [locus_tag=J5X95_RS19790] [db_xref=GeneID:75095804] [protein=glycosyltransferase] [protein_id=WP_124934970.1] [location=complement(4004355..4005845)] [gbkey=CDS],0.7818865,2.42E-14
984,"NM_105257.2 Arabidopsis thaliana Disease resistance protein (TIR-NBS-LRR class) family (AT1G65850), partial mRNA",AT1G65850,lcl|NZ_CP072120.1_cds_WP_124934970.1_3920 [locus_tag=J5X95_RS20060] [db_xref=GeneID:75095858] [protein=glycosyltransferase] [protein_id=WP_124934970.1] [location=complement(4047547..4049037)] [gbkey=CDS],0.7818865,2.42E-14
985,"NM_130232.4 Arabidopsis thaliana CCT motif family protein (AT2G46670), partial mRNA",AT2G46670,lcl|NZ_CP072120.1_cds_WP_094031746.1_3587 [locus_tag=J5X95_RS18405] [db_xref=GeneID:75095528] [protein=DUF1430 domain-containing protein] [protein_id=WP_094031746.1] [location=3695867..3698032] [gbkey=CDS],0.7818812,2.42E-14
986,"NM_201704.2 Arabidopsis thaliana replication protein A 1A (RPA1A), mRNA",RPA1A,lcl|NZ_CP072120.1_cds_J5X95_RS11970_2319 [locus_tag=J5X95_RS11970] [db_xref=GeneID:75094249] [protein=MBL fold metallo-hydrolase] [pseudo=true] [location=2339521..2340685] [gbkey=CDS],0.7818691,2.42E-14
987,"NM_106284.5 Arabidopsis thaliana Plant regulator RWP-RK family protein (AT1G76350), mRNA",AT1G76350,lcl|NZ_CP072120.1_cds_WP_042635653.1_1719 [locus_tag=J5X95_RS08710] [db_xref=GeneID:75093602] [protein=AIPR family protein] [protein_id=WP_042635653.1] [location=1714202..1715650] [gbkey=CDS],0.7818417,2.44E-14
988,"NM_001343323.1 Arabidopsis thaliana Leucine-rich repeat protein kinase family protein (AT5G14210), partial mRNA",AT5G14210,lcl|NZ_CP072121.1_cds_WP_073982235.1_3979 [locus_tag=J5X95_RS20345] [db_xref=GeneID:75095914] [protein=hypothetical protein] [protein_id=WP_073982235.1] [location=complement(32491..33114)] [gbkey=CDS],0.7818224,2.44E-14
989,"NM_001341182.1 Arabidopsis thaliana disease resistance protein (TIR-NBS class) (RLM3), mRNA",RLM3,lcl|NZ_CP072120.1_cds_J5X95_RS11970_2319 [locus_tag=J5X95_RS11970] [db_xref=GeneID:75094249] [protein=MBL fold metallo-hydrolase] [pseudo=true] [location=2339521..2340685] [gbkey=CDS],0.7818107,2.44E-14
990,"NR_144211.1 Arabidopsis thaliana uncharacterized misc_RNA (AT5G00650), miscRNA",AT5G00650,lcl|NZ_CP072120.1_cds_WP_124934981.1_17 [locus_tag=J5X95_RS00085] [db_xref=GeneID:75091882] [protein=hypothetical protein] [protein_id=WP_124934981.1] [location=complement(10098..11030)] [gbkey=CDS],0.7817757,2.44E-14
991,"NR_144211.1 Arabidopsis thaliana uncharacterized misc_RNA (AT5G00650), miscRNA",AT5G00650,lcl|NZ_CP072120.1_cds_WP_124934981.1_3891 [locus_tag=J5X95_RS19920] [db_xref=GeneID:75095830] [protein=hypothetical protein] [protein_id=WP_124934981.1] [location=complement(4029851..4030783)] [gbkey=CDS],0.7817757,2.44E-14
992,"NM_101927.4 Arabidopsis thaliana RAD3-like DNA-binding helicase protein (AT1G20750), partial mRNA",AT1G20750,lcl|NZ_CP072120.1_cds_WP_227749559.1_2233 [locus_tag=J5X95_RS11505] [db_xref=GeneID:75094159] [protein=hypothetical protein] [protein_id=WP_227749559.1] [location=2269348..2270538] [gbkey=CDS],0.7817396,2.46E-14
993,"NM_201741.2 Arabidopsis thaliana RING/U-box superfamily protein (MBR1), mRNA",MBR1,lcl|NZ_CP072120.1_cds_WP_124934969.1_3863 [locus_tag=J5X95_RS19780] [db_xref=GeneID:75095802] [protein=hypothetical protein] [protein_id=WP_124934969.1] [location=4001696..4003387] [gbkey=CDS],0.781707,2.49E-14
994,"NM_201741.2 Arabidopsis thaliana RING/U-box superfamily protein (MBR1), mRNA",MBR1,lcl|NZ_CP072120.1_cds_WP_124934969.1_3918 [locus_tag=J5X95_RS20050] [db_xref=GeneID:75095856] [protein=hypothetical protein] [protein_id=WP_124934969.1] [location=4044888..4046579] [gbkey=CDS],0.781707,2.49E-14
995,"NM_001339007.1 Arabidopsis thaliana kxDL motif protein (AT3G29130), mRNA",AT3G29130,lcl|NZ_CP072120.1_cds_WP_132106656.1_2006 [locus_tag=J5X95_RS10380] [db_xref=GeneID:75093936] [protein=ATP-binding protein] [protein_id=WP_132106656.1] [location=2015037..2017448] [gbkey=CDS],0.7816222,2.49E-14
996,"NM_103352.1 Arabidopsis thaliana transmembrane protein, putative (DUF1985) (AT1G36970), partial mRNA",AT1G36970,lcl|NZ_CP072120.1_cds_WP_025285238.1_1013 [locus_tag=J5X95_RS05180] [db_xref=GeneID:75092898] [protein=2-dehydropantoate 2-reductase] [protein_id=WP_025285238.1] [location=1012058..1013098] [gbkey=CDS],0.7816152,2.49E-14
997,"NM_001342358.1 Arabidopsis thaliana MUTL protein homolog 3 (MLH3), partial mRNA",MLH3,lcl|NZ_CP072121.1_cds_WP_219371684.1_4007 [locus_tag=J5X95_RS20480] [db_xref=GeneID:75095941] [protein=type IV secretory system conjugative DNA transfer family protein] [protein_id=WP_219371684.1] [location=57422..59782] [gbkey=CDS],0.7816106,2.49E-14
998,"NM_203193.3 Arabidopsis thaliana Haloacid dehalogenase-like hydrolase (HAD) superfamily protein (ATTPPA), mRNA",ATTPPA,lcl|NZ_CP072121.1_cds_WP_073982235.1_3979 [locus_tag=J5X95_RS20345] [db_xref=GeneID:75095914] [protein=hypothetical protein] [protein_id=WP_073982235.1] [location=complement(32491..33114)] [gbkey=CDS],0.7815872,2.51E-14
999,"NM_202241.2 Arabidopsis thaliana Pheophorbide a oxygenase family protein with Rieske 2Fe-2S domain-containing protein (CH1), mRNA",CH1,lcl|NZ_CP072120.1_cds_WP_124935038.1_966 [locus_tag=J5X95_RS04945] [db_xref=GeneID:75092851] [protein=hypothetical protein] [protein_id=WP_124935038.1] [location=970144..971148] [gbkey=CDS],0.7815815,2.51E-14
1000,"NM_148309.1 Arabidopsis thaliana CDC68-like protein (AT4G10695), partial mRNA",AT4G10695,lcl|NZ_CP072120.1_cds_WP_124934969.1_3863 [locus_tag=J5X95_RS19780] [db_xref=GeneID:75095802] [protein=hypothetical protein] [protein_id=WP_124934969.1] [location=4001696..4003387] [gbkey=CDS],0.7815683,2.51E-14
1001,"NM_148309.1 Arabidopsis thaliana CDC68-like protein (AT4G10695), partial mRNA",AT4G10695,lcl|NZ_CP072120.1_cds_WP_124934969.1_3918 [locus_tag=J5X95_RS20050] [db_xref=GeneID:75095856] [protein=hypothetical protein] [protein_id=WP_124934969.1] [location=4044888..4046579] [gbkey=CDS],0.7815683,2.51E-14
1002,"NM_001338968.1 Arabidopsis thaliana transmembrane protein, putative (DUF1216) (AT3G28770), mRNA",AT3G28770,lcl|NZ_CP072120.1_cds_WP_094031875.1_569 [locus_tag=J5X95_RS02855] [db_xref=GeneID:75092435] [protein=TIGR04141 family sporadically distributed protein] [protein_id=WP_094031875.1] [location=complement(560406..562022)] [gbkey=CDS],0.781559,2.53E-14
1003,"NM_001340739.1 Arabidopsis thaliana AGAMOUS-like 14 (AGL14), mRNA",AGL14,lcl|NZ_CP072120.1_cds_WP_032869333.1_1650 [locus_tag=J5X95_RS08370] [db_xref=GeneID:75093534] [protein=hypothetical protein] [protein_id=WP_032869333.1] [location=complement(1636182..1636628)] [gbkey=CDS],0.7815588,2.53E-14
1004,"NM_101182.4 Arabidopsis thaliana nucleoporin GLE1-like protein (GLE1), mRNA",GLE1,lcl|NZ_CP072120.1_cds_J5X95_RS11970_2319 [locus_tag=J5X95_RS11970] [db_xref=GeneID:75094249] [protein=MBL fold metallo-hydrolase] [pseudo=true] [location=2339521..2340685] [gbkey=CDS],0.7815303,2.53E-14
1005,"NM_102930.3 Arabidopsis thaliana cystic fibrosis transmembrane conductance regulator (AT1G31940), mRNA",AT1G31940,lcl|NZ_CP072120.1_cds_WP_020956390.1_1200 [locus_tag=J5X95_RS06125] [db_xref=GeneID:75093087] [protein=PrpF domain-containing protein] [protein_id=WP_020956390.1] [location=1198122..1199252] [gbkey=CDS],0.7814917,2.53E-14
1006,"NM_100178.3 Arabidopsis thaliana WEE1-like kinase (WEE1), mRNA",WEE1,lcl|NZ_CP072121.1_cds_WP_216119381.1_3984 [locus_tag=J5X95_RS20370] [db_xref=GeneID:75095919] [protein=tetratricopeptide repeat protein] [protein_id=WP_216119381.1] [location=38211..39311] [gbkey=CDS],0.7814521,2.55E-14
1007,"NM_001340867.1 Arabidopsis thaliana Late embryogenesis abundant protein (LEA) family protein (UNE15), mRNA",UNE15,lcl|NZ_CP072120.1_cds_WP_032871331.1_3132 [locus_tag=J5X95_RS16150] [db_xref=GeneID:75095079] [protein=glycosyl hydrolase family 18 protein] [protein_id=WP_032871331.1] [location=3148512..3149447] [gbkey=CDS],0.7814269,2.58E-14
1008,"NM_001338762.1 Arabidopsis thaliana Hydroxyproline-rich glycoprotein family protein (CHUP1), mRNA",CHUP1,lcl|NZ_CP072120.1_cds_WP_012118623.1_1347 [locus_tag=J5X95_RS06865] [db_xref=GeneID:75093234] [protein=DUF1851 domain-containing protein] [protein_id=WP_012118623.1] [location=complement(1354340..1354882)] [gbkey=CDS],0.7813894,2.58E-14
1009,"NM_001340977.1 Arabidopsis thaliana Acyl-CoA N-acyltransferase with RING/FYVE/PHD-type zinc finger protein (AT4G14920), partial mRNA",AT4G14920,lcl|NZ_CP072120.1_cds_WP_124935038.1_966 [locus_tag=J5X95_RS04945] [db_xref=GeneID:75092851] [protein=hypothetical protein] [protein_id=WP_124935038.1] [location=970144..971148] [gbkey=CDS],0.7813872,2.58E-14
1010,"NM_100703.5 Arabidopsis thaliana no vein-like protein (NVL), partial mRNA",NVL,lcl|NZ_CP072121.1_cds_WP_216119381.1_3984 [locus_tag=J5X95_RS20370] [db_xref=GeneID:75095919] [protein=tetratricopeptide repeat protein] [protein_id=WP_216119381.1] [location=38211..39311] [gbkey=CDS],0.7813671,2.58E-14
1011,"NM_001340361.1 Arabidopsis thaliana transcription coactivator (AT4G02110), mRNA",AT4G02110,lcl|NZ_CP072120.1_cds_WP_032866675.1_437 [locus_tag=J5X95_RS02185] [db_xref=GeneID:75092302] [protein=AAA family ATPase] [protein_id=WP_032866675.1] [location=complement(425537..426073)] [gbkey=CDS],0.7813628,2.58E-14
1012,"NM_001345711.1 Arabidopsis thaliana UDP-Glycosyltransferase superfamily protein (AT5G65685), mRNA",AT5G65685,lcl|NZ_CP072120.1_cds_WP_132106656.1_2006 [locus_tag=J5X95_RS10380] [db_xref=GeneID:75093936] [protein=ATP-binding protein] [protein_id=WP_132106656.1] [location=2015037..2017448] [gbkey=CDS],0.7813487,2.58E-14
1013,"NM_001341850.1 Arabidopsis thaliana P-loop containing nucleoside triphosphate hydrolases superfamily protein (VIIIB), partial mRNA",VIIIB,lcl|NZ_CP072120.1_cds_WP_042635653.1_1719 [locus_tag=J5X95_RS08710] [db_xref=GeneID:75093602] [protein=AIPR family protein] [protein_id=WP_042635653.1] [location=1714202..1715650] [gbkey=CDS],0.7813422,2.58E-14
1014,"NM_001341928.1 Arabidopsis thaliana L-tyrosine decarboxylase (TYRDC), mRNA",TYRDC,lcl|NZ_CP072120.1_cds_WP_094031282.1_1084 [locus_tag=J5X95_RS05535] [db_xref=GeneID:75092969] [protein=MFS transporter] [protein_id=WP_094031282.1] [location=1085526..1086743] [gbkey=CDS],0.7813076,2.60E-14
1015,"NM_127933.3 Arabidopsis thaliana Itga6 (Protein of unknown function, DUF547) (AT2G23700), mRNA",AT2G23700,lcl|NZ_CP072120.1_cds_WP_012118715.1_1515 [locus_tag=J5X95_RS07700] [db_xref=GeneID:75093400] [protein=response regulator transcription factor] [protein_id=WP_012118715.1] [location=complement(1508220..1508918)] [gbkey=CDS],0.7812984,2.60E-14
1016,"NM_001341928.1 Arabidopsis thaliana L-tyrosine decarboxylase (TYRDC), mRNA",TYRDC,lcl|NZ_CP072120.1_cds_WP_032871331.1_3132 [locus_tag=J5X95_RS16150] [db_xref=GeneID:75095079] [protein=glycosyl hydrolase family 18 protein] [protein_id=WP_032871331.1] [location=3148512..3149447] [gbkey=CDS],0.7811974,2.62E-14
1017,"NR_144112.1 Arabidopsis thaliana other RNA (AT4G16748), ncRNA",AT4G16748,lcl|NZ_CP072120.1_cds_WP_219371618.1_3526 [locus_tag=J5X95_RS18110] [db_xref=GeneID:75095470] [protein=hypothetical protein] [protein_id=WP_219371618.1] [location=3645151..3646263] [gbkey=CDS],0.7811314,2.66E-14
1018,"NM_148079.2 Arabidopsis thaliana Polynucleotidyl transferase, ribonuclease H-like superfamily protein (AT5G42965), partial mRNA",AT5G42965,lcl|NZ_CP072121.1_cds_WP_073982235.1_3979 [locus_tag=J5X95_RS20345] [db_xref=GeneID:75095914] [protein=hypothetical protein] [protein_id=WP_073982235.1] [location=complement(32491..33114)] [gbkey=CDS],0.7811274,2.66E-14
1019,"NM_128431.3 Arabidopsis thaliana AGAMOUS-like 46 (AGL46), mRNA",AGL46,lcl|NZ_CP072120.1_cds_WP_124934981.1_17 [locus_tag=J5X95_RS00085] [db_xref=GeneID:75091882] [protein=hypothetical protein] [protein_id=WP_124934981.1] [location=complement(10098..11030)] [gbkey=CDS],0.7811152,2.66E-14
1020,"NM_128431.3 Arabidopsis thaliana AGAMOUS-like 46 (AGL46), mRNA",AGL46,lcl|NZ_CP072120.1_cds_WP_124934981.1_3891 [locus_tag=J5X95_RS19920] [db_xref=GeneID:75095830] [protein=hypothetical protein] [protein_id=WP_124934981.1] [location=complement(4029851..4030783)] [gbkey=CDS],0.7811152,2.66E-14
1021,"NM_001340210.1 Arabidopsis thaliana kinase superfamily protein (AT3G63340), partial mRNA",AT3G63340,lcl|NZ_CP072120.1_cds_WP_227749559.1_2233 [locus_tag=J5X95_RS11505] [db_xref=GeneID:75094159] [protein=hypothetical protein] [protein_id=WP_227749559.1] [location=2269348..2270538] [gbkey=CDS],0.7811098,2.66E-14
1022,"NR_140756.1 Arabidopsis thaliana other RNA (AT2G42835), lncRNA",AT2G42835,lcl|NZ_CP072120.1_cds_WP_132106656.1_2006 [locus_tag=J5X95_RS10380] [db_xref=GeneID:75093936] [protein=ATP-binding protein] [protein_id=WP_132106656.1] [location=2015037..2017448] [gbkey=CDS],0.7810661,2.66E-14
1023,"NM_127600.3 Arabidopsis thaliana RNA-binding ASCH domain protein (AT2G20410), mRNA",AT2G20410,lcl|NZ_CP072120.1_cds_WP_094031422.1_1720 [locus_tag=J5X95_RS08715] [db_xref=GeneID:75093603] [protein=restriction endonuclease] [protein_id=WP_094031422.1] [location=1715634..1716470] [gbkey=CDS],0.7810643,2.66E-14
1024,"NM_101115.3 Arabidopsis thaliana armadillo repeat kinesin 3 (ARK3), mRNA",ARK3,lcl|NZ_CP072120.1_cds_WP_042635653.1_1719 [locus_tag=J5X95_RS08710] [db_xref=GeneID:75093602] [protein=AIPR family protein] [protein_id=WP_042635653.1] [location=1714202..1715650] [gbkey=CDS],0.781054,2.69E-14
1025,"NM_127969.3 Arabidopsis thaliana QWRF motif protein (DUF566) (QWRF4), mRNA",QWRF4,lcl|NZ_CP072120.1_cds_WP_099320031.1_2029 [locus_tag=J5X95_RS10495] [db_xref=GeneID:75093959] [protein=hypothetical protein] [protein_id=WP_099320031.1] [location=2037899..2039101] [gbkey=CDS],0.7810415,2.69E-14
1026,"NM_104599.5 Arabidopsis thaliana beta carbonic anhydrase 6 (BCA6), mRNA",BCA6,lcl|NZ_CP072120.1_cds_WP_124934981.1_17 [locus_tag=J5X95_RS00085] [db_xref=GeneID:75091882] [protein=hypothetical protein] [protein_id=WP_124934981.1] [location=complement(10098..11030)] [gbkey=CDS],0.7810368,2.69E-14
1027,"NM_104599.5 Arabidopsis thaliana beta carbonic anhydrase 6 (BCA6), mRNA",BCA6,lcl|NZ_CP072120.1_cds_WP_124934981.1_3891 [locus_tag=J5X95_RS19920] [db_xref=GeneID:75095830] [protein=hypothetical protein] [protein_id=WP_124934981.1] [location=complement(4029851..4030783)] [gbkey=CDS],0.7810368,2.69E-14
1028,"NM_001341661.1 Arabidopsis thaliana EMBRYO DEFECTIVE 140 (EMB140), mRNA",EMB140,lcl|NZ_CP072120.1_cds_WP_100001458.1_3515 [locus_tag=J5X95_RS18060] [db_xref=GeneID:75095461] [protein=xylose repressor] [protein_id=WP_100001458.1] [location=complement(3632669..3633823)] [gbkey=CDS],0.7810299,2.69E-14
1029,"NR_143974.1 Arabidopsis thaliana uncharacterized misc_RNA (AT4G02825), miscRNA",AT4G02825,lcl|NZ_CP072120.1_cds_WP_022553324.1_3662 [locus_tag=J5X95_RS18775] [db_xref=GeneID:75095602] [protein=SLATT domain-containing protein] [protein_id=WP_022553324.1] [location=complement(3837917..3838546)] [gbkey=CDS],0.7810231,2.71E-14
1030,"NM_179370.4 Arabidopsis thaliana gamma-adaptin 1 (GAMMA-ADAPTIN 1), mRNA",GAMMA-ADAPTIN 1,lcl|NZ_CP072120.1_cds_WP_076425519.1_2507 [locus_tag=J5X95_RS12945] [db_xref=GeneID:75094442] [protein=SagB/ThcOx family dehydrogenase] [protein_id=WP_076425519.1] [location=2530130..2530939] [gbkey=CDS],0.7809932,2.71E-14
1031,"NM_001344333.1 Arabidopsis thaliana A-kinase anchor-like protein (AT5G40450), mRNA",AT5G40450,lcl|NZ_CP072120.1_cds_WP_061046712.1_3663 [locus_tag=J5X95_RS18780] [db_xref=GeneID:75095603] [protein=hypothetical protein] [protein_id=WP_061046712.1] [location=complement(3838660..3839325)] [gbkey=CDS],0.7809808,2.71E-14
1032,"NM_103212.1 Arabidopsis thaliana General transcription factor 2-related zinc finger protein (AT1G35150), partial mRNA",AT1G35150,lcl|NZ_CP072120.1_cds_WP_025284279.1_2291 [locus_tag=J5X95_RS11820] [db_xref=GeneID:75094222] [protein=GNAT family N-acetyltransferase] [protein_id=WP_025284279.1] [location=2317162..2317611] [gbkey=CDS],0.780965,2.71E-14
1033,"NM_106025.4 Arabidopsis thaliana protein tyrosine kinase family protein (AT1G73660), mRNA",AT1G73660,lcl|NZ_CP072121.1_cds_WP_216119381.1_3984 [locus_tag=J5X95_RS20370] [db_xref=GeneID:75095919] [protein=tetratricopeptide repeat protein] [protein_id=WP_216119381.1] [location=38211..39311] [gbkey=CDS],0.7808234,2.75E-14
1034,"NM_100746.3 Arabidopsis thaliana Myosin family protein with Dil domain-containing protein (XIC), partial mRNA",XIC,lcl|NZ_CP072120.1_cds_WP_042635653.1_1719 [locus_tag=J5X95_RS08710] [db_xref=GeneID:75093602] [protein=AIPR family protein] [protein_id=WP_042635653.1] [location=1714202..1715650] [gbkey=CDS],0.7808228,2.75E-14
1035,"NM_202319.1 Arabidopsis thaliana Plant thionin family protein (AT1G58242), mRNA",AT1G58242,lcl|NZ_CP072120.1_cds_WP_017418641.1_1571 [locus_tag=J5X95_RS07980] [db_xref=GeneID:75093456] [protein=ATP-binding cassette domain-containing protein] [protein_id=WP_017418641.1] [location=complement(1558076..1558717)] [gbkey=CDS],0.7808116,2.75E-14
1036,"NM_001342406.1 Arabidopsis thaliana NAC domain containing protein 76 (NAC076), mRNA",NAC076,lcl|NZ_CP072120.1_cds_WP_007407643.1_1472 [locus_tag=J5X95_RS07485] [db_xref=GeneID:75093357] [protein=hypothetical protein] [protein_id=WP_007407643.1] [location=1466796..1467077] [gbkey=CDS],0.7807884,2.78E-14
1037,"NM_001338386.1 Arabidopsis thaliana autophagy 2 (ATG2), mRNA",ATG2,lcl|NZ_CP072120.1_cds_WP_132106656.1_2006 [locus_tag=J5X95_RS10380] [db_xref=GeneID:75093936] [protein=ATP-binding protein] [protein_id=WP_132106656.1] [location=2015037..2017448] [gbkey=CDS],0.7807804,2.78E-14
1038,"NM_001339935.1 Arabidopsis thaliana Integrin-linked protein kinase family (AT3G58760), mRNA",AT3G58760,lcl|NZ_CP072120.1_cds_WP_124934969.1_3863 [locus_tag=J5X95_RS19780] [db_xref=GeneID:75095802] [protein=hypothetical protein] [protein_id=WP_124934969.1] [location=4001696..4003387] [gbkey=CDS],0.780719,2.80E-14
1039,"NM_001339935.1 Arabidopsis thaliana Integrin-linked protein kinase family (AT3G58760), mRNA",AT3G58760,lcl|NZ_CP072120.1_cds_WP_124934969.1_3918 [locus_tag=J5X95_RS20050] [db_xref=GeneID:75095856] [protein=hypothetical protein] [protein_id=WP_124934969.1] [location=4044888..4046579] [gbkey=CDS],0.780719,2.80E-14
1040,"NM_179565.2 Arabidopsis thaliana ACT domain repeat 3 (ACR3), mRNA",ACR3,lcl|NZ_CP072120.1_cds_WP_042635655.1_1721 [locus_tag=J5X95_RS08720] [db_xref=GeneID:75093604] [protein=ATP-binding protein] [protein_id=WP_042635655.1] [location=complement(1716607..1718457)] [gbkey=CDS],0.7807142,2.80E-14
1041,"NM_001345818.1 Arabidopsis thaliana small RNA degrading nuclease 3 (SDN3), partial mRNA",SDN3,lcl|NZ_CP072120.1_cds_WP_094031422.1_1720 [locus_tag=J5X95_RS08715] [db_xref=GeneID:75093603] [protein=restriction endonuclease] [protein_id=WP_094031422.1] [location=1715634..1716470] [gbkey=CDS],0.7806856,2.80E-14
1042,"NM_128626.1 Arabidopsis thaliana Protein kinase superfamily protein (AT2G30730), partial mRNA",AT2G30730,lcl|NZ_CP072120.1_cds_WP_032871331.1_3132 [locus_tag=J5X95_RS16150] [db_xref=GeneID:75095079] [protein=glycosyl hydrolase family 18 protein] [protein_id=WP_032871331.1] [location=3148512..3149447] [gbkey=CDS],0.7806764,2.80E-14
1043,"NM_001341309.1 Arabidopsis thaliana K-box region and MADS-box transcription factor family protein (AG), mRNA",AG,lcl|NZ_CP072120.1_cds_WP_077411092.1_1348 [locus_tag=J5X95_RS06870] [db_xref=GeneID:75093235] [protein=polymorphic toxin type 15 domain-containing protein] [protein_id=WP_077411092.1] [location=complement(1354883..1355506)] [gbkey=CDS],0.7806659,2.82E-14
1044,"NM_001341186.1 Arabidopsis thaliana disease resistance protein (TIR-NBS class) (RLM3), mRNA",RLM3,lcl|NZ_CP072120.1_cds_WP_014418178.1_3864 [locus_tag=J5X95_RS19785] [db_xref=GeneID:75095803] [protein=hypothetical protein] [protein_id=WP_014418178.1] [location=4003568..4004260] [gbkey=CDS],0.7806429,2.82E-14
1045,"NM_001341186.1 Arabidopsis thaliana disease resistance protein (TIR-NBS class) (RLM3), mRNA",RLM3,lcl|NZ_CP072120.1_cds_WP_014418178.1_3919 [locus_tag=J5X95_RS20055] [db_xref=GeneID:75095857] [protein=hypothetical protein] [protein_id=WP_014418178.1] [location=4046760..4047452] [gbkey=CDS],0.7806429,2.82E-14
1046,"NM_001343777.1 Arabidopsis thaliana Serine carboxypeptidase S28 family protein (AT5G22860), mRNA",AT5G22860,lcl|NZ_CP072120.1_cds_WP_227749542.1_833 [locus_tag=J5X95_RS20750] [db_xref=GeneID:75095994] [protein=SH3 domain-containing protein] [protein_id=WP_227749542.1] [location=complement(834219..835178)] [gbkey=CDS],0.7806302,2.84E-14
1047,"NM_001341998.1 Arabidopsis thaliana Urb2/Npa2 family protein (AT4G30150), mRNA",AT4G30150,lcl|NZ_CP072121.1_cds_WP_219371684.1_4007 [locus_tag=J5X95_RS20480] [db_xref=GeneID:75095941] [protein=type IV secretory system conjugative DNA transfer family protein] [protein_id=WP_219371684.1] [location=57422..59782] [gbkey=CDS],0.7805742,2.84E-14
1048,"NM_127252.5 Arabidopsis thaliana Major facilitator superfamily protein (AT2G16990), mRNA",AT2G16990,lcl|NZ_CP072121.1_cds_WP_073982235.1_3979 [locus_tag=J5X95_RS20345] [db_xref=GeneID:75095914] [protein=hypothetical protein] [protein_id=WP_073982235.1] [location=complement(32491..33114)] [gbkey=CDS],0.7804992,2.89E-14
1049,"NM_001343982.1 Arabidopsis thaliana serine hydroxymethyltransferase 2 (SHM2), mRNA",SHM2,lcl|NZ_CP072120.1_cds_WP_017418641.1_1571 [locus_tag=J5X95_RS07980] [db_xref=GeneID:75093456] [protein=ATP-binding cassette domain-containing protein] [protein_id=WP_017418641.1] [location=complement(1558076..1558717)] [gbkey=CDS],0.7804853,2.89E-14
1050,"NM_103670.1 Arabidopsis thaliana F-box and associated interaction domains-containing protein (AT1G47765), partial mRNA",AT1G47765,lcl|NZ_CP072120.1_cds_WP_094031282.1_1084 [locus_tag=J5X95_RS05535] [db_xref=GeneID:75092969] [protein=MFS transporter] [protein_id=WP_094031282.1] [location=1085526..1086743] [gbkey=CDS],0.7804679,2.89E-14
1051,"NM_001342798.1 Arabidopsis thaliana uncharacterized protein (AT5G04937), partial mRNA",AT5G04937,lcl|NZ_CP072120.1_cds_WP_032871331.1_3132 [locus_tag=J5X95_RS16150] [db_xref=GeneID:75095079] [protein=glycosyl hydrolase family 18 protein] [protein_id=WP_032871331.1] [location=3148512..3149447] [gbkey=CDS],0.7804037,2.91E-14
1052,"NM_126033.2 Arabidopsis thaliana Lateral root primordium (LRP) protein-like protein (SHI), mRNA",SHI,lcl|NZ_CP072120.1_cds_WP_124934969.1_3863 [locus_tag=J5X95_RS19780] [db_xref=GeneID:75095802] [protein=hypothetical protein] [protein_id=WP_124934969.1] [location=4001696..4003387] [gbkey=CDS],0.7803899,2.93E-14
1053,"NM_126033.2 Arabidopsis thaliana Lateral root primordium (LRP) protein-like protein (SHI), mRNA",SHI,lcl|NZ_CP072120.1_cds_WP_124934969.1_3918 [locus_tag=J5X95_RS20050] [db_xref=GeneID:75095856] [protein=hypothetical protein] [protein_id=WP_124934969.1] [location=4044888..4046579] [gbkey=CDS],0.7803899,2.93E-14
1054,"NM_179565.2 Arabidopsis thaliana ACT domain repeat 3 (ACR3), mRNA",ACR3,lcl|NZ_CP072120.1_cds_WP_219371618.1_3526 [locus_tag=J5X95_RS18110] [db_xref=GeneID:75095470] [protein=hypothetical protein] [protein_id=WP_219371618.1] [location=3645151..3646263] [gbkey=CDS],0.7803811,2.93E-14
1055,"NM_001345176.1 Arabidopsis thaliana calcineurin B-like protein 2 (CBL2), mRNA",CBL2,lcl|NZ_CP072120.1_cds_WP_042635653.1_1719 [locus_tag=J5X95_RS08710] [db_xref=GeneID:75093602] [protein=AIPR family protein] [protein_id=WP_042635653.1] [location=1714202..1715650] [gbkey=CDS],0.7803103,2.93E-14
1056,"NM_128273.3 Arabidopsis thaliana abscisic aldehyde oxidase 3 (AAO3), mRNA",AAO3,lcl|NZ_CP072120.1_cds_WP_124935038.1_966 [locus_tag=J5X95_RS04945] [db_xref=GeneID:75092851] [protein=hypothetical protein] [protein_id=WP_124935038.1] [location=970144..971148] [gbkey=CDS],0.7802904,2.95E-14
1057,"NM_001341962.1 Arabidopsis thaliana NAC domain containing protein 75 (NAC075), mRNA",NAC075,lcl|NZ_CP072120.1_cds_WP_124934981.1_17 [locus_tag=J5X95_RS00085] [db_xref=GeneID:75091882] [protein=hypothetical protein] [protein_id=WP_124934981.1] [location=complement(10098..11030)] [gbkey=CDS],0.7802802,2.95E-14
1058,"NM_001341962.1 Arabidopsis thaliana NAC domain containing protein 75 (NAC075), mRNA",NAC075,lcl|NZ_CP072120.1_cds_WP_124934981.1_3891 [locus_tag=J5X95_RS19920] [db_xref=GeneID:75095830] [protein=hypothetical protein] [protein_id=WP_124934981.1] [location=complement(4029851..4030783)] [gbkey=CDS],0.7802802,2.95E-14
1059,"NM_001341606.1 Arabidopsis thaliana carboxyl-terminal peptidase (AT4G23365), mRNA",AT4G23365,lcl|NZ_CP072120.1_cds_WP_094031875.1_569 [locus_tag=J5X95_RS02855] [db_xref=GeneID:75092435] [protein=TIGR04141 family sporadically distributed protein] [protein_id=WP_094031875.1] [location=complement(560406..562022)] [gbkey=CDS],0.7802795,2.95E-14
1060,"NM_203111.2 Arabidopsis thaliana myosin heavy chain, cardiac protein (AT5G26770), mRNA",AT5G26770,lcl|NZ_CP072120.1_cds_WP_042635653.1_1719 [locus_tag=J5X95_RS08710] [db_xref=GeneID:75093602] [protein=AIPR family protein] [protein_id=WP_042635653.1] [location=1714202..1715650] [gbkey=CDS],0.7802731,2.95E-14
1061,"NM_001342196.1 Arabidopsis thaliana calmodulin-binding family protein (EDA39), mRNA",EDA39,lcl|NZ_CP072120.1_cds_WP_124935038.1_966 [locus_tag=J5X95_RS04945] [db_xref=GeneID:75092851] [protein=hypothetical protein] [protein_id=WP_124935038.1] [location=970144..971148] [gbkey=CDS],0.7802409,2.98E-14
1062,"NM_104060.4 Arabidopsis thaliana Leucine-rich repeat protein kinase family protein (AT1G51805), mRNA",AT1G51805,lcl|NZ_CP072120.1_cds_WP_061046712.1_3663 [locus_tag=J5X95_RS18780] [db_xref=GeneID:75095603] [protein=hypothetical protein] [protein_id=WP_061046712.1] [location=complement(3838660..3839325)] [gbkey=CDS],0.7802363,2.98E-14
1063,"NM_103164.2 Arabidopsis thaliana auxin response factor 21 (ARF21), partial mRNA",ARF21,lcl|NZ_CP072120.1_cds_WP_025285238.1_1013 [locus_tag=J5X95_RS05180] [db_xref=GeneID:75092898] [protein=2-dehydropantoate 2-reductase] [protein_id=WP_025285238.1] [location=1012058..1013098] [gbkey=CDS],0.7802332,2.98E-14
1064,"NM_103026.4 Arabidopsis thaliana Galactosyltransferase family protein (AT1G32930), mRNA",AT1G32930,lcl|NZ_CP072120.1_cds_WP_032871331.1_3132 [locus_tag=J5X95_RS16150] [db_xref=GeneID:75095079] [protein=glycosyl hydrolase family 18 protein] [protein_id=WP_032871331.1] [location=3148512..3149447] [gbkey=CDS],0.7802258,2.98E-14
1065,"NM_127907.4 Arabidopsis thaliana Cyclin-dependent kinase inhibitor family protein (ICK1), mRNA",ICK1,lcl|NZ_CP072120.1_cds_WP_014418178.1_3864 [locus_tag=J5X95_RS19785] [db_xref=GeneID:75095803] [protein=hypothetical protein] [protein_id=WP_014418178.1] [location=4003568..4004260] [gbkey=CDS],0.7801885,2.98E-14
1066,"NM_127907.4 Arabidopsis thaliana Cyclin-dependent kinase inhibitor family protein (ICK1), mRNA",ICK1,lcl|NZ_CP072120.1_cds_WP_014418178.1_3919 [locus_tag=J5X95_RS20055] [db_xref=GeneID:75095857] [protein=hypothetical protein] [protein_id=WP_014418178.1] [location=4046760..4047452] [gbkey=CDS],0.7801885,2.98E-14
1067,"NM_105910.4 Arabidopsis thaliana DUF1677 family protein (DUF1677) (AT1G72510), mRNA",AT1G72510,lcl|NZ_CP072121.1_cds_WP_219371682.1_4004 [locus_tag=J5X95_RS20465] [db_xref=GeneID:75095938] [protein=hypothetical protein] [protein_id=WP_219371682.1] [location=54595..54825] [gbkey=CDS],0.7801066,3.02E-14
1068,"NM_001340021.1 Arabidopsis thaliana Major facilitator superfamily protein (AT3G60070), mRNA",AT3G60070,lcl|NZ_CP072120.1_cds_WP_076425519.1_2507 [locus_tag=J5X95_RS12945] [db_xref=GeneID:75094442] [protein=SagB/ThcOx family dehydrogenase] [protein_id=WP_076425519.1] [location=2530130..2530939] [gbkey=CDS],0.7800512,3.04E-14
1069,"NM_103494.5 Arabidopsis thaliana ubiquitin interaction motif-containing protein (AT1G43690), mRNA",AT1G43690,lcl|NZ_CP072120.1_cds_WP_015240544.1_1011 [locus_tag=J5X95_RS05170] [db_xref=GeneID:75092896] [protein=LysR family transcriptional regulator] [protein_id=WP_015240544.1] [location=complement(1010289..1011176)] [gbkey=CDS],0.7800403,3.04E-14
1070,"NM_001344333.1 Arabidopsis thaliana A-kinase anchor-like protein (AT5G40450), mRNA",AT5G40450,lcl|NZ_CP072120.1_cds_WP_015239353.1_2506 [locus_tag=J5X95_RS12940] [db_xref=GeneID:75094441] [protein=YcaO-like family protein] [protein_id=WP_015239353.1] [location=2528757..2530103] [gbkey=CDS],0.780027,3.06E-14
1071,"NM_148328.3 Arabidopsis thaliana ABC-2 and Plant PDR ABC-type transporter family protein (ABCG43), partial mRNA",ABCG43,lcl|NZ_CP072120.1_cds_WP_015240544.1_1011 [locus_tag=J5X95_RS05170] [db_xref=GeneID:75092896] [protein=LysR family transcriptional regulator] [protein_id=WP_015240544.1] [location=complement(1010289..1011176)] [gbkey=CDS],0.7800235,3.06E-14
1072,"NM_001343415.1 Arabidopsis thaliana Mitochondrial substrate carrier family protein (AT5G15640), mRNA",AT5G15640,lcl|NZ_CP072120.1_cds_WP_042635658.1_1725 [locus_tag=J5X95_RS08740] [db_xref=GeneID:75093608] [protein=hypothetical protein] [protein_id=WP_042635658.1] [location=complement(1719847..1720542)] [gbkey=CDS],0.78001,3.06E-14
1073,"NM_128053.1 Arabidopsis thaliana transmembrane protein, putative (DUF239) (AT2G24950), partial mRNA",AT2G24950,lcl|NZ_CP072120.1_cds_WP_015239353.1_2506 [locus_tag=J5X95_RS12940] [db_xref=GeneID:75094441] [protein=YcaO-like family protein] [protein_id=WP_015239353.1] [location=2528757..2530103] [gbkey=CDS],0.7800036,3.06E-14
1074,"NM_179978.3 Arabidopsis thaliana tetratricopeptide repeat (TPR)-containing protein (APC7), mRNA",APC7,lcl|NZ_CP072120.1_cds_WP_100001458.1_3515 [locus_tag=J5X95_RS18060] [db_xref=GeneID:75095461] [protein=xylose repressor] [protein_id=WP_100001458.1] [location=complement(3632669..3633823)] [gbkey=CDS],0.7799844,3.06E-14
1075,"NM_128031.4 Arabidopsis thaliana Transcriptional factor B3 family protein (AT2G24700), mRNA",AT2G24700,lcl|NZ_CP072121.1_cds_WP_073982235.1_3979 [locus_tag=J5X95_RS20345] [db_xref=GeneID:75095914] [protein=hypothetical protein] [protein_id=WP_073982235.1] [location=complement(32491..33114)] [gbkey=CDS],0.7799521,3.06E-14
1076,"NM_001344031.1 Arabidopsis thaliana RECQ helicase SIM (RECQSIM), mRNA",RECQSIM,lcl|NZ_CP072120.1_cds_WP_015239353.1_2506 [locus_tag=J5X95_RS12940] [db_xref=GeneID:75094441] [protein=YcaO-like family protein] [protein_id=WP_015239353.1] [location=2528757..2530103] [gbkey=CDS],0.7798902,3.11E-14
1077,"NM_179476.3 Arabidopsis thaliana aldehyde dehydrogenase 7B4 (ALDH7B4), mRNA",ALDH7B4,lcl|NZ_CP072120.1_cds_WP_012116887.1_2310 [locus_tag=J5X95_RS11920] [db_xref=GeneID:75094240] [protein=NAD(P)-dependent alcohol dehydrogenase] [protein_id=WP_012116887.1] [location=complement(2331918..2332892)] [gbkey=CDS],0.77989,3.11E-14
1078,"NM_148266.1 Arabidopsis thaliana uncharacterized protein (AT4G07675), partial mRNA",AT4G07675,lcl|NZ_CP072120.1_cds_WP_094031282.1_1084 [locus_tag=J5X95_RS05535] [db_xref=GeneID:75092969] [protein=MFS transporter] [protein_id=WP_094031282.1] [location=1085526..1086743] [gbkey=CDS],0.779841,3.11E-14
1079,"NM_001343125.1 Arabidopsis thaliana Translation elongation factor EF1A/initiation factor IF2gamma family protein (AT5G10630), mRNA",AT5G10630,lcl|NZ_CP072120.1_cds_WP_061046548.1_1656 [locus_tag=J5X95_RS08400] [db_xref=GeneID:75093540] [protein=DUF3427 domain-containing protein] [protein_id=WP_061046548.1] [location=1644106..1647237] [gbkey=CDS],0.7798371,3.11E-14
1080,"NM_001341850.1 Arabidopsis thaliana P-loop containing nucleoside triphosphate hydrolases superfamily protein (VIIIB), partial mRNA",VIIIB,lcl|NZ_CP072121.1_cds_WP_073982218.1_4006 [locus_tag=J5X95_RS20475] [db_xref=GeneID:75095940] [protein=hypothetical protein] [protein_id=WP_073982218.1] [location=56815..57372] [gbkey=CDS],0.7798349,3.11E-14
1081,"NM_179763.4 Arabidopsis thaliana CBL-interacting protein kinase 3 (CIPK3), mRNA",CIPK3,lcl|NZ_CP072121.1_cds_WP_073982218.1_4006 [locus_tag=J5X95_RS20475] [db_xref=GeneID:75095940] [protein=hypothetical protein] [protein_id=WP_073982218.1] [location=56815..57372] [gbkey=CDS],0.7798222,3.13E-14
1082,"NR_140756.1 Arabidopsis thaliana other RNA (AT2G42835), lncRNA",AT2G42835,lcl|NZ_CP072120.1_cds_WP_042635653.1_1719 [locus_tag=J5X95_RS08710] [db_xref=GeneID:75093602] [protein=AIPR family protein] [protein_id=WP_042635653.1] [location=1714202..1715650] [gbkey=CDS],0.7797988,3.15E-14
1083,"NM_202540.1 Arabidopsis thaliana adenosine kinase 1 (ADK1), mRNA",ADK1,lcl|NZ_CP072120.1_cds_WP_042635653.1_1719 [locus_tag=J5X95_RS08710] [db_xref=GeneID:75093602] [protein=AIPR family protein] [protein_id=WP_042635653.1] [location=1714202..1715650] [gbkey=CDS],0.7797919,3.15E-14
1084,"NM_001341261.1 Arabidopsis thaliana SCP1-like small phosphatase 4b (SSP4b), mRNA",SSP4b,lcl|NZ_CP072120.1_cds_WP_099320010.1_1345 [locus_tag=J5X95_RS06855] [db_xref=GeneID:75093232] [protein=hypothetical protein] [protein_id=WP_099320010.1] [location=complement(1353092..1353592)] [gbkey=CDS],0.7797816,3.15E-14
1085,"NM_103538.1 Arabidopsis thaliana CELLULOSE SYNTHASE INTERACTIVE 2 (AT1G44120), partial mRNA",AT1G44120,lcl|NZ_CP072120.1_cds_WP_227749542.1_833 [locus_tag=J5X95_RS20750] [db_xref=GeneID:75095994] [protein=SH3 domain-containing protein] [protein_id=WP_227749542.1] [location=complement(834219..835178)] [gbkey=CDS],0.7797433,3.15E-14
1086,"NM_001342310.1 Arabidopsis thaliana xanthine dehydrogenase 2 (XDH2), mRNA",XDH2,lcl|NZ_CP072121.1_cds_WP_216119381.1_3984 [locus_tag=J5X95_RS20370] [db_xref=GeneID:75095919] [protein=tetratricopeptide repeat protein] [protein_id=WP_216119381.1] [location=38211..39311] [gbkey=CDS],0.779678,3.20E-14
1087,"NM_104793.3 Arabidopsis thaliana terpene synthase 04 (TPS04), mRNA",TPS04,lcl|NZ_CP072120.1_cds_WP_007409587.1_3130 [gene=ykvP] [locus_tag=J5X95_RS16140] [db_xref=GeneID:75095077] [protein=spore protein YkvP] [protein_id=WP_007409587.1] [location=3146973..3148172] [gbkey=CDS],0.7796708,3.20E-14
1088,"NM_128031.4 Arabidopsis thaliana Transcriptional factor B3 family protein (AT2G24700), mRNA",AT2G24700,lcl|NZ_CP072120.1_cds_WP_061046548.1_1656 [locus_tag=J5X95_RS08400] [db_xref=GeneID:75093540] [protein=DUF3427 domain-containing protein] [protein_id=WP_061046548.1] [location=1644106..1647237] [gbkey=CDS],0.7795327,3.24E-14
1089,"NM_001339969.1 Arabidopsis thaliana protein kinase family protein (GCN2), mRNA",GCN2,lcl|NZ_CP072121.1_cds_WP_073982235.1_3979 [locus_tag=J5X95_RS20345] [db_xref=GeneID:75095914] [protein=hypothetical protein] [protein_id=WP_073982235.1] [location=complement(32491..33114)] [gbkey=CDS],0.7795166,3.24E-14
1090,"NM_001341388.1 Arabidopsis thaliana FAR1-related sequence 1 (FRS1), mRNA",FRS1,lcl|NZ_CP072120.1_cds_WP_124935038.1_966 [locus_tag=J5X95_RS04945] [db_xref=GeneID:75092851] [protein=hypothetical protein] [protein_id=WP_124935038.1] [location=970144..971148] [gbkey=CDS],0.7794964,3.24E-14
1091,"NM_127480.4 Arabidopsis thaliana Leucine-rich repeat transmembrane protein kinase protein (AT2G19230), partial mRNA",AT2G19230,lcl|NZ_CP072120.1_cds_WP_042635653.1_1719 [locus_tag=J5X95_RS08710] [db_xref=GeneID:75093602] [protein=AIPR family protein] [protein_id=WP_042635653.1] [location=1714202..1715650] [gbkey=CDS],0.7794586,3.29E-14
1092,"NM_001345710.1 Arabidopsis thaliana UDP-Glycosyltransferase superfamily protein (AT5G65685), mRNA",AT5G65685,lcl|NZ_CP072120.1_cds_WP_076425521.1_2505 [locus_tag=J5X95_RS12935] [db_xref=GeneID:75094440] [protein=TOMM precursor leader peptide-binding protein] [protein_id=WP_076425521.1] [location=2527762..2528754] [gbkey=CDS],0.7794185,3.29E-14
1093,"NM_103162.2 Arabidopsis thaliana auxin response factor 22 (ARF22), partial mRNA",ARF22,lcl|NZ_CP072120.1_cds_WP_124934969.1_3863 [locus_tag=J5X95_RS19780] [db_xref=GeneID:75095802] [protein=hypothetical protein] [protein_id=WP_124934969.1] [location=4001696..4003387] [gbkey=CDS],0.7794016,3.29E-14
1094,"NM_103162.2 Arabidopsis thaliana auxin response factor 22 (ARF22), partial mRNA",ARF22,lcl|NZ_CP072120.1_cds_WP_124934969.1_3918 [locus_tag=J5X95_RS20050] [db_xref=GeneID:75095856] [protein=hypothetical protein] [protein_id=WP_124934969.1] [location=4044888..4046579] [gbkey=CDS],0.7794016,3.29E-14
1095,"NM_001338385.1 Arabidopsis thaliana autophagy 2 (ATG2), mRNA",ATG2,lcl|NZ_CP072120.1_cds_WP_124935038.1_966 [locus_tag=J5X95_RS04945] [db_xref=GeneID:75092851] [protein=hypothetical protein] [protein_id=WP_124935038.1] [location=970144..971148] [gbkey=CDS],0.7793913,3.29E-14
1096,"NM_001340544.1 Arabidopsis thaliana Trimeric LpxA-like enzymes superfamily protein (LpxD1), mRNA",LpxD1,lcl|NZ_CP072120.1_cds_WP_025650423.1_1574 [locus_tag=J5X95_RS07995] [db_xref=GeneID:75093459] [protein=hypothetical protein] [protein_id=WP_025650423.1] [location=complement(1560968..1561402)] [gbkey=CDS],0.779368,3.31E-14
1097,"NM_128244.4 Arabidopsis thaliana non-specific phospholipase C2 (NPC2), mRNA",NPC2,lcl|NZ_CP072120.1_cds_WP_017418641.1_1571 [locus_tag=J5X95_RS07980] [db_xref=GeneID:75093456] [protein=ATP-binding cassette domain-containing protein] [protein_id=WP_017418641.1] [location=complement(1558076..1558717)] [gbkey=CDS],0.7793526,3.33E-14
1098,"NM_106128.3 Arabidopsis thaliana tRNAse Z1 (TRZ1), mRNA",TRZ1,lcl|NZ_CP072120.1_cds_WP_100001458.1_3515 [locus_tag=J5X95_RS18060] [db_xref=GeneID:75095461] [protein=xylose repressor] [protein_id=WP_100001458.1] [location=complement(3632669..3633823)] [gbkey=CDS],0.7793345,3.33E-14
1099,"NM_126379.4 Arabidopsis thaliana O-fucosyltransferase family protein (AT2G03280), mRNA",AT2G03280,lcl|NZ_CP072120.1_cds_WP_015239353.1_2506 [locus_tag=J5X95_RS12940] [db_xref=GeneID:75094441] [protein=YcaO-like family protein] [protein_id=WP_015239353.1] [location=2528757..2530103] [gbkey=CDS],0.7792678,3.35E-14
1100,"NM_100188.1 Arabidopsis thaliana BEACH-DOMAIN HOMOLOG A1 (SPI), partial mRNA",SPI,lcl|NZ_CP072120.1_cds_WP_042635653.1_1719 [locus_tag=J5X95_RS08710] [db_xref=GeneID:75093602] [protein=AIPR family protein] [protein_id=WP_042635653.1] [location=1714202..1715650] [gbkey=CDS],0.7792249,3.38E-14
1101,"NM_001343808.1 Arabidopsis thaliana SWIB/MDM2, Plus-3 and GYF domain-containing protein (AT5G23480), mRNA",AT5G23480,lcl|NZ_CP072120.1_cds_WP_052250225.1_3590 [locus_tag=J5X95_RS18420] [db_xref=GeneID:75095531] [protein=hypothetical protein] [protein_id=WP_052250225.1] [location=3699174..3699443] [gbkey=CDS],0.7791852,3.38E-14
1102,"NM_126252.4 Arabidopsis thaliana Microtubule associated protein (MAP65/ASE1) family protein (ATMAP65-6), mRNA",ATMAP65-6,lcl|NZ_CP072120.1_cds_WP_014418178.1_3864 [locus_tag=J5X95_RS19785] [db_xref=GeneID:75095803] [protein=hypothetical protein] [protein_id=WP_014418178.1] [location=4003568..4004260] [gbkey=CDS],0.7791412,3.42E-14
1103,"NM_126252.4 Arabidopsis thaliana Microtubule associated protein (MAP65/ASE1) family protein (ATMAP65-6), mRNA",ATMAP65-6,lcl|NZ_CP072120.1_cds_WP_014418178.1_3919 [locus_tag=J5X95_RS20055] [db_xref=GeneID:75095857] [protein=hypothetical protein] [protein_id=WP_014418178.1] [location=4046760..4047452] [gbkey=CDS],0.7791412,3.42E-14
1104,"NM_001338759.1 Arabidopsis thaliana aminoalcoholphosphotransferase (AAPT2), mRNA",AAPT2,lcl|NZ_CP072120.1_cds_WP_015240544.1_1011 [locus_tag=J5X95_RS05170] [db_xref=GeneID:75092896] [protein=LysR family transcriptional regulator] [protein_id=WP_015240544.1] [location=complement(1010289..1011176)] [gbkey=CDS],0.7791341,3.42E-14
1105,"NM_001341605.1 Arabidopsis thaliana carboxyl-terminal peptidase (AT4G23355), mRNA",AT4G23355,lcl|NZ_CP072120.1_cds_WP_094031422.1_1720 [locus_tag=J5X95_RS08715] [db_xref=GeneID:75093603] [protein=restriction endonuclease] [protein_id=WP_094031422.1] [location=1715634..1716470] [gbkey=CDS],0.7791274,3.42E-14
1106,"NM_127838.3 Arabidopsis thaliana Major facilitator superfamily protein (AT2G22730), mRNA",AT2G22730,lcl|NZ_CP072121.1_cds_WP_073982235.1_3979 [locus_tag=J5X95_RS20345] [db_xref=GeneID:75095914] [protein=hypothetical protein] [protein_id=WP_073982235.1] [location=complement(32491..33114)] [gbkey=CDS],0.7791074,3.42E-14
1107,"NM_001343009.1 Arabidopsis thaliana Tetratricopeptide repeat (TPR)-like superfamily protein (SLG1), mRNA",SLG1,lcl|NZ_CP072120.1_cds_WP_041482441.1_3519 [locus_tag=J5X95_RS18080] [db_xref=GeneID:75095465] [protein=hypothetical protein] [protein_id=WP_041482441.1] [location=3640102..3640578] [gbkey=CDS],0.7791067,3.42E-14
1108,"NM_105237.2 Arabidopsis thaliana DegP protease 4 (DEG4), partial mRNA",DEG4,lcl|NZ_CP072121.1_cds_WP_032858814.1_3983 [locus_tag=J5X95_RS20365] [db_xref=GeneID:75095918] [protein=membrane protein] [protein_id=WP_032858814.1] [location=complement(35682..36857)] [gbkey=CDS],0.7791042,3.42E-14
1109,"NM_001338969.1 Arabidopsis thaliana transmembrane protein, putative (DUF1216) (AT3G28770), partial mRNA",AT3G28770,lcl|NZ_CP072120.1_cds_WP_042635655.1_1721 [locus_tag=J5X95_RS08720] [db_xref=GeneID:75093604] [protein=ATP-binding protein] [protein_id=WP_042635655.1] [location=complement(1716607..1718457)] [gbkey=CDS],0.7790973,3.42E-14
1110,"NM_001341309.1 Arabidopsis thaliana K-box region and MADS-box transcription factor family protein (AG), mRNA",AG,lcl|NZ_CP072120.1_cds_WP_061046712.1_3663 [locus_tag=J5X95_RS18780] [db_xref=GeneID:75095603] [protein=hypothetical protein] [protein_id=WP_061046712.1] [location=complement(3838660..3839325)] [gbkey=CDS],0.7790695,3.42E-14
1111,"NM_104019.3 Arabidopsis thaliana NAD(P)-binding Rossmann-fold superfamily protein (AT1G51410), mRNA",AT1G51410,lcl|NZ_CP072120.1_cds_WP_124934981.1_17 [locus_tag=J5X95_RS00085] [db_xref=GeneID:75091882] [protein=hypothetical protein] [protein_id=WP_124934981.1] [location=complement(10098..11030)] [gbkey=CDS],0.7790434,3.44E-14
1112,"NM_104019.3 Arabidopsis thaliana NAD(P)-binding Rossmann-fold superfamily protein (AT1G51410), mRNA",AT1G51410,lcl|NZ_CP072120.1_cds_WP_124934981.1_3891 [locus_tag=J5X95_RS19920] [db_xref=GeneID:75095830] [protein=hypothetical protein] [protein_id=WP_124934981.1] [location=complement(4029851..4030783)] [gbkey=CDS],0.7790434,3.44E-14
1113,"NM_001339836.1 Arabidopsis thaliana embryo sac development arrest 7 (EDA7), mRNA",EDA7,lcl|NZ_CP072120.1_cds_WP_042635653.1_1719 [locus_tag=J5X95_RS08710] [db_xref=GeneID:75093602] [protein=AIPR family protein] [protein_id=WP_042635653.1] [location=1714202..1715650] [gbkey=CDS],0.7790148,3.46E-14
1114,"NM_103800.2 Arabidopsis thaliana Leucine-rich repeat protein kinase family protein (AT1G49100), partial mRNA",AT1G49100,lcl|NZ_CP072120.1_cds_WP_025650423.1_1574 [locus_tag=J5X95_RS07995] [db_xref=GeneID:75093459] [protein=hypothetical protein] [protein_id=WP_025650423.1] [location=complement(1560968..1561402)] [gbkey=CDS],0.77898,3.46E-14
1115,"NM_103153.2 Arabidopsis thaliana auxin response factor 12 (ARF12), partial mRNA",ARF12,lcl|NZ_CP072120.1_cds_WP_094031282.1_1084 [locus_tag=J5X95_RS05535] [db_xref=GeneID:75092969] [protein=MFS transporter] [protein_id=WP_094031282.1] [location=1085526..1086743] [gbkey=CDS],0.7789586,3.49E-14
1116,"NM_001345156.1 Arabidopsis thaliana inner centromere protein, ARK-binding region protein (WYR), partial mRNA",WYR,lcl|NZ_CP072120.1_cds_WP_032866675.1_437 [locus_tag=J5X95_RS02185] [db_xref=GeneID:75092302] [protein=AAA family ATPase] [protein_id=WP_032866675.1] [location=complement(425537..426073)] [gbkey=CDS],0.7789578,3.49E-14
1117,"NR_143406.1 Arabidopsis thaliana uncharacterized misc_RNA (AT1G07203), miscRNA",AT1G07203,lcl|NZ_CP072120.1_cds_WP_042635653.1_1719 [locus_tag=J5X95_RS08710] [db_xref=GeneID:75093602] [protein=AIPR family protein] [protein_id=WP_042635653.1] [location=1714202..1715650] [gbkey=CDS],0.7789555,3.49E-14
1118,"NM_001345327.1 Arabidopsis thaliana LRR protein (AT5G58880), mRNA",AT5G58880,lcl|NZ_CP072120.1_cds_WP_077411092.1_1348 [locus_tag=J5X95_RS06870] [db_xref=GeneID:75093235] [protein=polymorphic toxin type 15 domain-containing protein] [protein_id=WP_077411092.1] [location=complement(1354883..1355506)] [gbkey=CDS],0.7789407,3.49E-14
1119,"NM_106353.4 Arabidopsis thaliana DNAJ heat shock N-terminal domain-containing protein (AT1G77020), mRNA",AT1G77020,lcl|NZ_CP072120.1_cds_WP_100001458.1_3515 [locus_tag=J5X95_RS18060] [db_xref=GeneID:75095461] [protein=xylose repressor] [protein_id=WP_100001458.1] [location=complement(3632669..3633823)] [gbkey=CDS],0.7788498,3.53E-14
1120,"NM_001344061.1 Arabidopsis thaliana Protein kinase superfamily protein (WNK9), mRNA",WNK9,lcl|NZ_CP072120.1_cds_WP_042635653.1_1719 [locus_tag=J5X95_RS08710] [db_xref=GeneID:75093602] [protein=AIPR family protein] [protein_id=WP_042635653.1] [location=1714202..1715650] [gbkey=CDS],0.7788471,3.53E-14
1121,"NM_001338918.1 Arabidopsis thaliana uncharacterized protein (AT3G27906), mRNA",AT3G27906,lcl|NZ_CP072120.1_cds_WP_012118715.1_1515 [locus_tag=J5X95_RS07700] [db_xref=GeneID:75093400] [protein=response regulator transcription factor] [protein_id=WP_012118715.1] [location=complement(1508220..1508918)] [gbkey=CDS],0.778802,3.55E-14
1122,"NR_139778.1 Arabidopsis thaliana other RNA (AT1G25175), ncRNA",AT1G25175,lcl|NZ_CP072120.1_cds_WP_094031422.1_1720 [locus_tag=J5X95_RS08715] [db_xref=GeneID:75093603] [protein=restriction endonuclease] [protein_id=WP_094031422.1] [location=1715634..1716470] [gbkey=CDS],0.7787867,3.55E-14
1123,"NM_103127.2 Arabidopsis thaliana Ankyrin repeat family protein (AT1G34050), mRNA",AT1G34050,lcl|NZ_CP072120.1_cds_WP_094031746.1_3587 [locus_tag=J5X95_RS18405] [db_xref=GeneID:75095528] [protein=DUF1430 domain-containing protein] [protein_id=WP_094031746.1] [location=3695867..3698032] [gbkey=CDS],0.7787748,3.55E-14
1124,"NM_203075.7 Arabidopsis thaliana protein serine/threonine kinase (AT5G18525), mRNA",AT5G18525,lcl|NZ_CP072120.1_cds_WP_032871331.1_3132 [locus_tag=J5X95_RS16150] [db_xref=GeneID:75095079] [protein=glycosyl hydrolase family 18 protein] [protein_id=WP_032871331.1] [location=3148512..3149447] [gbkey=CDS],0.7787667,3.55E-14
1125,"NM_104049.4 Arabidopsis thaliana ubiquitin-specific protease 6 (UBP6), mRNA",UBP6,lcl|NZ_CP072120.1_cds_WP_041482441.1_3519 [locus_tag=J5X95_RS18080] [db_xref=GeneID:75095465] [protein=hypothetical protein] [protein_id=WP_041482441.1] [location=3640102..3640578] [gbkey=CDS],0.7787581,3.57E-14
1126,"NM_001343862.1 Arabidopsis thaliana Calcium-binding EF-hand family protein (SOS3), mRNA",SOS3,lcl|NZ_CP072120.1_cds_WP_124935038.1_966 [locus_tag=J5X95_RS04945] [db_xref=GeneID:75092851] [protein=hypothetical protein] [protein_id=WP_124935038.1] [location=970144..971148] [gbkey=CDS],0.7787184,3.60E-14
1127,"NM_001345155.1 Arabidopsis thaliana inner centromere protein, ARK-binding region protein (WYR), partial mRNA",WYR,lcl|NZ_CP072120.1_cds_WP_132106656.1_2006 [locus_tag=J5X95_RS10380] [db_xref=GeneID:75093936] [protein=ATP-binding protein] [protein_id=WP_132106656.1] [location=2015037..2017448] [gbkey=CDS],0.7786961,3.60E-14
1128,"NM_128031.4 Arabidopsis thaliana Transcriptional factor B3 family protein (AT2G24700), mRNA",AT2G24700,lcl|NZ_CP072120.1_cds_WP_032869333.1_1650 [locus_tag=J5X95_RS08370] [db_xref=GeneID:75093534] [protein=hypothetical protein] [protein_id=WP_032869333.1] [location=complement(1636182..1636628)] [gbkey=CDS],0.7786827,3.60E-14
1129,"NM_128626.1 Arabidopsis thaliana Protein kinase superfamily protein (AT2G30730), partial mRNA",AT2G30730,lcl|NZ_CP072121.1_cds_WP_219371684.1_4007 [locus_tag=J5X95_RS20480] [db_xref=GeneID:75095941] [protein=type IV secretory system conjugative DNA transfer family protein] [protein_id=WP_219371684.1] [location=57422..59782] [gbkey=CDS],0.7786824,3.60E-14
1130,"NM_001343290.1 Arabidopsis thaliana alpha-N-acetylglucosaminidase family / NAGLU family (CYL1), partial mRNA",CYL1,"lcl|NZ_CP072121.1_cds_WP_216119391.1_3997 [locus_tag=J5X95_RS20430] [db_xref=GeneID:75095931] [protein=ATPase, T2SS/T4P/T4SS family] [protein_id=WP_216119391.1] [location=50413..51621] [gbkey=CDS]",0.7786281,3.64E-14
1131,"NM_102782.4 Arabidopsis thaliana cleavage and polyadenylation specificity factor 30 (CPSF30), mRNA",CPSF30,lcl|NZ_CP072120.1_cds_WP_100001687.1_1793 [locus_tag=J5X95_RS09095] [db_xref=GeneID:75093679] [protein=PLP-dependent aminotransferase family protein] [protein_id=WP_100001687.1] [location=complement(1784837..1786285)] [gbkey=CDS],0.7786023,3.64E-14
1132,"NM_104334.2 Arabidopsis thaliana Myosin family protein with Dil domain-containing protein (XIE), partial mRNA",XIE,lcl|NZ_CP072120.1_cds_WP_015239353.1_2506 [locus_tag=J5X95_RS12940] [db_xref=GeneID:75094441] [protein=YcaO-like family protein] [protein_id=WP_015239353.1] [location=2528757..2530103] [gbkey=CDS],0.7786013,3.64E-14
1133,"NM_127329.2 Arabidopsis thaliana NEP-interacting protein 1 (NIP1), partial mRNA",NIP1,lcl|NZ_CP072120.1_cds_WP_124934969.1_3863 [locus_tag=J5X95_RS19780] [db_xref=GeneID:75095802] [protein=hypothetical protein] [protein_id=WP_124934969.1] [location=4001696..4003387] [gbkey=CDS],0.7785344,3.69E-14
1134,"NM_127329.2 Arabidopsis thaliana NEP-interacting protein 1 (NIP1), partial mRNA",NIP1,lcl|NZ_CP072120.1_cds_WP_124934969.1_3918 [locus_tag=J5X95_RS20050] [db_xref=GeneID:75095856] [protein=hypothetical protein] [protein_id=WP_124934969.1] [location=4044888..4046579] [gbkey=CDS],0.7785344,3.69E-14
1135,"NM_105115.4 Arabidopsis thaliana AMP-dependent synthetase and ligase family protein (LACS3), mRNA",LACS3,lcl|NZ_CP072120.1_cds_WP_042635653.1_1719 [locus_tag=J5X95_RS08710] [db_xref=GeneID:75093602] [protein=AIPR family protein] [protein_id=WP_042635653.1] [location=1714202..1715650] [gbkey=CDS],0.7784902,3.69E-14
1136,"NM_001344824.1 Arabidopsis thaliana sucrose synthase 2 (SUS2), mRNA",SUS2,lcl|NZ_CP072120.1_cds_WP_042635653.1_1719 [locus_tag=J5X95_RS08710] [db_xref=GeneID:75093602] [protein=AIPR family protein] [protein_id=WP_042635653.1] [location=1714202..1715650] [gbkey=CDS],0.778469,3.69E-14
1137,"NM_001344110.1 Arabidopsis thaliana DENN (AEX-3) domain-containing protein (AT5G35560), mRNA",AT5G35560,lcl|NZ_CP072120.1_cds_WP_061046712.1_3663 [locus_tag=J5X95_RS18780] [db_xref=GeneID:75095603] [protein=hypothetical protein] [protein_id=WP_061046712.1] [location=complement(3838660..3839325)] [gbkey=CDS],0.7784545,3.71E-14
1138,"NM_128821.2 Arabidopsis thaliana cellulose synthase-like B (CSLB02), mRNA",CSLB02,lcl|NZ_CP072120.1_cds_WP_032871331.1_3132 [locus_tag=J5X95_RS16150] [db_xref=GeneID:75095079] [protein=glycosyl hydrolase family 18 protein] [protein_id=WP_032871331.1] [location=3148512..3149447] [gbkey=CDS],0.7783718,3.73E-14
1139,"NM_127588.3 Arabidopsis thaliana myosin-like protein XIG (XIG), partial mRNA",XIG,lcl|NZ_CP072120.1_cds_WP_061046712.1_3663 [locus_tag=J5X95_RS18780] [db_xref=GeneID:75095603] [protein=hypothetical protein] [protein_id=WP_061046712.1] [location=complement(3838660..3839325)] [gbkey=CDS],0.7783392,3.77E-14
1140,"NM_001345722.1 Arabidopsis thaliana zinc ion binding protein (AT5G65740), mRNA",AT5G65740,lcl|NZ_CP072120.1_cds_WP_099320010.1_1345 [locus_tag=J5X95_RS06855] [db_xref=GeneID:75093232] [protein=hypothetical protein] [protein_id=WP_099320010.1] [location=complement(1353092..1353592)] [gbkey=CDS],0.7783387,3.77E-14
1141,"NM_101225.2 Arabidopsis thaliana hypothetical protein (DUF1262) (AT1G13550), mRNA",AT1G13550,lcl|NZ_CP072121.1_cds_WP_216119381.1_3984 [locus_tag=J5X95_RS20370] [db_xref=GeneID:75095919] [protein=tetratricopeptide repeat protein] [protein_id=WP_216119381.1] [location=38211..39311] [gbkey=CDS],0.7783331,3.77E-14
1142,"NM_105257.2 Arabidopsis thaliana Disease resistance protein (TIR-NBS-LRR class) family (AT1G65850), partial mRNA",AT1G65850,lcl|NZ_CP072120.1_cds_WP_061046700.1_3687 [locus_tag=J5X95_RS18900] [db_xref=GeneID:75095627] [protein=tyrosine-type recombinase/integrase] [protein_id=WP_061046700.1] [location=3851577..3852683] [gbkey=CDS],0.7783152,3.77E-14
1143,"NM_001338820.1 Arabidopsis thaliana Protein kinase superfamily protein (AT3G26700), mRNA",AT3G26700,lcl|NZ_CP072120.1_cds_WP_061046712.1_3663 [locus_tag=J5X95_RS18780] [db_xref=GeneID:75095603] [protein=hypothetical protein] [protein_id=WP_061046712.1] [location=complement(3838660..3839325)] [gbkey=CDS],0.7782808,3.77E-14
1144,"NM_001338757.1 Arabidopsis thaliana Thioredoxin superfamily protein (AT3G25580), mRNA",AT3G25580,lcl|NZ_CP072120.1_cds_WP_042635653.1_1719 [locus_tag=J5X95_RS08710] [db_xref=GeneID:75093602] [protein=AIPR family protein] [protein_id=WP_042635653.1] [location=1714202..1715650] [gbkey=CDS],0.7782769,3.77E-14
1145,"NM_179661.2 Arabidopsis thaliana tRNA/rRNA methyltransferase (SpoU) family protein (AT2G19870), mRNA",AT2G19870,lcl|NZ_CP072120.1_cds_WP_007409580.1_2300 [locus_tag=J5X95_RS11865] [db_xref=GeneID:75094230] [protein=MFS transporter] [protein_id=WP_007409580.1] [location=2322262..2323665] [gbkey=CDS],0.7782688,3.80E-14
1146,"NM_001343469.1 Arabidopsis thaliana Target of Myb protein 1 (AT5G16880), mRNA",AT5G16880,lcl|NZ_CP072120.1_cds_WP_015240544.1_1011 [locus_tag=J5X95_RS05170] [db_xref=GeneID:75092896] [protein=LysR family transcriptional regulator] [protein_id=WP_015240544.1] [location=complement(1010289..1011176)] [gbkey=CDS],0.7782635,3.80E-14
1147,"NM_127826.5 Arabidopsis thaliana Di-glucose binding protein with Kinesin motor domain-containing protein (AT2G22610), partial mRNA",AT2G22610,lcl|NZ_CP072120.1_cds_WP_076425521.1_2505 [locus_tag=J5X95_RS12935] [db_xref=GeneID:75094440] [protein=TOMM precursor leader peptide-binding protein] [protein_id=WP_076425521.1] [location=2527762..2528754] [gbkey=CDS],0.7782575,3.80E-14
1148,"NM_001341694.1 Arabidopsis thaliana modifier of snc1 (MOS1), partial mRNA",MOS1,lcl|NZ_CP072120.1_cds_WP_032871331.1_3132 [locus_tag=J5X95_RS16150] [db_xref=GeneID:75095079] [protein=glycosyl hydrolase family 18 protein] [protein_id=WP_032871331.1] [location=3148512..3149447] [gbkey=CDS],0.7782558,3.80E-14
1149,"NM_001338717.1 Arabidopsis thaliana Helicase/SANT-associated, DNA binding protein (AT3G24870), mRNA",AT3G24870,lcl|NZ_CP072120.1_cds_WP_061046712.1_3663 [locus_tag=J5X95_RS18780] [db_xref=GeneID:75095603] [protein=hypothetical protein] [protein_id=WP_061046712.1] [location=complement(3838660..3839325)] [gbkey=CDS],0.7782402,3.82E-14
1150,"NM_104272.2 Arabidopsis thaliana GDSL-motif lipase 2 (GLIP2), mRNA",GLIP2,lcl|NZ_CP072120.1_cds_WP_094031924.1_3793 [locus_tag=J5X95_RS19430] [db_xref=GeneID:75095733] [protein=GyrI-like domain-containing protein] [protein_id=WP_094031924.1] [location=complement(3947921..3948367)] [gbkey=CDS],0.7782358,3.82E-14
1151,"NM_127261.3 Arabidopsis thaliana Disease resistance protein (TIR-NBS-LRR class) family (AT2G17060), partial mRNA",AT2G17060,lcl|NZ_CP072120.1_cds_WP_015239353.1_2506 [locus_tag=J5X95_RS12940] [db_xref=GeneID:75094441] [protein=YcaO-like family protein] [protein_id=WP_015239353.1] [location=2528757..2530103] [gbkey=CDS],0.7781959,3.82E-14
1152,"NM_128030.5 Arabidopsis thaliana Transcriptional factor B3 family protein (AT2G24690), partial mRNA",AT2G24690,lcl|NZ_CP072120.1_cds_WP_025650423.1_1574 [locus_tag=J5X95_RS07995] [db_xref=GeneID:75093459] [protein=hypothetical protein] [protein_id=WP_025650423.1] [location=complement(1560968..1561402)] [gbkey=CDS],0.77816,3.84E-14
1153,"NM_001342250.1 Arabidopsis thaliana demeter-like protein 3 (DML3), mRNA",DML3,lcl|NZ_CP072120.1_cds_WP_032866673.1_440 [gene=satA] [locus_tag=J5X95_RS02200] [db_xref=GeneID:75092305] [protein=streptothricin N-acetyltransferase SatA] [protein_id=WP_032866673.1] [location=complement(427321..427842)] [gbkey=CDS],0.7781586,3.84E-14
1154,"NM_128132.1 Arabidopsis thaliana zinc finger FYVE domain protein (AT2G25730), partial mRNA",AT2G25730,lcl|NZ_CP072121.1_cds_WP_073982235.1_3979 [locus_tag=J5X95_RS20345] [db_xref=GeneID:75095914] [protein=hypothetical protein] [protein_id=WP_073982235.1] [location=complement(32491..33114)] [gbkey=CDS],0.7781579,3.84E-14
1155,"NM_001338578.1 Arabidopsis thaliana Endoplasmic reticulum vesicle transporter protein (AT3G22290), mRNA",AT3G22290,lcl|NZ_CP072120.1_cds_WP_014418178.1_3864 [locus_tag=J5X95_RS19785] [db_xref=GeneID:75095803] [protein=hypothetical protein] [protein_id=WP_014418178.1] [location=4003568..4004260] [gbkey=CDS],0.7781445,3.86E-14
1156,"NM_001338578.1 Arabidopsis thaliana Endoplasmic reticulum vesicle transporter protein (AT3G22290), mRNA",AT3G22290,lcl|NZ_CP072120.1_cds_WP_014418178.1_3919 [locus_tag=J5X95_RS20055] [db_xref=GeneID:75095857] [protein=hypothetical protein] [protein_id=WP_014418178.1] [location=4046760..4047452] [gbkey=CDS],0.7781445,3.86E-14
1157,"NM_179566.2 Arabidopsis thaliana ACT domain repeat 3 (ACR3), mRNA",ACR3,lcl|NZ_CP072120.1_cds_WP_015239353.1_2506 [locus_tag=J5X95_RS12940] [db_xref=GeneID:75094441] [protein=YcaO-like family protein] [protein_id=WP_015239353.1] [location=2528757..2530103] [gbkey=CDS],0.778129,3.86E-14
1158,"NM_129067.3 Arabidopsis thaliana DCD (Development and Cell Death) domain protein (AT2G35140), partial mRNA",AT2G35140,lcl|NZ_CP072120.1_cds_WP_061046700.1_3687 [locus_tag=J5X95_RS18900] [db_xref=GeneID:75095627] [protein=tyrosine-type recombinase/integrase] [protein_id=WP_061046700.1] [location=3851577..3852683] [gbkey=CDS],0.778087,3.86E-14
1159,"NM_001339007.1 Arabidopsis thaliana kxDL motif protein (AT3G29130), mRNA",AT3G29130,lcl|NZ_CP072120.1_cds_WP_012118715.1_1515 [locus_tag=J5X95_RS07700] [db_xref=GeneID:75093400] [protein=response regulator transcription factor] [protein_id=WP_012118715.1] [location=complement(1508220..1508918)] [gbkey=CDS],0.7780769,3.89E-14
1160,"NM_104863.3 Arabidopsis thaliana beta-glucosidase 45 (BGLU45), mRNA",BGLU45,lcl|NZ_CP072120.1_cds_WP_032871331.1_3132 [locus_tag=J5X95_RS16150] [db_xref=GeneID:75095079] [protein=glycosyl hydrolase family 18 protein] [protein_id=WP_032871331.1] [location=3148512..3149447] [gbkey=CDS],0.7780724,3.89E-14
1161,"NM_179565.2 Arabidopsis thaliana ACT domain repeat 3 (ACR3), mRNA",ACR3,lcl|NZ_CP072120.1_cds_WP_077411092.1_1348 [locus_tag=J5X95_RS06870] [db_xref=GeneID:75093235] [protein=polymorphic toxin type 15 domain-containing protein] [protein_id=WP_077411092.1] [location=complement(1354883..1355506)] [gbkey=CDS],0.7780643,3.89E-14
1162,"NM_127251.4 Arabidopsis thaliana Major facilitator superfamily protein (AT2G16980), mRNA",AT2G16980,lcl|NZ_CP072120.1_cds_WP_124934981.1_17 [locus_tag=J5X95_RS00085] [db_xref=GeneID:75091882] [protein=hypothetical protein] [protein_id=WP_124934981.1] [location=complement(10098..11030)] [gbkey=CDS],0.7780641,3.89E-14
1163,"NM_127251.4 Arabidopsis thaliana Major facilitator superfamily protein (AT2G16980), mRNA",AT2G16980,lcl|NZ_CP072120.1_cds_WP_124934981.1_3891 [locus_tag=J5X95_RS19920] [db_xref=GeneID:75095830] [protein=hypothetical protein] [protein_id=WP_124934981.1] [location=complement(4029851..4030783)] [gbkey=CDS],0.7780641,3.89E-14
1164,"NM_001344556.1 Arabidopsis thaliana Subtilase family protein (AT5G44530), partial mRNA",AT5G44530,lcl|NZ_CP072120.1_cds_WP_061046712.1_3663 [locus_tag=J5X95_RS18780] [db_xref=GeneID:75095603] [protein=hypothetical protein] [protein_id=WP_061046712.1] [location=complement(3838660..3839325)] [gbkey=CDS],0.7780489,3.91E-14
1165,"NM_105743.4 Arabidopsis thaliana myosin-binding protein (Protein of unknown function, DUF593) (AT1G70750), mRNA",AT1G70750,lcl|NZ_CP072120.1_cds_WP_099320010.1_1345 [locus_tag=J5X95_RS06855] [db_xref=GeneID:75093232] [protein=hypothetical protein] [protein_id=WP_099320010.1] [location=complement(1353092..1353592)] [gbkey=CDS],0.778025,3.91E-14
1166,"NM_127588.3 Arabidopsis thaliana myosin-like protein XIG (XIG), partial mRNA",XIG,lcl|NZ_CP072120.1_cds_WP_124934969.1_3863 [locus_tag=J5X95_RS19780] [db_xref=GeneID:75095802] [protein=hypothetical protein] [protein_id=WP_124934969.1] [location=4001696..4003387] [gbkey=CDS],0.7780134,3.91E-14
1167,"NM_127588.3 Arabidopsis thaliana myosin-like protein XIG (XIG), partial mRNA",XIG,lcl|NZ_CP072120.1_cds_WP_124934969.1_3918 [locus_tag=J5X95_RS20050] [db_xref=GeneID:75095856] [protein=hypothetical protein] [protein_id=WP_124934969.1] [location=4044888..4046579] [gbkey=CDS],0.7780134,3.91E-14
1168,"NM_001343862.1 Arabidopsis thaliana Calcium-binding EF-hand family protein (SOS3), mRNA",SOS3,lcl|NZ_CP072120.1_cds_WP_094031282.1_1084 [locus_tag=J5X95_RS05535] [db_xref=GeneID:75092969] [protein=MFS transporter] [protein_id=WP_094031282.1] [location=1085526..1086743] [gbkey=CDS],0.777995,3.91E-14
1169,"NM_129077.2 Arabidopsis thaliana NEP-interacting protein, putative (DUF239) (AT2G35250), partial mRNA",AT2G35250,lcl|NZ_CP072120.1_cds_WP_052250225.1_3590 [locus_tag=J5X95_RS18420] [db_xref=GeneID:75095531] [protein=hypothetical protein] [protein_id=WP_052250225.1] [location=3699174..3699443] [gbkey=CDS],0.7779929,3.93E-14
1170,"NM_128273.3 Arabidopsis thaliana abscisic aldehyde oxidase 3 (AAO3), mRNA",AAO3,lcl|NZ_CP072120.1_cds_WP_032871331.1_3132 [locus_tag=J5X95_RS16150] [db_xref=GeneID:75095079] [protein=glycosyl hydrolase family 18 protein] [protein_id=WP_032871331.1] [location=3148512..3149447] [gbkey=CDS],0.7779731,3.93E-14
1171,"NM_105573.2 Arabidopsis thaliana Prolyl oligopeptidase family protein (AT1G69020), partial mRNA",AT1G69020,lcl|NZ_CP072120.1_cds_WP_015239353.1_2506 [locus_tag=J5X95_RS12940] [db_xref=GeneID:75094441] [protein=YcaO-like family protein] [protein_id=WP_015239353.1] [location=2528757..2530103] [gbkey=CDS],0.7779629,3.95E-14
1172,"NM_128518.2 Arabidopsis thaliana JOSEPHIN-like protein (JOSL), partial mRNA",JOSL,lcl|NZ_CP072120.1_cds_WP_124934970.1_3865 [locus_tag=J5X95_RS19790] [db_xref=GeneID:75095804] [protein=glycosyltransferase] [protein_id=WP_124934970.1] [location=complement(4004355..4005845)] [gbkey=CDS],0.7779597,3.95E-14
1173,"NM_128518.2 Arabidopsis thaliana JOSEPHIN-like protein (JOSL), partial mRNA",JOSL,lcl|NZ_CP072120.1_cds_WP_124934970.1_3920 [locus_tag=J5X95_RS20060] [db_xref=GeneID:75095858] [protein=glycosyltransferase] [protein_id=WP_124934970.1] [location=complement(4047547..4049037)] [gbkey=CDS],0.7779597,3.95E-14
1174,"NR_139511.1 Arabidopsis thaliana other RNA (AT1G08857), lncRNA",AT1G08857,lcl|NZ_CP072120.1_cds_WP_032869333.1_1650 [locus_tag=J5X95_RS08370] [db_xref=GeneID:75093534] [protein=hypothetical protein] [protein_id=WP_032869333.1] [location=complement(1636182..1636628)] [gbkey=CDS],0.7778575,4.00E-14
1175,"NM_001343778.1 Arabidopsis thaliana Serine carboxypeptidase S28 family protein (AT5G22860), mRNA",AT5G22860,lcl|NZ_CP072120.1_cds_WP_227749542.1_833 [locus_tag=J5X95_RS20750] [db_xref=GeneID:75095994] [protein=SH3 domain-containing protein] [protein_id=WP_227749542.1] [location=complement(834219..835178)] [gbkey=CDS],0.7778334,4.00E-14
1176,"NM_001339007.1 Arabidopsis thaliana kxDL motif protein (AT3G29130), mRNA",AT3G29130,lcl|NZ_CP072120.1_cds_WP_052125186.1_780 [locus_tag=J5X95_RS03895] [db_xref=GeneID:75092642] [protein=metalloregulator ArsR/SmtB family transcription factor] [protein_id=WP_052125186.1] [location=complement(776778..777890)] [gbkey=CDS],0.7778053,4.02E-14
1177,"NM_001339721.1 Arabidopsis thaliana thyroid adenoma-associated-like protein (AT3G55160), partial mRNA",AT3G55160,lcl|NZ_CP072120.1_cds_WP_124934969.1_3863 [locus_tag=J5X95_RS19780] [db_xref=GeneID:75095802] [protein=hypothetical protein] [protein_id=WP_124934969.1] [location=4001696..4003387] [gbkey=CDS],0.7777609,4.04E-14
1178,"NM_001339721.1 Arabidopsis thaliana thyroid adenoma-associated-like protein (AT3G55160), partial mRNA",AT3G55160,lcl|NZ_CP072120.1_cds_WP_124934969.1_3918 [locus_tag=J5X95_RS20050] [db_xref=GeneID:75095856] [protein=hypothetical protein] [protein_id=WP_124934969.1] [location=4044888..4046579] [gbkey=CDS],0.7777609,4.04E-14
1179,"NM_001344029.1 Arabidopsis thaliana RECQ helicase SIM (RECQSIM), mRNA",RECQSIM,lcl|NZ_CP072120.1_cds_WP_014418178.1_3864 [locus_tag=J5X95_RS19785] [db_xref=GeneID:75095803] [protein=hypothetical protein] [protein_id=WP_014418178.1] [location=4003568..4004260] [gbkey=CDS],0.7777427,4.04E-14
1180,"NM_001344029.1 Arabidopsis thaliana RECQ helicase SIM (RECQSIM), mRNA",RECQSIM,lcl|NZ_CP072120.1_cds_WP_014418178.1_3919 [locus_tag=J5X95_RS20055] [db_xref=GeneID:75095857] [protein=hypothetical protein] [protein_id=WP_014418178.1] [location=4046760..4047452] [gbkey=CDS],0.7777427,4.04E-14
1181,"NM_101044.3 Arabidopsis thaliana starch synthase 3 (SS3), mRNA",SS3,lcl|NZ_CP072120.1_cds_WP_032871331.1_3132 [locus_tag=J5X95_RS16150] [db_xref=GeneID:75095079] [protein=glycosyl hydrolase family 18 protein] [protein_id=WP_032871331.1] [location=3148512..3149447] [gbkey=CDS],0.7777426,4.04E-14
1182,"NM_126678.2 Arabidopsis thaliana kinase with adenine nucleotide alpha hydrolases-like domain-containing protein (AT2G07020), partial mRNA",AT2G07020,lcl|NZ_CP072120.1_cds_WP_100001687.1_1793 [locus_tag=J5X95_RS09095] [db_xref=GeneID:75093679] [protein=PLP-dependent aminotransferase family protein] [protein_id=WP_100001687.1] [location=complement(1784837..1786285)] [gbkey=CDS],0.7777157,4.06…
1183,"NM_001343125.1 Arabidopsis thaliana Translation elongation factor EF1A/initiation factor IF2gamma family protein (AT5G10630), mRNA",AT5G10630,lcl|NZ_CP072120.1_cds_WP_032866675.1_437 [locus_tag=J5X95_RS02185] [db_xref=GeneID:75092302] [protein=AAA family ATPase] [protein_id=WP_032866675.1] [location=complement(425537..426073)] [gbkey=CDS],0.7777056,4.06E-14
1184,"NM_001339039.1 Arabidopsis thaliana zinc finger MYM-type-like protein (AT3G29794), partial mRNA",AT3G29794,lcl|NZ_CP072120.1_cds_WP_077411092.1_1348 [locus_tag=J5X95_RS06870] [db_xref=GeneID:75093235] [protein=polymorphic toxin type 15 domain-containing protein] [protein_id=WP_077411092.1] [location=complement(1354883..1355506)] [gbkey=CDS],0.7776585,4.09E-14
1185,"NM_001340466.1 Arabidopsis thaliana Metallo-hydrolase/oxidoreductase superfamily protein (AT4G03610), mRNA",AT4G03610,lcl|NZ_CP072120.1_cds_WP_042635653.1_1719 [locus_tag=J5X95_RS08710] [db_xref=GeneID:75093602] [protein=AIPR family protein] [protein_id=WP_042635653.1] [location=1714202..1715650] [gbkey=CDS],0.7776112,4.13E-14
1186,"NM_127872.4 Arabidopsis thaliana Protein kinase superfamily protein (CKA3), mRNA",CKA3,lcl|NZ_CP072120.1_cds_WP_042635653.1_1719 [locus_tag=J5X95_RS08710] [db_xref=GeneID:75093602] [protein=AIPR family protein] [protein_id=WP_042635653.1] [location=1714202..1715650] [gbkey=CDS],0.7775713,4.13E-14
1187,"NM_103162.2 Arabidopsis thaliana auxin response factor 22 (ARF22), partial mRNA",ARF22,lcl|NZ_CP072120.1_cds_WP_061046548.1_1656 [locus_tag=J5X95_RS08400] [db_xref=GeneID:75093540] [protein=DUF3427 domain-containing protein] [protein_id=WP_061046548.1] [location=1644106..1647237] [gbkey=CDS],0.777528,4.15E-14
1188,"NM_103688.4 Arabidopsis thaliana filament-like protein (DUF869) (AT1G47900), mRNA",AT1G47900,lcl|NZ_CP072120.1_cds_WP_052125186.1_780 [locus_tag=J5X95_RS03895] [db_xref=GeneID:75092642] [protein=metalloregulator ArsR/SmtB family transcription factor] [protein_id=WP_052125186.1] [location=complement(776778..777890)] [gbkey=CDS],0.7775186,4.17E-14
1189,"NM_001343003.1 Arabidopsis thaliana peroxisome 1 (PEX1), mRNA",PEX1,lcl|NZ_CP072120.1_cds_WP_219371618.1_3526 [locus_tag=J5X95_RS18110] [db_xref=GeneID:75095470] [protein=hypothetical protein] [protein_id=WP_219371618.1] [location=3645151..3646263] [gbkey=CDS],0.7775065,4.17E-14
1190,"NM_001339645.1 Arabidopsis thaliana Protein kinase superfamily protein (AT3G53930), mRNA",AT3G53930,lcl|NZ_CP072120.1_cds_WP_099320010.1_1345 [locus_tag=J5X95_RS06855] [db_xref=GeneID:75093232] [protein=hypothetical protein] [protein_id=WP_099320010.1] [location=complement(1353092..1353592)] [gbkey=CDS],0.7775012,4.17E-14
1191,"NM_102947.1 Arabidopsis thaliana F-box family protein (AT1G32140), partial mRNA",AT1G32140,lcl|NZ_CP072121.1_cds_WP_219371684.1_4007 [locus_tag=J5X95_RS20480] [db_xref=GeneID:75095941] [protein=type IV secretory system conjugative DNA transfer family protein] [protein_id=WP_219371684.1] [location=57422..59782] [gbkey=CDS],0.7774879,4.17E-14
1192,"NM_001338710.1 Arabidopsis thaliana Sec14p-like phosphatidylinositol transfer family protein (AT3G24840), mRNA",AT3G24840,lcl|NZ_CP072120.1_cds_WP_061046710.1_3667 [locus_tag=J5X95_RS18800] [db_xref=GeneID:75095607] [protein=PIN domain-containing protein] [protein_id=WP_061046710.1] [location=complement(3841185..3842399)] [gbkey=CDS],0.7774757,4.17E-14
1193,"NM_201683.3 Arabidopsis thaliana 18S pre-ribosomal assembly protein gar2-like protein (AT2G03810), mRNA",AT2G03810,lcl|NZ_CP072120.1_cds_WP_014418178.1_3864 [locus_tag=J5X95_RS19785] [db_xref=GeneID:75095803] [protein=hypothetical protein] [protein_id=WP_014418178.1] [location=4003568..4004260] [gbkey=CDS],0.7774682,4.17E-14
1194,"NM_201683.3 Arabidopsis thaliana 18S pre-ribosomal assembly protein gar2-like protein (AT2G03810), mRNA",AT2G03810,lcl|NZ_CP072120.1_cds_WP_014418178.1_3919 [locus_tag=J5X95_RS20055] [db_xref=GeneID:75095857] [protein=hypothetical protein] [protein_id=WP_014418178.1] [location=4046760..4047452] [gbkey=CDS],0.7774682,4.17E-14
1195,"NM_001345710.1 Arabidopsis thaliana UDP-Glycosyltransferase superfamily protein (AT5G65685), mRNA",AT5G65685,lcl|NZ_CP072120.1_cds_WP_132106656.1_2006 [locus_tag=J5X95_RS10380] [db_xref=GeneID:75093936] [protein=ATP-binding protein] [protein_id=WP_132106656.1] [location=2015037..2017448] [gbkey=CDS],0.7774511,4.20E-14
1196,"NM_101480.3 Arabidopsis thaliana wall associated kinase-like 2 (WAKL2), mRNA",WAKL2,lcl|NZ_CP072120.1_cds_WP_025650423.1_1574 [locus_tag=J5X95_RS07995] [db_xref=GeneID:75093459] [protein=hypothetical protein] [protein_id=WP_025650423.1] [location=complement(1560968..1561402)] [gbkey=CDS],0.7774458,4.20E-14
1197,"NM_101780.4 Arabidopsis thaliana auxin response factor 19 (ARF19), mRNA",ARF19,lcl|NZ_CP072120.1_cds_WP_032871331.1_3132 [locus_tag=J5X95_RS16150] [db_xref=GeneID:75095079] [protein=glycosyl hydrolase family 18 protein] [protein_id=WP_032871331.1] [location=3148512..3149447] [gbkey=CDS],0.7774273,4.22E-14
1198,"NM_130116.4 Arabidopsis thaliana WD-40 repeat family protein / beige-like protein (AT2G45540), partial mRNA",AT2G45540,lcl|NZ_CP072120.1_cds_WP_076425519.1_2507 [locus_tag=J5X95_RS12945] [db_xref=GeneID:75094442] [protein=SagB/ThcOx family dehydrogenase] [protein_id=WP_076425519.1] [location=2530130..2530939] [gbkey=CDS],0.7774208,4.22E-14
1199,"NR_139368.1 Arabidopsis thaliana other RNA (AT1G08087), lncRNA",AT1G08087,lcl|NZ_CP072121.1_cds_WP_219371682.1_4004 [locus_tag=J5X95_RS20465] [db_xref=GeneID:75095938] [protein=hypothetical protein] [protein_id=WP_219371682.1] [location=54595..54825] [gbkey=CDS],0.7773883,4.22E-14
1200,"NM_105587.6 Arabidopsis thaliana fructokinase-like protein (FLN2), partial mRNA",FLN2,lcl|NZ_CP072120.1_cds_WP_015240544.1_1011 [locus_tag=J5X95_RS05170] [db_xref=GeneID:75092896] [protein=LysR family transcriptional regulator] [protein_id=WP_015240544.1] [location=complement(1010289..1011176)] [gbkey=CDS],0.7773881,4.22E-14
1201,"NM_102642.3 Arabidopsis thaliana verprolin (AT1G29010), partial mRNA",AT1G29010,lcl|NZ_CP072120.1_cds_WP_032869333.1_1650 [locus_tag=J5X95_RS08370] [db_xref=GeneID:75093534] [protein=hypothetical protein] [protein_id=WP_032869333.1] [location=complement(1636182..1636628)] [gbkey=CDS],0.7773876,4.22E-14
1202,"NM_001344278.1 Arabidopsis thaliana Thioredoxin superfamily protein (AT5G38900), partial mRNA",AT5G38900,lcl|NZ_CP072120.1_cds_WP_015240544.1_1011 [locus_tag=J5X95_RS05170] [db_xref=GeneID:75092896] [protein=LysR family transcriptional regulator] [protein_id=WP_015240544.1] [location=complement(1010289..1011176)] [gbkey=CDS],0.7773666,4.24E-14
1203,"NM_001339085.1 Arabidopsis thaliana Exostosin family protein (AT3G42180), mRNA",AT3G42180,lcl|NZ_CP072120.1_cds_WP_042635655.1_1721 [locus_tag=J5X95_RS08720] [db_xref=GeneID:75093604] [protein=ATP-binding protein] [protein_id=WP_042635655.1] [location=complement(1716607..1718457)] [gbkey=CDS],0.7773386,4.26E-14
1204,"NM_001344764.1 Arabidopsis thaliana Aldolase-type TIM barrel family protein (AT5G48220), mRNA",AT5G48220,lcl|NZ_CP072121.1_cds_WP_073982235.1_3979 [locus_tag=J5X95_RS20345] [db_xref=GeneID:75095914] [protein=hypothetical protein] [protein_id=WP_073982235.1] [location=complement(32491..33114)] [gbkey=CDS],0.777294,4.26E-14
1205,"NM_001340279.1 Arabidopsis thaliana COP1-interacting protein 4.1 (CIP4.1), mRNA",CIP4.1,lcl|NZ_CP072120.1_cds_WP_094031732.1_3528 [locus_tag=J5X95_RS18120] [db_xref=GeneID:75095472] [protein=UPF0715 family protein] [protein_id=WP_094031732.1] [location=3647195..3647611] [gbkey=CDS],0.7772485,4.31E-14
1206,"NM_103414.1 Arabidopsis thaliana General transcription factor 2-related zinc finger protein (AT1G41920), partial mRNA",AT1G41920,lcl|NZ_CP072120.1_cds_WP_061046701.1_3686 [locus_tag=J5X95_RS18895] [db_xref=GeneID:75095626] [protein=AimR family lysis-lysogeny pheromone receptor] [protein_id=WP_061046701.1] [location=complement(3850234..3851334)] [gbkey=CDS],0.7772316,4.31E-14
1207,"NM_001339413.1 Arabidopsis thaliana Transcription factor IIIC, subunit 5 (AT3G49410), mRNA",AT3G49410,lcl|NZ_CP072120.1_cds_WP_076425519.1_2507 [locus_tag=J5X95_RS12945] [db_xref=GeneID:75094442] [protein=SagB/ThcOx family dehydrogenase] [protein_id=WP_076425519.1] [location=2530130..2530939] [gbkey=CDS],0.7772187,4.31E-14
1208,"NM_001340459.1 Arabidopsis thaliana Ankyrin repeat family protein (AT4G03490), partial mRNA",AT4G03490,lcl|NZ_CP072120.1_cds_WP_124934969.1_3863 [locus_tag=J5X95_RS19780] [db_xref=GeneID:75095802] [protein=hypothetical protein] [protein_id=WP_124934969.1] [location=4001696..4003387] [gbkey=CDS],0.7771775,4.35E-14
1209,"NM_001340459.1 Arabidopsis thaliana Ankyrin repeat family protein (AT4G03490), partial mRNA",AT4G03490,lcl|NZ_CP072120.1_cds_WP_124934969.1_3918 [locus_tag=J5X95_RS20050] [db_xref=GeneID:75095856] [protein=hypothetical protein] [protein_id=WP_124934969.1] [location=4044888..4046579] [gbkey=CDS],0.7771775,4.35E-14
1210,"NM_001338876.1 Arabidopsis thaliana SGF29 tudor-like domain-containing protein (SGF29a), mRNA",SGF29a,lcl|NZ_CP072120.1_cds_J5X95_RS11970_2319 [locus_tag=J5X95_RS11970] [db_xref=GeneID:75094249] [protein=MBL fold metallo-hydrolase] [pseudo=true] [location=2339521..2340685] [gbkey=CDS],0.7771674,4.35E-14
1211,"NM_128116.3 Arabidopsis thaliana Tetratricopeptide repeat (TPR)-like superfamily protein (MEF8), mRNA",MEF8,lcl|NZ_CP072120.1_cds_WP_025650151.1_2007 [locus_tag=J5X95_RS10385] [db_xref=GeneID:75093937] [protein=TIR domain-containing protein] [protein_id=WP_025650151.1] [location=2017464..2018438] [gbkey=CDS],0.7771662,4.35E-14
1212,"NM_001340856.1 Arabidopsis thaliana Serinc-domain containing serine and sphingolipid biosynthesis protein (MEE55), mRNA",MEE55,lcl|NZ_CP072120.1_cds_WP_099320010.1_1345 [locus_tag=J5X95_RS06855] [db_xref=GeneID:75093232] [protein=hypothetical protein] [protein_id=WP_099320010.1] [location=complement(1353092..1353592)] [gbkey=CDS],0.7771474,4.35E-14
1213,"NM_101220.1 Arabidopsis thaliana hypothetical protein (DUF1262) (AT1G13500), partial mRNA",AT1G13500,lcl|NZ_CP072120.1_cds_WP_094031746.1_3587 [locus_tag=J5X95_RS18405] [db_xref=GeneID:75095528] [protein=DUF1430 domain-containing protein] [protein_id=WP_094031746.1] [location=3695867..3698032] [gbkey=CDS],0.777137,4.35E-14
1214,"NM_179966.2 Arabidopsis thaliana P-loop containing nucleoside triphosphate hydrolases superfamily protein (EMB2765), mRNA",EMB2765,lcl|NZ_CP072120.1_cds_WP_042635653.1_1719 [locus_tag=J5X95_RS08710] [db_xref=GeneID:75093602] [protein=AIPR family protein] [protein_id=WP_042635653.1] [location=1714202..1715650] [gbkey=CDS],0.7771356,4.35E-14
1215,"NM_179486.2 Arabidopsis thaliana NAC domain containing protein 1 (NAC1), mRNA",NAC1,lcl|NZ_CP072120.1_cds_WP_042635653.1_1719 [locus_tag=J5X95_RS08710] [db_xref=GeneID:75093602] [protein=AIPR family protein] [protein_id=WP_042635653.1] [location=1714202..1715650] [gbkey=CDS],0.7771297,4.35E-14
[truncated: 1,047,360+ more rows]
