# Supplementary material for: Arabidopsis thaliana genes with codon usage bias similar to that of B. amyloliquefaciens are involved in the regulation of A. thaliana adaptation to high calcium stress by B. amyloliquefaciens
Source: Front Plant Sci. 2025 Sep 1;16:1623360. doi: 10.3389/fpls.2025.1623360 (PMC12446992; doi:10.3389/fpls.2025.1623360)
Supplement: Additional File 3 — Differential expression analysis of A. thaliana genes with CUB similar to the CUB of B. amyloliquefaciens coding sequences between A. thaliana alone and A. thaliana cultured in presence of B. amyloliquefaciens LZO4 under normal cultivation conditions. [file DataSheet3.xlsx]

## Sheet: sigDEGsLZO4vsControl_edgeR
	logFC	logCPM	F	PValue	FDR
AT2G01010	5.72418	9.32112	30.4576	0.000301936	0.999935
MLP28	2.27028	4.3956	23.5874	0.000761855	0.999935
AT1G64710	2.63449	0.393113	19.528	0.00147229	0.999935
DOT1	0.993617	4.45207	17.6605	0.00202183	0.999935
AT3G29970	-4.09888	-0.117565	15.7356	0.00222217	0.999935
GRP-3	1.34903	3.20004	12.9443	0.00525156	0.999935
AT1G70350	-0.955158	2.76758	12.631	0.00565468	0.999935
GRP3S	1.83545	1.13492	11.728	0.00701402	0.999935
AN3	-0.657737	5.57317	10.5565	0.00928221	0.999935
EXT3	0.622357	9.1732	9.863	0.0111091	0.999935
XIJ	1.05736	1.30208	9.59398	0.0119912	0.999935
CIP1	0.622136	7.05729	9.44037	0.0124393	0.999935
RHA2B	0.840392	5.68308	9.35424	0.0127339	0.999935
AT1G61780	-0.649086	5.13175	9.08648	0.0137059	0.999935
AT1G16360	-1.25403	0.832552	8.92244	0.0137502	0.999935
UNE17	1.95285	-0.536703	8.63592	0.0147296	0.999935
AT2G40910	2.11151	-0.598197	8.51884	0.0149747	0.999935
ARD3	-1.31381	2.03715	8.75191	0.0150734	0.999935
AT5G65880	-0.638677	4.56039	8.4524	0.0163935	0.999935
AT3G57320	-0.685622	3.81432	8.42389	0.0165317	0.999935
AT1G53190	0.727471	2.96355	8.1137	0.0180974	0.999935
AT1G03070	0.815272	1.85289	7.63411	0.0209248	0.999935
AT4G34550	-1.54352	0.66199	7.32111	0.0215801	0.999935
AT2G22795	0.554778	5.14018	7.40066	0.0224308	0.999935
AT4G35165	-1.67304	-0.111114	6.90555	0.0230559	0.999935
AT1G20015	-0.923552	2.08898	7.30241	0.0231919	0.999935
EXT4	0.549074	5.87039	7.0593	0.0249571	0.999935
AT4G22233	-0.645264	4.83548	6.83967	0.0267697	0.999935
RNS2	-0.457865	7.58971	6.72664	0.0277632	0.999935
AT5G44005	-0.638092	3.85433	6.68617	0.028136	0.999935
AT1G79915	1.28175	0.455325	6.61665	0.0288592	0.999935
AT1G31550	0.872773	1.61439	6.59633	0.0290336	0.999935
RPN13	-0.458159	4.9759	6.56864	0.0292327	0.999935
AT2G07725	0.779918	4.45336	6.5679	0.02924	0.999935
AT1G14300	-0.533106	5.68533	6.51713	0.0297313	0.999935
AT2G34610	0.545346	5.82548	6.43441	0.0305548	0.999935
AT2G02720	0.8581	1.45641	6.43315	0.0306494	0.999935
MLP168	1.63733	0.0978669	6.34739	0.0314954	0.999935
AT1G33055	-0.769589	2.9536	6.31883	0.0317827	0.999935
AT2G47380	-0.595199	5.51333	6.31378	0.0318075	0.999935
AT2G42330	0.592578	3.68695	6.19605	0.0330943	0.999935
AT5G66780	1.84858	0.650726	6.15492	0.0337586	0.999935
AT4G14096	-1.00059	1.38766	6.0831	0.0342528	0.999935
AT2G01422	-1.48718	2.59481	5.97714	0.0357344	0.999935
BT1	0.455204	4.48973	5.85635	0.0371707	0.999935
AT1G23110	-0.904747	1.95191	5.82291	0.0376786	0.999935
AT2G31730	-0.966772	2.45272	5.78057	0.0382397	0.999935
AT1G01670	-1.30741	0.815522	5.69499	0.0382727	0.999935
AT1G03180	-0.670336	3.33987	5.76349	0.0384052	0.999935
AT1G23160	-0.745642	3.4481	5.7571	0.0384897	0.999935
AT2G36295	-0.706994	2.5713	5.75415	0.0385719	0.999935
AT5G37450	-1.30905	0.314498	5.59225	0.0385736	0.999935
AT1G10890	0.342819	6.4143	5.68171	0.0395072	0.999935
AT2G33735	-0.525302	3.85883	5.65779	0.039847	0.999935
AT2G39795	-0.37401	5.35821	5.65422	0.0398922	0.999935
AT4G08410	0.766735	3.8422	5.65354	0.0399041	0.999935
ATGLR1.2	-1.17868	0.351781	5.48322	0.0404912	0.999935
MED22B	-0.484121	4.65843	5.56992	0.0411012	0.999935
U3D	-1.08785	1.26839	5.54929	0.0411202	0.999935
AT1G05575	-0.832972	1.6298	5.54411	0.0415033	0.999935
TGG1	2.10241	0.140663	5.52883	0.0418131	0.999935
AT1G13200	-1.23994	0.0785989	5.23793	0.0434452	0.999935
AT3G59068	-0.937677	3.87094	5.31664	0.0450186	0.999935
AT1G68220	-0.49134	4.79236	5.30446	0.0452114	0.999935
AT5G56260	-0.40979	5.79601	5.2609	0.0459325	0.999935
DUT1	-0.435476	5.89303	5.25538	0.0460249	0.999935
AT2G46150	-0.491	4.82074	5.25176	0.0460868	0.999935
AT1G55675	-0.906578	1.66478	5.24772	0.0461773	0.999935
AT1G44960	-0.499418	4.05585	5.2277	0.0464966	0.999935
AT3G22570	-0.500752	5.30655	5.18729	0.047186	0.999935
AT2G14247	-0.529233	3.50117	5.18104	0.0473038	0.999935
AT5G65180	0.524931	4.89466	5.17928	0.0473253	0.999935
AT1G52200	-0.383342	6.3693	5.15308	0.0477823	0.999935
AT1G60740	-0.61178	3.50385	5.08921	0.0489325	0.999935
AT2G21080	0.908542	0.956789	5.08066	0.0491871	0.999935
AT1G01800	-0.35041	6.55162	5.04333	0.0497611	0.999935
AT5G20165	-0.489657	3.56767	5.03576	0.04991	0.999935
LTP	1.52149	0.500697	5.04038	0.0499893	0.999935

## Sheet: sigDEGsLZO4vsControl_deseq2
	baseMean	log2FoldChange	lfcSE	stat	pvalue	padj
AT3G29970	8.30815	-4.20983	1.3127	-3.207	0.00134127	0.999931
RLP11	3.82693	-3.78944	1.7222	-2.20035	0.0277821	0.999931
AT1G78400	8.55045	-2.82079	1.278	-2.2072	0.0273004	0.999931
AT1G49830	6.09623	-2.81152	1.25707	-2.23656	0.0253152	0.999931
AT5G33399	6.7431	-2.62052	1.23077	-2.12917	0.0332404	0.999931
AT2G01422	71.4579	-1.57544	0.605824	-2.60049	0.00930919	0.999931
AT4G34550	17.751	-1.43623	0.713321	-2.01344	0.0440689	0.999931
AT1G16360	19.2319	-1.30091	0.630676	-2.06272	0.0391395	0.999931
ARD3	49.5844	-1.21107	0.510308	-2.3732	0.0176345	0.999931
AT1G70350	82.6459	-0.957324	0.343684	-2.78548	0.00534484	0.999931
AT2G31730	65.9054	-0.953421	0.439511	-2.16928	0.0300617	0.999931
AT3G59068	181.899	-0.935966	0.390233	-2.39848	0.0164634	0.999931
AT1G20015	51.3154	-0.894207	0.429451	-2.08221	0.0373234	0.999931
AT1G33055	93.7941	-0.813753	0.368438	-2.20866	0.0271985	0.999931
AT2G36295	71.4603	-0.741378	0.375327	-1.97529	0.0482357	0.999931
AT3G57320	175.035	-0.686502	0.281888	-2.43537	0.0148764	0.999931
AN3	601.787	-0.65318	0.236754	-2.7589	0.00579968	0.999931
AT5G44005	179.87	-0.648235	0.29087	-2.2286	0.0258403	0.999931
AT5G65880	296.159	-0.638877	0.259103	-2.46572	0.0136737	0.999931
AT1G61780	442.87	-0.638543	0.25056	-2.54847	0.0108197	0.999931
AT1G03180	126.374	-0.638305	0.321906	-1.98289	0.0473797	0.999931
AT4G22233	361.932	-0.607258	0.274544	-2.21188	0.026975	0.999931
AT2G47380	578.395	-0.583908	0.26351	-2.21588	0.0266994	0.999931
AT3G03270	6089.38	-0.518166	0.243628	-2.12687	0.0334307	0.999931
AT1G14300	653.442	-0.512233	0.240614	-2.12886	0.0332657	0.999931
RNS2	2453.25	-0.443998	0.203391	-2.18298	0.029037	0.999931
RPN13	398.345	-0.443523	0.222434	-1.99395	0.0461571	0.999931
AT2G35750	5307.44	-0.41497	0.207282	-2.00195	0.0452896	0.999931
BT1	286.512	0.469619	0.232248	2.02206	0.0431703	0.999931
AT5G65180	381.999	0.553839	0.263632	2.1008	0.0356584	0.999931
AT2G34610	723.438	0.55692	0.24481	2.27491	0.0229113	0.999931
EXT4	747.409	0.561774	0.239668	2.34397	0.0190798	0.999931
AT2G22795	451.626	0.574647	0.242092	2.37367	0.0176122	0.999931
EXT3	7384.89	0.637173	0.204566	3.11476	0.00184095	0.999931
CIP1	1704.41	0.637952	0.230778	2.76436	0.0057035	0.999931
AT2G42330	166.929	0.638258	0.283524	2.25116	0.0243752	0.999931
AT1G53190	99.2209	0.734589	0.319251	2.30098	0.0213929	0.999931
AT4G08410	182.249	0.758162	0.345323	2.19551	0.0281268	0.999931
AT2G07725	281.02	0.798849	0.322331	2.47835	0.0131993	0.999931
AT1G03070	45.5632	0.815992	0.407094	2.00443	0.0450237	0.999931
RHA2B	663.627	0.880924	0.290657	3.0308	0.00243905	0.999931
AT2G02720	35.3959	0.906682	0.461981	1.9626	0.0496932	0.999931
DOT1	283.199	1.02317	0.270496	3.78257	0.000155217	0.683988
XIJ	30.4362	1.02971	0.488914	2.10612	0.0351939	0.999931
GRP-3	114.778	1.28496	0.407149	3.15601	0.00159946	0.999931
AT1G79915	18.2063	1.38724	0.660449	2.10045	0.0356893	0.999931
GRP3S	25.9776	1.69969	0.676285	2.51328	0.0119616	0.999931
AT5G66780	18.3641	1.72304	0.850081	2.02691	0.042672	0.999931
CYP71B20	7.57549	1.98786	0.979528	2.0294	0.0424171	0.999931
MLP28	266.974	2.22518	0.432363	5.14657	2.65294e-07	0.00350719
UNE17	9.74449	2.23574	0.894794	2.49861	0.0124681	0.999931
HISN6B	8.4956	2.41265	1.08482	2.224	0.0261483	0.999931
AT2G40910	9.88559	2.46188	0.923386	2.66614	0.00767271	0.999931
AT1G64710	15.5198	2.48518	0.786023	3.16171	0.00156847	0.999931
AT5G38565	4.60017	2.85947	1.44641	1.97694	0.0480485	0.999931
AT2G01050	10.0297	4.00954	1.26391	3.17234	0.00151214	0.999931
AT1G12180	2.12543	4.11703	2.08224	1.97721	0.0480175	0.999931
DDF1	2.68359	4.29148	2.00774	2.13747	0.0325599	0.999931
CSLA10	3.58367	4.75268	1.89217	2.51176	0.012013	0.999931
AT1G14950	2.5473	5.2619	2.13404	2.4657	0.0136747	0.999931
AT2G01010	8277.31	5.75075	1.20999	4.75271	2.00709e-06	0.0132669

## Sheet: Merged DEGs egdeR and DESeq
AT2G01010
MLP28
AT1G64710
DOT1
GRP-3
GRP3S
EXT3
XIJ
CIP1
RHA2B
UNE17
AT2G40910
AT1G53190
AT1G03070
AT2G22795
EXT4
AT1G79915
AT2G07725
AT2G34610
AT2G02720
AT2G42330
AT5G66780
BT1
AT4G08410
AT5G65180
AT3G29970
AT1G70350
AN3
AT1G61780
AT1G16360
ARD3
AT5G65880
AT3G57320
AT4G34550
AT1G20015
AT4G22233
RNS2
AT5G44005
RPN13
AT1G14300
AT1G33055
AT2G47380
AT2G01422
AT2G31730
AT1G03180
AT2G36295
AT3G59068
