# Supplementary material for: Arabidopsis thaliana genes with codon usage bias similar to that of B. amyloliquefaciens are involved in the regulation of A. thaliana adaptation to high calcium stress by B. amyloliquefaciens
Source: Front Plant Sci. 2025 Sep 1;16:1623360. doi: 10.3389/fpls.2025.1623360 (PMC12446992; doi:10.3389/fpls.2025.1623360)
Supplement: Additional File 4 — Differential expression analysis of A. thaliana genes with CUB similar to the CUB of B. amyloliquefaciens coding sequences between A. thaliana alone and A. thaliana cultured under calcium stress conditions. [file DataSheet4.xlsx]

## Sheet: sigDEGsCaCl2vsControl_edgeR
	logFC	logCPM	F	PValue	FDR
TGG2	-4.49156	-0.0552666	16.6798	0.00162091	0.384691
JRG21	-4.41148	5.35188	13.3925	0.00536503	0.508787
BGLU18	-3.55288	5.48867	17.0691	0.00262994	0.453109
GSTU11	-3.29975	1.84606	29.0014	0.000464785	0.279226
AT1G66860	-3.20812	1.85177	9.00197	0.0152404	0.658723
TAT3	-3.11379	6.69326	7.5295	0.0229773	0.711215
SBT3.3	-3.04227	2.27556	26.819	0.000621335	0.279226
JAZ10	-3.03265	4.4253	26.1901	0.000657983	0.279226
IRT1	-2.98058	0.479355	9.2432	0.0127282	0.651922
PHE1	-2.95314	1.64343	5.84421	0.0392256	0.817246
BLH5	-2.9219	0.0837174	8.88667	0.0131835	0.651922
AT1G32970	-2.91701	2.64101	15.0388	0.00387617	0.474007
AT1G61750	-2.90432	0.188898	14.7355	0.00316473	0.453109
TGG1	-2.81079	1.18123	8.43366	0.0175767	0.669288
NRT2:1	-2.77643	7.41612	141.686	9.30039e-07	0.0110061
AT1G75490	-2.64373	-0.375578	7.19776	0.0212082	0.704993
AT5G28520	-2.62352	2.54618	5.56585	0.0431236	0.838833
AT1G64710	-2.58301	0.85562	9.03488	0.0147517	0.658723
AT1G70130	-2.5714	0.155849	11.2394	0.0075661	0.567259
AT1G66920	-2.55926	1.58719	20.0354	0.00162536	0.384691
AT4G32950	-2.54456	0.531914	13.3663	0.00503318	0.495642
CORI3	-2.53981	2.63224	9.89592	0.0120598	0.651618
GSTU3	-2.41295	1.58693	6.3594	0.0332042	0.770755
LCR85	-2.35589	2.15792	7.44138	0.0236933	0.720262
AT2G01020	-2.31909	1.53832	6.14107	0.0356479	0.790198
AT1G23840	-2.30094	-0.265454	6.3295	0.0302859	0.76231
AT1G08440	-2.29069	3.42765	16.1907	0.00308866	0.453109
AT1G71140	-2.22246	0.483496	12.1686	0.00676559	0.563831
LOX3	-2.21776	2.4813	11.5299	0.00811531	0.573389
AT4G31615	-2.21551	0.352897	8.2232	0.0181986	0.675117
RD20	-2.21295	0.748204	7.15353	0.0256246	0.74222
AT2G30300	-2.19699	-0.210426	8.49729	0.0155359	0.658723
MYB47	-2.19199	1.41069	8.45402	0.0177777	0.67278
AT2G35070	-2.18034	0.95014	8.05102	0.0198119	0.689572
BON3	-2.17764	0.338488	12.5403	0.00612084	0.532603
PDF1.4	-2.14341	0.915448	8.61269	0.0169196	0.662514
AT1G49570	-2.09541	2.11027	15.8334	0.00332441	0.453109
GRP-3	-2.09236	4.15986	36.5368	0.000202718	0.21836
CYP707A4	-2.05497	1.11067	6.83374	0.0285666	0.753337
AT1G52100	-2.04063	2.61133	5.16151	0.049636	0.840332
MLP28	-2.00088	4.55756	5.87975	0.0386583	0.812678
GH3.3	-1.99151	5.2781	48.6879	6.93287e-05	0.21836
ERF13	-1.96522	3.2289	17.1127	0.0026119	0.453109
AT2G43620	-1.93858	3.91977	14.1577	0.00457784	0.495642
AT2G30760	-1.93286	2.2868	17.9695	0.00225732	0.437921
GolS4	-1.93261	5.25053	20.7158	0.00143198	0.369857
AT3G45638	-1.91527	0.337078	8.40579	0.017589	0.669288
NAC071	-1.87045	0.0561705	5.17846	0.0482737	0.840332
AT2G40580	-1.8657	0.473956	6.30865	0.033412	0.770755
AT2G04080	-1.84092	1.48207	15.1282	0.00382751	0.474007
AT1G19210	-1.81314	-0.385168	7.43778	0.0217649	0.707015
AT2G26380	-1.77956	2.64643	8.69368	0.016515	0.658723
AT1G67000	-1.76907	2.91205	9.1432	0.0146233	0.658723
NAP	-1.76789	2.49712	9.0509	0.0149985	0.658723
AT2G26370	-1.76172	4.6766	10.6684	0.00991908	0.615005
AT2G34930	-1.73482	5.63518	35.4658	0.000225743	0.21836
AT1G69610	-1.72364	1.08227	5.15953	0.0498834	0.841544
AT1G47395	-1.71421	4.95509	28.4005	0.00049727	0.279226
AT2G41810	-1.69704	3.71227	16.0264	0.00318226	0.453109
LOX2	-1.68972	1.95184	8.86504	0.0157997	0.658723
PTR3	-1.68667	4.55102	16.5042	0.00291241	0.453109
AT1G20310	-1.67934	0.993193	9.63242	0.0129945	0.651922
AT1G62290	-1.6768	2.68687	23.9636	0.000889812	0.309707
AT1G76210	-1.6532	1.00409	7.5894	0.0227629	0.711215
LHT1	-1.65154	4.04469	43.5764	0.000105562	0.21836
AGO3	-1.64455	1.02787	7.15848	0.0258847	0.74222
CYP71A20	-1.62145	2.09714	7.92389	0.0205219	0.699703
GSTF3	-1.58959	0.991194	11.2743	0.00869543	0.589171
RNS1	-1.57653	4.01084	16.155	0.00310645	0.453109
AT1G21550	-1.56287	1.44294	9.44025	0.013613	0.653802
GA2OX4	-1.56064	3.00076	25.6215	0.000709424	0.279844
AT1G63055	-1.56035	0.0310482	6.70588	0.0291424	0.76231
MYB112	-1.54609	3.70699	19.189	0.00182892	0.415433
UGT71B5	-1.53119	4.80343	8.15427	0.0191721	0.679091
ASN1	-1.52858	4.53883	7.62099	0.022366	0.707015
AT2G18590	-1.5235	1.13851	9.34226	0.0139986	0.655236
AT1G70720	-1.51444	1.43094	7.08123	0.0264333	0.744789
SUC2	-1.51283	4.22794	15.7811	0.00333134	0.453109
LBD16	-1.49144	4.22766	40.4697	0.000139104	0.21836
AT1G64370	-1.48947	6.59765	6.99594	0.0269946	0.746622
HAI3	-1.48641	2.85023	5.22385	0.0485176	0.840332
AT1G33790	-1.4846	4.53004	13.0195	0.00580306	0.524923
AT5G43870	-1.46405	4.76721	19.5707	0.00171775	0.398584
MPL1	-1.42788	2.92317	8.50876	0.0173668	0.665108
GLR2.6	-1.42519	-0.0545827	5.22324	0.0480416	0.840332
GSTU12	-1.41617	2.34788	7.12612	0.0259658	0.74222
ACA7	-1.41179	1.37475	11.3654	0.00847486	0.589171
AT2G05510	-1.39218	9.74954	24.0426	0.000877713	0.309707
AT5G64870	-1.38916	2.07968	7.37132	0.0241252	0.723148
AT2G48090	-1.3873	5.47051	37.1609	0.000190422	0.21836
AT2G17845	-1.38531	1.49951	8.87558	0.0157861	0.658723
PLC8	-1.36691	0.629258	8.03085	0.0200461	0.69402
CBP60G	-1.35415	2.26722	7.219	0.0252454	0.73881
AT4G05030	-1.35404	1.56696	10.3138	0.0108808	0.634302
AT2G45360	-1.34539	3.96562	30.5861	0.000383659	0.279226
AT1G66090	-1.33201	1.77098	9.63062	0.0129071	0.651922
AT2G16660	-1.33109	6.49639	22.179	0.00114681	0.355099
PP2-B13	-1.31832	1.97906	8.7427	0.0163126	0.658723
AT1G56242	-1.31832	1.97906	8.7427	0.0163126	0.658723
AT2G47550	-1.31471	5.59434	14.0661	0.00466213	0.495642
ZIF1	-1.31427	4.29945	36.2425	0.000208701	0.21836
AT2G43870	-1.31275	5.02711	26.3374	0.000644875	0.279226
AT2G24600	-1.30382	4.90209	13.8158	0.00490795	0.495642
CYP89A2	-1.30374	6.56948	12.9318	0.00591255	0.524923
AT2G47950	-1.28366	4.86479	27.2069	0.000576878	0.279226
AT2G14247	-1.27705	4.8242	27.935	0.000526593	0.279226
AT2G01010	-1.26989	5.67485	8.13846	0.0192573	0.679091
AT2G17660	-1.26105	1.78719	7.42841	0.0237369	0.720262
NPC2	-1.23909	3.35187	18.8153	0.00194599	0.418707
AT1G02813	-1.2329	1.70879	8.19047	0.0190334	0.679091
AT4G15270	-1.22522	3.624	11.7164	0.00774764	0.569476
AT1G79915	-1.2232	0.802861	5.55809	0.0434109	0.838833
BGLU21	-1.21622	9.00531	46.5116	8.24816e-05	0.21836
AT5G26220	-1.20528	4.84033	33.867	0.00026673	0.225463
AT1G75960	-1.20175	2.44571	8.8175	0.0159634	0.658723
AT4G10060	-1.19416	2.21532	8.74552	0.0162851	0.658723
AT2G33815	-1.18862	0.891792	6.85958	0.0283751	0.753337
AT4G21903	-1.18825	5.47819	9.8632	0.012116	0.651618
ABO3	-1.17825	1.74026	7.38921	0.0240157	0.723148
CAX3	-1.17421	5.51666	39.0302	0.000158993	0.21836
AT2G40390	-1.1651	3.98664	9.51442	0.0132547	0.651922
AT1G47400	-1.16506	1.84176	6.72322	0.0294379	0.76231
AT5G67050	-1.15746	0.8769	5.53084	0.0438048	0.838833
AT4G12545	-1.15584	7.86993	9.06874	0.0149044	0.658723
HAI2	-1.14858	3.77218	5.38525	0.0458158	0.840332
CWLP	-1.1435	4.93015	5.17472	0.0493596	0.840332
AT3G22121	-1.1435	4.93015	5.17472	0.0493596	0.840332
JAZ5	-1.14245	4.62746	7.62158	0.0223617	0.707015
GA2OX2	-1.1393	2.98384	10.6809	0.00989337	0.615005
SPL3	-1.13014	0.909818	6.20932	0.0348814	0.78684
GSTF6	-1.12693	6.37738	9.49164	0.0133315	0.651922
GAD4	-1.12236	2.90752	6.09585	0.0359803	0.790198
BGLU22	-1.11534	10.8731	15.5433	0.00348427	0.453109
AT1G19380	-1.11227	4.73097	14.2358	0.00450455	0.495642
CYP71B9	-1.11069	2.33096	11.8634	0.00750069	0.567259
AT1G71695	-1.10744	6.50439	27.1761	0.000579032	0.279226
NAT7	-1.10556	2.86505	15.3022	0.00365234	0.464751
AT2G21080	-1.10387	1.43439	8.14934	0.0192813	0.679091
TH8	-1.09491	5.85921	6.29769	0.0336673	0.773629
AIB	-1.0946	4.72232	5.32066	0.0468661	0.840332
PSK2	-1.09239	3.28258	6.22587	0.0344713	0.781951
AT2G07689	-1.08973	4.97331	5.60561	0.0424356	0.838833
AT2G43610	-1.08914	8.99864	16.8311	0.00274386	0.453109
MYB2	-1.08441	2.32164	7.88048	0.0207534	0.699703
Hsp70b	-1.0786	4.72395	9.03225	0.0150515	0.658723
AT5G25440	-1.07824	4.91701	21.5545	0.00125919	0.355099
AT1G21400	-1.06933	1.76458	5.78657	0.0399534	0.823707
AT2G43890	-1.06864	3.46821	11.171	0.00879615	0.589171
AT1G33600	-1.06407	2.27672	8.17474	0.0190792	0.679091
EXP3	-1.05132	3.89565	14.0029	0.00472356	0.495642
LBD40	-1.04624	2.72544	9.2933	0.014051	0.655236
AT2G38390	-1.04217	9.15814	26.2548	0.000651734	0.279226
AT2G41410	-1.03941	7.61578	5.2661	0.0477778	0.840332
AT2G15880	-1.03192	2.90035	7.87938	0.0207492	0.699703
TIFY7	-1.02529	2.99346	5.14281	0.049936	0.841544
AT5G14650	-1.02175	6.78541	5.93828	0.0379037	0.805301
KCS6	-1.01878	5.15858	10.0632	0.0115184	0.646012
TLL1	-0.998732	8.15065	21.6848	0.00123453	0.355099
RLP22	-0.998671	3.87544	6.87835	0.0279973	0.752498
AT5G21940	-0.99556	6.31419	17.6024	0.00239244	0.448191
AT5G13200	-0.995098	5.24966	21.0247	0.00136509	0.367147
AT1G59740	-0.991169	4.40796	7.58093	0.0226315	0.711215
TEM1	-0.985773	6.86178	9.08918	0.0148233	0.658723
AT4G09500	-0.978556	4.31794	8.5359	0.0172289	0.662514
AT2G36210	-0.972661	5.42326	5.75459	0.0403267	0.827082
AT5G10150	-0.967421	1.24832	5.35109	0.0465142	0.840332
WR3	-0.946578	8.11152	16.2569	0.00304734	0.453109
TI1	-0.939041	6.68893	11.196	0.00874169	0.589171
GSTU6	-0.938595	7.8143	13.2636	0.00550807	0.513248
AT2G39980	-0.936356	3.73212	14.7814	0.00404017	0.482943
AT2G26440	-0.928873	3.28078	6.67848	0.0298082	0.76231
WOX12	-0.928171	3.67315	6.3139	0.0334941	0.771147
KCS8	-0.927192	3.57045	12.1693	0.006992	0.566594
AT5G65380	-0.924686	5.93386	15.5708	0.00346619	0.453109
CYP77B1	-0.919603	2.34299	5.38657	0.0458139	0.840332
AT2G28710	-0.919295	3.9662	7.30855	0.0245461	0.725226
BGLU40	-0.915313	3.42222	12.3932	0.00665255	0.558343
AT1G30730	-0.911614	6.32725	14.3884	0.00436762	0.495642
AT3G59850	-0.91129	4.69936	10.4989	0.0103374	0.615005
AT5G60350	-0.904477	1.91279	5.29515	0.0473349	0.840332
ASL5	-0.903328	5.39159	21.3604	0.00129672	0.35687
AT2G18370	-0.899693	8.20307	18.2865	0.00212602	0.426428
ABI5	-0.892027	3.21925	5.45828	0.0446636	0.840332
MES1	-0.890643	7.56591	9.2003	0.0143916	0.658723
BGLU11	-0.886989	6.87009	16.1377	0.00311541	0.453109
E12A11	-0.882468	6.19939	17.0923	0.00261819	0.453109
AT4G21910	-0.878316	7.21263	14.2875	0.00445731	0.495642
AT1G11410	-0.875883	2.33129	6.44952	0.0320755	0.770755
NAS4	-0.874848	5.21535	10.497	0.0103419	0.615005
AT5G03668	-0.870431	6.69437	18.9436	0.00190361	0.417172
AT3G59710	-0.869597	6.56511	5.72898	0.0406791	0.830111
MIOX2	-0.866064	8.41459	6.69522	0.0296454	0.76231
AT2G28690	-0.864208	5.5868	10.6059	0.01007	0.615005
LRP1	-0.863296	7.11429	11.7868	0.00762161	0.567259
TIFY10B	-0.856435	7.20202	6.42446	0.0323146	0.770755
AT3G10815	-0.855257	3.27274	5.43593	0.0450125	0.840332
CIPK22	-0.853832	2.72326	7.68245	0.0219743	0.707015
AT2G32140	-0.852533	2.48935	7.07806	0.0263371	0.744789
AT1G63750	-0.847961	2.57977	5.19906	0.0489478	0.840332
ARPN	-0.845684	7.4252	22.7525	0.00105435	0.337222
AT5G45350	-0.843376	5.74498	15.9484	0.00322754	0.453109
AT1G26730	-0.836306	4.56194	10.1969	0.0111394	0.637998
LTP2	-0.829241	8.24575	18.5932	0.00201843	0.422923
CHAL	-0.826731	2.49208	5.34994	0.046402	0.840332
AT1G65845	-0.822178	6.33281	12.2493	0.00686632	0.566594
PID	-0.815807	4.81083	7.85641	0.02088	0.699984
AT5G01750	-0.812925	7.85505	15.6085	0.00344124	0.453109
AT1G78230	-0.812833	4.0008	5.59485	0.0425946	0.838833
AT2G24280	-0.811866	3.90887	11.3901	0.00835387	0.584969
AT1G22570	-0.809342	3.52719	7.02572	0.0267524	0.746622
AT2G04090	-0.805285	5.49952	11.6387	0.00788512	0.57237
HSFB3	-0.803192	3.89737	7.35156	0.0242311	0.724118
AT1G12805	-0.800312	5.89907	6.7447	0.0291881	0.76231
ORP4B	-0.800053	2.96206	7.62611	0.0223379	0.707015
DIN10	-0.798037	7.70616	6.94633	0.0274108	0.746622
AAP3	-0.797494	6.53014	13.6606	0.00506782	0.495642
AT1G64700	-0.796662	4.20397	9.12647	0.0146782	0.658723
AT1G15670	-0.79545	7.69085	8.27753	0.0185147	0.676274
ETR2	-0.793164	5.0153	11.823	0.00755941	0.567259
AT3G27400	-0.786533	3.27486	7.57	0.022708	0.711215
EXPA1	-0.785264	8.82078	10.5038	0.0103243	0.615005
AT1G11330	-0.776561	4.62067	6.83465	0.0283791	0.753337
CYP71B6	-0.776542	7.27202	25.8825	0.000684262	0.279226
HCA2	-0.774346	3.57097	7.71602	0.021753	0.707015
AT2G30550	-0.765815	8.51735	8.16555	0.0191095	0.679091
AT3G26590	-0.762431	6.57448	11.5009	0.00814005	0.573389
GCL1	-0.762086	6.16805	13.6696	0.00505834	0.495642
WRKY31	-0.758983	6.60507	13.8375	0.00488561	0.495642
AT2G41800	-0.748427	8.06104	8.91069	0.0155507	0.658723
OPR3	-0.745861	7.18604	9.13967	0.0146252	0.658723
PROPEP1	-0.743399	5.11408	7.17078	0.0255889	0.74222
ZIP4	-0.742095	4.15885	8.6952	0.0164904	0.658723
DOT1	-0.74167	4.62665	8.53281	0.0172431	0.662514
AT3G26080	-0.739683	3.31423	6.11477	0.0357507	0.790198
SRC2	-0.734303	7.38313	10.6274	0.0100172	0.615005
AT5G17760	-0.730072	5.90861	10.7913	0.00962735	0.615005
FLS5	-0.729075	10.5569	9.92227	0.0119352	0.650881
DOF2.4	-0.728633	3.88257	7.82045	0.0211001	0.703377
CYP709B3	-0.722055	5.17751	12.4235	0.00660625	0.558343
ERD5	-0.718471	7.20868	13.38	0.00537421	0.508787
CEL3	-0.71514	5.6907	6.51811	0.0313592	0.766713
DYL1	-0.712856	7.78792	9.06118	0.0149346	0.658723
FDH	-0.709858	5.54692	6.77288	0.0289314	0.760832
RAV1	-0.709118	6.54778	8.08055	0.0195769	0.685423
WRKY23	-0.70751	6.65542	12.1833	0.00696831	0.566594
MP	-0.706563	4.14362	7.40439	0.0238503	0.721853
AT5G06570	-0.706207	4.48063	7.67262	0.0220289	0.707015
AT1G25530	-0.704686	6.53002	10.1508	0.0112677	0.637998
FBA2	-0.70405	4.80149	6.64446	0.0301255	0.76231
PCK2	-0.701217	5.48602	5.20324	0.0488586	0.840332
AT2G47820	-0.699894	4.35919	5.86569	0.0388407	0.812678
GLR3.4	-0.695211	5.00654	7.92884	0.0204476	0.699703
ACA10	-0.689754	6.1743	11.1808	0.00877302	0.589171
AT2G04100	-0.689051	4.3062	9.93758	0.0118901	0.650881
RTFL7	-0.687197	3.0551	5.49191	0.0441447	0.840332
AT4G38215	-0.686148	5.4474	6.976	0.0271614	0.746622
SPPL4	-0.685518	6.40493	14.6751	0.00412486	0.488136
NAC038	-0.684061	6.50834	16.5119	0.00290774	0.453109
AT2G22070	-0.683137	3.11041	5.28934	0.0473942	0.840332
AT4G25390	-0.67641	5.31339	10.3685	0.0106743	0.625347
CYP94B1	-0.673421	5.70867	6.60856	0.0304692	0.76231
CRF2	-0.671012	6.02773	10.6487	0.00996569	0.615005
ZAR1	-0.67067	6.01388	11.7361	0.0077105	0.569476
PMEPCRA	-0.661976	11.1678	5.70719	0.0409823	0.833306
AT2G36220	-0.655035	5.14913	5.71456	0.0408803	0.832663
AT5G45280	-0.649469	6.93	9.06203	0.0149312	0.658723
AT5G25530	-0.638906	3.81121	5.17158	0.0494172	0.840332
EDR1	-0.637994	4.5226	5.86349	0.038869	0.812678
AT2G25460	-0.633783	5.09473	6.03957	0.0366464	0.790198
4CL5	-0.633047	7.48787	13.8207	0.00490254	0.495642
PLC4	-0.631523	6.54142	11.6765	0.00781658	0.570996
PLT2	-0.629174	5.26092	6.72846	0.0293377	0.76231
AT4G27852	-0.626011	6.98062	5.95805	0.037654	0.803899
MSL9	-0.624439	7.60582	6.07743	0.0361886	0.790198
CSDP1	-0.624196	4.24708	6.62576	0.030305	0.76231
ATAF2	-0.622818	7.10219	15.0112	0.00386092	0.474007
AT4G23420	-0.619564	5.23695	9.94677	0.0118618	0.650881
ATAF1	-0.612733	7.47822	15.7163	0.00337162	0.453109
AT1G21680	-0.612696	6.59586	11.1619	0.00881217	0.589171
GLR5	-0.612072	5.33375	7.12292	0.0259645	0.74222
AT2G28660	-0.600536	6.45539	9.35676	0.0138099	0.653802
AT5G10650	-0.591027	4.77715	5.87204	0.038757	0.812678
AT5G59790	-0.588429	5.5721	6.95151	0.0273675	0.746622
AT3G50280	-0.588208	3.40525	5.14254	0.0499355	0.841544
TOC159	-0.585105	10.0891	7.63627	0.022264	0.707015
AT1G74010	-0.585094	5.86921	9.4409	0.0135091	0.653802
RING	-0.584323	6.86479	12.1667	0.00699414	0.566594
AT5G02230	-0.583929	6.47452	7.61897	0.0223776	0.707015
AIL5	-0.583732	4.00583	5.23022	0.0483936	0.840332
MSL10	-0.582963	5.49154	6.54342	0.031107	0.766713
PP2-B1	-0.577873	4.21128	6.24225	0.0342827	0.781951
AT3G22570	-0.577257	6.17445	5.51355	0.0438059	0.838833
AT1G72940	-0.574909	4.33933	5.97327	0.037465	0.803189
AT1G23200	-0.574616	3.53106	5.64763	0.0418304	0.834775
SCL3	-0.574075	5.74858	10.5659	0.0101689	0.615005
BT1	-0.572711	4.89771	6.24353	0.0342671	0.781951
GSTU2	-0.570344	4.13938	5.64964	0.0417996	0.834775
MVP1	-0.566459	9.2107	8.34151	0.0181851	0.675117
AT1G33610	-0.565123	4.30713	5.68436	0.0413052	0.834775
AT4G15010	-0.563513	4.76542	6.49512	0.0315912	0.76924
AT3G28700	-0.561143	4.7889	7.99589	0.0200574	0.69402
OPT4	-0.552889	6.2956	10.156	0.0112529	0.637998
AT1G03230	-0.55239	7.51088	6.52319	0.0313079	0.766713
AT4G33150	-0.550699	6.67975	5.29134	0.0473527	0.840332
RAP2.4	-0.549619	8.5824	9.59453	0.0129803	0.651922
AT2G16630	-0.549405	4.162	6.23618	0.0343507	0.781951
CLC-F	-0.548381	5.58572	5.27704	0.0475936	0.840332
AT2G03240	-0.541353	6.73366	8.23749	0.0187247	0.679091
DOF1	-0.538636	4.19529	6.03868	0.0366587	0.790198
AT3G09830	-0.538241	4.80641	5.42016	0.0452557	0.840332
TAP38	-0.536347	4.0124	5.34981	0.0463886	0.840332
AT1G69910	-0.53582	4.86251	5.49632	0.0440699	0.840332
PME1	-0.533193	8.50159	9.39131	0.0136853	0.653802
SUS4	-0.527288	7.04813	7.48082	0.023311	0.715485
NRAMP6	-0.523406	7.25624	8.57824	0.0170271	0.662514
AT5G05550	-0.523231	4.71172	7.09176	0.0262132	0.743902
AT2G42365	-0.515069	4.98031	5.37276	0.0460137	0.840332
AT4G02660	-0.512856	5.81023	6.66638	0.0299165	0.76231
MYBR1	-0.511042	8.9683	7.30437	0.0245746	0.725226
AT1G30760	-0.507112	6.82878	6.08388	0.0361115	0.790198
CCR2	-0.505721	6.12476	7.02981	0.0267147	0.746622
AT1G60505	-0.49918	4.92287	5.88853	0.0385423	0.812678
ROT3	-0.497598	7.40408	8.17278	0.0190704	0.679091
LSH3	-0.496524	4.68468	5.23378	0.0483308	0.840332
AT4G11610	-0.49055	6.31909	5.17985	0.0492678	0.840332
AT3G22980	-0.489534	6.04706	9.50433	0.0132876	0.651922
AT1G47530	-0.488334	5.64376	5.76966	0.0401208	0.82572
PEPR1	-0.487132	6.40792	7.05081	0.026543	0.746104
AT1G76980	-0.486771	6.37745	7.82242	0.0210857	0.703377
AT1G73740	-0.485724	4.62539	5.3204	0.0468703	0.840332
AT1G15170	-0.484783	5.17248	6.81167	0.0285828	0.753337
C/VIF1	-0.483932	5.79439	5.39321	0.0456841	0.840332
AT1G54010	-0.482457	8.3844	6.33057	0.0333094	0.770755
AT1G31910	-0.481015	8.35037	6.36811	0.0329071	0.770755
JAL31	-0.479233	8.29678	8.194	0.0189562	0.679091
AT4G24480	-0.470437	4.6474	5.16026	0.0496157	0.840332
AT5G66070	-0.467021	5.49987	5.53524	0.0434785	0.838833
CINV1	-0.462242	8.71045	5.80009	0.0397085	0.821522
RBK1	-0.461451	5.65284	6.82783	0.0284387	0.753337
GGH1	-0.458369	7.85983	6.38226	0.0327571	0.770755
PDS1	-0.458291	6.36999	7.92564	0.0204657	0.699703
ACA1	-0.454328	7.58866	5.55359	0.0432026	0.838833
AT4G27870	-0.451476	7.93225	5.3422	0.04651	0.840332
DPL1	-0.451232	6.74359	7.69203	0.0219027	0.707015
NIT1	-0.448266	9.42087	5.53955	0.043413	0.838833
AT1G22510	-0.448094	4.98815	5.26418	0.0478115	0.840332
MYBC1	-0.447752	6.36288	5.25331	0.0479952	0.840332
CRK1	-0.438051	6.35537	6.36998	0.0328873	0.770755
AT1G24430	-0.43094	5.85912	5.2113	0.048718	0.840332
AT2G28510	-0.430877	7.5405	5.28942	0.0473848	0.840332
SS2	-0.429513	8.02235	5.639	0.04195	0.835751
AT1G11670	-0.422427	7.82927	5.55163	0.0432319	0.838833
KT2	-0.41178	6.21154	5.80481	0.0396452	0.821522
AT1G53180	-0.411002	7.27718	6.92563	0.027587	0.746622
NRAMP4	-0.408847	5.90075	5.24786	0.0480884	0.840332
TAF6B	-0.408117	6.60371	6.46878	0.0318578	0.770755
SIP2	-0.407189	6.83823	5.33816	0.0465763	0.840332
PYR4	-0.406187	5.63607	5.57832	0.0428357	0.838833
AT3G57980	-0.390048	6.03446	5.53653	0.0434584	0.838833
SRO5	-0.386477	7.62356	6.44615	0.0320899	0.770755
PDIL5-2	-0.385961	6.56981	5.25916	0.0478956	0.840332
AT1G13990	-0.384215	6.59216	5.21138	0.0487164	0.840332
BZIP17	-0.37541	6.74045	5.35899	0.0462361	0.840332
AT1G77500	-0.372116	7.11345	5.13909	0.049992	0.841544
AT3G24120	-0.367309	6.63782	5.22326	0.0485108	0.840332
AT1G28100	-0.365175	6.04516	5.17054	0.049432	0.840332
TGA3	-0.364936	7.03074	5.29711	0.0472562	0.840332
CYCP1;1	0.349187	7.00813	5.4271	0.0451449	0.840332
CYP5	0.410058	9.08953	5.25596	0.04795	0.840332
AT5G54020	0.411223	5.81819	5.50193	0.0439833	0.840332
AT1G33470	0.412125	7.99677	6.35388	0.0330589	0.770755
LAX3	0.413735	7.14284	5.68048	0.0413581	0.834775
MYB28	0.41878	7.0786	6.54099	0.0311306	0.766713
CRCK1	0.4199	5.78841	5.95247	0.0377246	0.803899
AT1G61590	0.429133	7.23191	6.06537	0.0363334	0.790198
AT2G26730	0.435769	7.77924	6.13805	0.0354718	0.790198
GLP5	0.436642	9.11585	5.85433	0.0389876	0.81372
HSBP	0.442749	7.9417	6.04132	0.0366243	0.790198
CB5-B	0.444034	8.36918	6.01988	0.036886	0.793652
AT1G08592	0.447923	7.03238	5.17123	0.0494197	0.840332
TLP8	0.449362	5.69431	7.23355	0.025106	0.737231
AT1G08590	0.45259	7.04303	5.21986	0.0485694	0.840332
CLE12	0.455609	5.39493	6.04881	0.036534	0.790198
AT1G52600	0.463032	7.28223	9.39935	0.0136566	0.653802
CPK21	0.46574	6.19717	6.33812	0.0332281	0.770755
AT2G11910	0.481805	8.77115	7.26867	0.0248405	0.731251
AT2G04680	0.482572	5.09584	6.14508	0.0353908	0.790198
AT2G32070	0.484417	7.93029	7.3641	0.0241375	0.723148
AT3G48450	0.486191	6.17388	5.16611	0.0495104	0.840332
AT2G39390	0.488661	9.16384	5.19831	0.048944	0.840332
APG10	0.494499	5.21344	5.68946	0.0412321	0.834775
AT5G25360	0.500929	4.8686	6.04423	0.03659	0.790198
AT2G44300	0.502499	5.78633	6.61588	0.0303985	0.76231
TET3	0.507517	7.63928	5.88499	0.0385873	0.812678
AT1G23340	0.511124	5.04912	6.72766	0.0293452	0.76231
CAF2	0.514613	7.42694	9.595	0.0129787	0.651922
PDIL5-1	0.515431	6.10785	5.6051	0.0424418	0.838833
FUT4	0.516582	6.53029	7.55638	0.0227946	0.711215
BOR4	0.520651	5.48232	5.25484	0.0479697	0.840332
AT1G12400	0.522376	4.54186	5.33993	0.046549	0.840332
AT4G30410	0.524532	5.53922	5.97832	0.0374004	0.803189
GT2	0.52774	6.73357	6.43954	0.0321582	0.770755
AT2G27360	0.528441	6.01402	8.59834	0.0169332	0.662514
AT5G23760	0.528781	4.98326	6.92024	0.027634	0.746622
AT3G54780	0.530558	5.73407	6.19761	0.034785	0.78684
AT2G27775	0.532561	5.2244	6.18695	0.0349072	0.78684
DUR	0.535579	6.16792	8.68881	0.0165176	0.658723
AT5G27550	0.540255	5.42682	8.72668	0.0163477	0.658723
AT1G68810	0.54154	6.32655	7.89297	0.0206595	0.699703
AT2G43460	0.543403	7.9204	5.53845	0.0434295	0.838833
CYCP4;1	0.547676	4.76611	5.7594	0.0402617	0.827082
CKX5	0.548589	5.60261	7.06748	0.0264081	0.744789
AT5G41680	0.548826	7.42104	10.7861	0.00963939	0.615005
FAH2	0.554759	5.30481	9.35905	0.0138019	0.653802
AT1G58170	0.555053	5.04716	7.73867	0.0216068	0.707015
RXF12	0.55574	4.88933	6.32421	0.0333793	0.770755
AT4G02530	0.556526	4.60763	5.68355	0.0413161	0.834775
AT2G01090	0.55727	5.70871	10.2664	0.0109475	0.635061
AT5G65040	0.557957	5.79815	5.53651	0.0434591	0.838833
AT1G72430	0.560667	6.6592	10.7717	0.00967289	0.615005
BAG5	0.564019	5.10206	6.3938	0.0326363	0.770755
AT1G77885	0.564473	6.78787	9.10532	0.0147596	0.658723
TCP4	0.571242	5.39739	6.87293	0.0280422	0.752498
MAP65-4	0.571776	5.88001	5.95088	0.0377446	0.803899
emb2394	0.574293	5.35565	10.6655	0.00992511	0.615005
ROPGEF11	0.574325	3.7881	6.28003	0.0338642	0.776645
LAC6	0.576479	4.52868	6.40605	0.0325082	0.770755
AT1G53030	0.579687	5.99062	7.15478	0.0257133	0.74222
AT2G46572	0.580317	4.46645	6.52964	0.0312451	0.766713
AT5G49710	0.581169	6.89085	6.98975	0.027046	0.746622
AT5G53045	0.581604	4.35713	6.66993	0.0298846	0.76231
AT2G20080	0.582032	6.07068	7.09491	0.0261871	0.743902
CYP82F1	0.584558	8.00755	8.30474	0.0183736	0.676274
MYB3R-5	0.588568	3.92458	6.10054	0.0359161	0.790198
AT5G57887	0.590295	4.84803	5.54863	0.0432781	0.838833
LSH10	0.590857	4.03958	6.33366	0.0332787	0.770755
AT2G17500	0.591871	8.30011	9.84596	0.012169	0.651618
BFN1	0.59272	6.12535	8.96296	0.0153333	0.658723
AAP4	0.598754	7.68813	6.81497	0.0285525	0.753337
AT3G53740	0.600539	9.01935	6.1201	0.0356821	0.790198
AT4G26710	0.601121	8.57172	7.86219	0.0208441	0.699984
WLIM1	0.603831	8.08823	13.7629	0.00496144	0.495642
GK-1	0.604263	5.13901	7.14536	0.0257877	0.74222
AT2G37440	0.605624	4.72986	5.24013	0.048222	0.840332
IRX9	0.607281	5.60411	5.879	0.0386656	0.812678
AT1G18980	0.61005	6.52031	9.57819	0.0130353	0.651922
DWF4	0.613009	6.36469	10.7442	0.00973744	0.615005
AT3G48970	0.619513	4.52859	5.35324	0.0463314	0.840332
emb2184	0.620304	4.62447	5.51643	0.0437637	0.838833
AT1G70880	0.622963	5.92185	5.66331	0.0416021	0.834775
CIPK3	0.632736	6.27367	6.51174	0.0314227	0.766713
AT1G03820	0.632795	8.16013	7.61982	0.022372	0.707015
AT3G21680	0.635073	5.26382	9.58206	0.0130226	0.651922
TBL45	0.636935	3.44624	5.22009	0.0485714	0.840332
ROC2	0.643904	7.77908	5.33976	0.0465501	0.840332
GDCH	0.645679	3.59121	6.59319	0.0306219	0.762906
MYB86	0.647627	6.19481	10.4375	0.010494	0.61784
AT3G08890	0.648025	5.49006	11.9405	0.0073599	0.567259
AT5G38005	0.651233	5.23296	8.05329	0.0197303	0.688758
AT1G55450	0.65591	6.2728	10.8296	0.00953884	0.615005
MLP43	0.657241	6.6637	7.98563	0.0201157	0.69402
AT3G26490	0.657308	3.48822	6.68886	0.0297096	0.76231
AT2G01900	0.663374	5.894	7.61499	0.0224041	0.707015
NUDT10	0.663654	3.76432	7.03167	0.0267024	0.746622
MLP328	0.663867	10.2997	6.37404	0.0328442	0.770755
RLP44	0.666089	4.46424	6.42527	0.0323077	0.770755
KCS11	0.666561	5.80464	7.52348	0.023018	0.711215
AT2G47010	0.672098	5.6503	8.4069	0.0178561	0.672958
AT2G28140	0.674168	3.53972	5.3892	0.0457534	0.840332
AT1G05430	0.680359	6.00287	8.38737	0.0179536	0.674485
UGT75B1	0.68325	5.29554	5.36889	0.046076	0.840332
AT1G05562	0.68325	5.29554	5.36889	0.046076	0.840332
AT1G61667	0.683707	3.44917	5.46024	0.0446314	0.840332
AT1G07300	0.690197	3.92796	5.57746	0.0428511	0.838833
TBL3	0.691861	4.87491	10.1705	0.0112128	0.637998
AT2G40130	0.696968	4.25312	7.47725	0.0233376	0.715485
KP1	0.700023	4.84762	7.9113	0.0205515	0.699703
AT4G40085	0.704232	4.89471	7.48899	0.0232554	0.715485
AT2G27930	0.706049	3.65289	8.35922	0.0180982	0.675117
AT5G23750	0.711983	5.70937	9.93002	0.011912	0.650881
AT4G33740	0.712924	6.55335	8.69147	0.0165055	0.658723
AT2G36295	0.713537	2.88354	5.19072	0.0490886	0.840332
BGLU35	0.723167	6.51347	14.862	0.00397548	0.480059
AT1G23410	0.723885	7.0302	13.1351	0.00566059	0.52334
AT1G14960	0.725319	6.6645	5.28096	0.047527	0.840332
CYP71A27	0.725984	6.71398	12.5859	0.00637399	0.542661
ICK1	0.728323	3.4009	5.52734	0.0436032	0.838833
AT1G68850	0.729881	6.93351	11.911	0.00740911	0.567259
XTH32	0.730078	6.1464	7.4598	0.0234574	0.717298
AT5G51780	0.730471	5.01989	9.29691	0.0140296	0.655236
AT1G19330	0.732614	3.74674	6.92366	0.027607	0.746622
CYP710A1	0.735771	5.14105	5.29882	0.0472286	0.840332
AT1G72230	0.737762	7.11449	10.5276	0.0102644	0.615005
AT1G30070	0.741324	5.33768	7.09871	0.0261571	0.743902
AT1G71950	0.742457	4.33246	7.00551	0.0269167	0.746622
UXS3	0.746615	8.33146	7.32032	0.0244569	0.725226
AT1G66020	0.747862	3.73898	9.89547	0.0120189	0.651618
SIGA	0.748364	3.78154	7.21049	0.0252846	0.73881
AT2G02050	0.756805	6.75427	5.29058	0.0473654	0.840332
AT1G55390	0.778084	3.00061	7.37121	0.0240941	0.723148
AT5G12420	0.778103	7.1105	8.79202	0.0160588	0.658723
AT2G34810	0.779618	5.29542	8.75345	0.0162288	0.658723
LAC1	0.782311	6.41368	7.66626	0.0220687	0.707015
AT1G30690	0.794244	6.83604	7.71399	0.0217624	0.707015
UBQ7	0.794715	8.57138	11.1178	0.00890464	0.592008
TBL6	0.79551	4.79799	5.79061	0.0398376	0.822754
AT1G54790	0.79779	4.22838	6.93602	0.0275004	0.746622
AT4G14746	0.798422	6.30098	6.4054	0.0325137	0.770755
PSAH2	0.804547	2.80442	6.23603	0.0343621	0.781951
CKX1	0.804749	3.79179	5.46398	0.0445714	0.840332
BAG2	0.809858	3.67117	6.09091	0.036032	0.790198
AT1G29740	0.812426	2.3905	6.15542	0.0352912	0.790198
AT5G23870	0.821385	3.2592	9.81831	0.0122592	0.651922
TAR2	0.826699	2.85022	5.35256	0.0463536	0.840332
UBC16	0.826699	5.66738	5.45337	0.0447331	0.840332
AT5G08480	0.827037	3.51093	7.15437	0.0257208	0.74222
FLA9	0.832777	9.18575	9.7548	0.0124557	0.651922
SCPL51	0.836135	5.00384	7.71787	0.0217386	0.707015
AT4G34320	0.836356	3.57519	7.44967	0.0235321	0.71773
LAC10	0.838254	3.72091	5.64926	0.0418069	0.834775
AT2G28410	0.839034	4.47081	5.45033	0.0447822	0.840332
MLO15	0.847308	5.00975	7.89584	0.0206433	0.699703
AT5G07475	0.859359	6.12211	6.22344	0.034492	0.781951
CIA2	0.864973	3.24912	8.74002	0.016293	0.658723
BGLU34	0.868015	5.81192	9.68214	0.0126905	0.651922
AT1G33340	0.868251	2.57582	6.55615	0.0309969	0.766713
AT2G37370	0.875614	2.26348	5.82701	0.0393776	0.818972
NAC076	0.875857	2.01249	5.37766	0.0459794	0.840332
AT1G06475	0.876091	2.79687	5.65753	0.0416981	0.834775
AT4G27745	0.878677	4.66038	8.56697	0.0170812	0.662514
RBP-DR1	0.882963	5.18618	10.0967	0.0114218	0.643646
AT3G50610	0.889548	4.19579	6.35418	0.0330581	0.770755
AT1G15260	0.89613	2.05199	5.74452	0.040506	0.829322
EXPB1	0.898915	6.00634	6.07107	0.0362653	0.790198
AT1G31335	0.905898	2.78333	8.78706	0.0160897	0.658723
MYB40	0.907566	3.87409	12.9084	0.00594387	0.524923
AT2G24040	0.909687	5.27162	10.9945	0.00916968	0.602855
CRCK2	0.910341	3.95043	11.071	0.00900559	0.595375
RUB1	0.91445	6.78708	9.12955	0.0146646	0.658723
AT2G48130	0.91655	7.77742	8.99802	0.0151894	0.658723
AT2G03200	0.916659	6.5887	9.78061	0.0123737	0.651922
TBL33	0.917131	5.45792	27.8943	0.000529198	0.279226
AT2G17590	0.920187	3.21397	6.41899	0.032379	0.770755
AT3G06145	0.925347	3.18016	7.53701	0.0229324	0.711215
AT1G62480	0.930026	10.1691	5.2388	0.0482433	0.840332
FER4	0.934307	4.92853	16.6405	0.00284062	0.453109
AT5G54030	0.945084	3.68626	12.8626	0.00600321	0.526237
AT1G28250	0.948532	4.91692	8.67353	0.0165877	0.658723
AT5G20860	0.957557	4.61894	6.33296	0.0332854	0.770755
AT2G19150	0.958426	2.80875	8.95155	0.0153893	0.658723
AT2G36430	0.964349	3.75925	14.1057	0.00462591	0.495642
ACLA-2	0.967387	7.43335	10.5178	0.010289	0.615005
scpl1	0.969402	5.80164	8.54102	0.0172033	0.662514
AT4G35030	0.971501	5.921	17.5281	0.00242388	0.448191
BGLU47	0.972465	2.5871	6.33019	0.0333312	0.770755
AT1G15125	0.990858	3.20962	6.65361	0.0300448	0.76231
AT5G44578	0.994815	3.17519	9.22084	0.0143191	0.658723
AT2G46780	0.996207	4.19732	6.4515	0.0320373	0.770755
CYP71B2	1.00247	7.52406	8.27737	0.0185155	0.676274
PERK4	1.01211	2.82318	5.90964	0.0382832	0.810453
AT2G43390	1.01557	4.59266	9.28782	0.0140637	0.655236
ENODL18	1.02082	5.4624	9.14657	0.0145987	0.658723
MYB122	1.0229	3.39452	14.9816	0.00388531	0.474007
CYP76C1	1.02418	2.80322	6.41983	0.0323763	0.770755
GH9B13	1.03025	7.95073	32.6601	0.000303749	0.239638
NRT1.5	1.03407	8.33529	5.32953	0.0467182	0.840332
iqd9	1.03496	5.13006	11.7924	0.00761228	0.567259
AT3G61750	1.03535	3.80709	9.3569	0.0138119	0.653802
AT1G49450	1.03799	5.59773	20.2705	0.00153547	0.384691
ST4C	1.04781	3.21531	6.57895	0.0307646	0.764848
AT1G67910	1.0577	3.83158	14.5997	0.00418825	0.49073
AT5G66815	1.05819	5.39482	9.49668	0.0133144	0.651922
AT2G38790	1.06043	3.34916	6.12153	0.0356727	0.790198
AT1G30280	1.06415	4.13247	18.4264	0.00207662	0.423702
WRKY43	1.06503	3.54568	6.6648	0.0299365	0.76231
AGP41	1.06631	1.78468	5.55602	0.0432471	0.838833
AT2G40480	1.07274	6.32086	12.1283	0.00705469	0.566594
arpc2b	1.0736	3.31925	12.9695	0.00586779	0.524923
AT1G13670	1.07564	5.67416	26.0098	0.000672958	0.279226
AT3G25795	1.08942	2.63151	6.89027	0.0279078	0.752303
AT1G31935	1.09137	3.99261	9.59831	0.0129697	0.651922
AT1G19376	1.09164	2.83919	8.93006	0.015479	0.658723
PAP3	1.09261	2.63187	6.60023	0.030567	0.762906
GLU1	1.09667	1.40404	6.96775	0.0273547	0.746622
RABG3B	1.09684	3.13165	6.94836	0.0274023	0.746622
AT1G30282	1.09888	4.02485	18.5405	0.00203706	0.422923
AT1G58320	1.09976	1.68836	8.33104	0.0183053	0.676274
SRS3	1.10082	1.6202	6.15793	0.0353394	0.790198
AT3G29630	1.10295	5.13402	15.7625	0.00334259	0.453109
AT1G03620	1.11897	2.85706	12.9329	0.00591651	0.524923
AT1G52050	1.12017	4.50367	5.51891	0.0437268	0.838833
AT5G16030	1.14022	2.82725	13.5523	0.00518866	0.499208
XTH17	1.14401	7.41936	8.23584	0.0187334	0.679091
MYB39	1.14479	2.8237	6.64675	0.0301163	0.76231
AT4G20230	1.15758	3.34472	6.63098	0.0302604	0.76231
AT2G27630	1.15824	1.04217	5.96638	0.0377698	0.803899
AT5G66800	1.17289	2.80809	7.14031	0.02584	0.74222
GPX2	1.17923	8.74327	5.56811	0.0429864	0.838833
AT1G74460	1.18357	7.58154	6.83613	0.0283647	0.753337
MYB53	1.18509	2.58436	6.53019	0.0312583	0.766713
RIC2	1.20812	3.1031	8.67997	0.0165651	0.658723
AT1G28660	1.21002	3.85054	21.551	0.00126028	0.355099
AT1G18745	1.21731	5.39489	12.0788	0.0071339	0.566594
AT1G08310	1.2212	4.06349	14.4278	0.00433431	0.495642
AT1G43140	1.2226	1.31953	5.74157	0.0406849	0.830111
CYP71A28	1.22307	2.26944	7.66772	0.0220889	0.707015
CPK16	1.23724	2.32784	5.81478	0.0395476	0.821064
AT4G08555	1.23802	3.61305	8.10754	0.0194314	0.682348
AT1G55990	1.24418	4.8177	9.49256	0.0133294	0.651922
GSTU9	1.24739	5.31158	20.6901	0.00143767	0.369857
AT1G44608	1.24809	5.51012	6.12925	0.0355753	0.790198
BEE2	1.24998	3.18342	6.61264	0.0304388	0.76231
AT1G55440	1.25182	1.68331	6.72724	0.0294466	0.76231
AT3G05152	1.26191	1.75576	10.0492	0.0116128	0.648233
PROPEP2	1.2677	2.39977	12.9301	0.0059268	0.524923
AT1G23350	1.27178	0.965818	6.0661	0.0365542	0.790198
GSTU23	1.2737	4.60729	9.79169	0.0123399	0.651922
AT3G45070	1.27554	7.93631	41.4193	0.000127546	0.21836
JP630	1.27563	3.50511	6.68538	0.0297439	0.76231
AT2G27740	1.28012	2.67743	8.28757	0.0184774	0.676274
AT2G16750	1.28784	3.99004	15.4106	0.00357487	0.459837
AT1G10682	1.29101	5.95807	9.019	0.0151044	0.658723
AT5G08250	1.30687	3.05629	17.0235	0.00265333	0.453109
LBD14	1.30925	3.04937	9.62876	0.0128735	0.651922
AT2G28970	1.31388	1.83421	6.10404	0.0359595	0.790198
AGL78	1.31497	0.310164	5.35548	0.0462234	0.840332
FUT5	1.31727	5.55287	16.7865	0.00276623	0.453109
AT5G10310	1.33993	0.212862	5.54968	0.0430407	0.838833
AT1G04425	1.3433	2.26782	9.23997	0.0142681	0.658723
AT1G11740	1.34456	2.45166	14.3073	0.00444947	0.495642
AT1G51830	1.34773	6.69723	5.23425	0.0483216	0.840332
AT1G14160	1.35562	3.91334	8.57725	0.0170349	0.662514
U3D	1.37752	1.45134	8.78825	0.0161888	0.658723
NCED9	1.38054	2.67507	12.6618	0.00627803	0.538364
AT2G40110	1.38657	3.79471	5.28732	0.047426	0.840332
CID5	1.39916	1.98683	12.6943	0.00625391	0.538364
AT3G56730	1.40888	2.37192	8.15095	0.0192172	0.679091
CYP78A5	1.43468	1.505	12.079	0.00720234	0.567259
PIN5	1.43494	2.23727	8.42659	0.0177945	0.67278
AT4G11211	1.44746	3.0038	17.7359	0.00234044	0.446722
AT1G64910	1.45889	0.657181	7.75264	0.0216198	0.707015
AT2G33850	1.46676	8.21277	34.8757	0.000239875	0.21836
AT1G22470	1.47493	1.83248	7.79546	0.0213321	0.707015
SP1L2	1.47765	6.68414	8.13927	0.0192526	0.679091
BR6OX1	1.48315	3.54939	8.64423	0.016726	0.66199
RAB7A	1.49691	4.23068	19.0836	0.00186057	0.415433
AT5G45650	1.50848	3.17496	9.3789	0.0137378	0.653802
AT3G49330	1.53314	3.20784	5.35304	0.0463463	0.840332
AT2G22510	1.53399	5.34555	22.9936	0.00101835	0.337222
AT1G22330	1.54488	4.5552	11.5217	0.00810196	0.573389
BGAL8	1.54865	5.627	16.8656	0.002727	0.453109
AT3G49160	1.55157	2.54725	7.32734	0.024433	0.725226
AT3G05905	1.56202	7.42247	9.52703	0.0132094	0.651922
AT1G12080	1.56418	9.24023	13.9378	0.00478595	0.495642
GLIP2	1.5713	1.6264	8.62939	0.0168964	0.662514
AT1G03010	1.57296	1.66381	6.13083	0.0357005	0.790198
AT2G31730	1.58497	2.56972	13.5676	0.00517842	0.499208
AT1G48800	1.61266	1.22219	10.2511	0.0111091	0.637998
AT1G49470	1.6556	3.26621	6.99157	0.0270419	0.746622
AT1G19900	1.67461	6.20604	8.80801	0.0159895	0.658723
AT1G78520	1.67944	3.26469	5.61305	0.0423392	0.838833
AT3G21340	1.6832	3.48108	10.4604	0.0104401	0.617739
AT1G22160	1.68468	2.30184	8.77007	0.0161958	0.658723
AGP17	1.68791	1.45352	10.6007	0.0101876	0.615005
AT5G51470	1.72103	2.66594	25.1663	0.000755603	0.288445
AT2G40250	1.72973	0.050173	6.35292	0.0319477	0.770755
MYB105	1.748	0.742181	5.18552	0.0491978	0.840332
AT5G52790	1.74846	3.91721	22.7971	0.00104824	0.337222
AT1G73600	1.75358	5.83905	13.9847	0.00474036	0.495642
AT1G70985	1.7644	0.914286	12.1185	0.00712639	0.566594
AT1G23160	1.79953	3.43476	23.9768	0.000886961	0.309707
LPAT3	1.80145	0.512919	5.64703	0.0415462	0.834775
AT1G52190	1.81459	1.14676	5.45068	0.0449837	0.840332
AT5G24080	1.83175	1.32619	6.59037	0.0308427	0.765183
AT5G26730	1.83486	3.38481	39.5856	0.000151218	0.21836
AT1G17300	1.84823	1.19618	10.0382	0.0117051	0.65032
AT1G53610	1.89702	0.790654	13.2816	0.00547516	0.513248
AT1G16515	1.90247	0.286814	6.89155	0.0271151	0.746622
WRKY56	1.9206	2.43444	8.37718	0.0180498	0.675117
AT1G49975	1.92367	-0.251596	7.02771	0.0243554	0.725226
AT1G51030	1.93693	0.320813	7.44461	0.022868	0.711215
AT1G24909	1.99746	2.8217	6.8275	0.0284731	0.753337
AT1G32780	2.0001	0.668541	10.7831	0.00950409	0.615005
GLR2.3	2.09618	0.238814	11.2609	0.00793212	0.57237
MYB60	2.11305	1.64418	6.63299	0.0304224	0.76231
ACS5	2.1379	3.44384	29.0687	0.000459444	0.279226
AT5G59305	2.18926	0.364608	5.82573	0.0380615	0.807204
AT2G34620	2.2212	0.0363104	5.49958	0.0414392	0.834775
AT2G31540	2.23428	2.24616	18.1772	0.00219072	0.432083
NIMIN1	2.42582	0.772673	11.7212	0.00741138	0.567259
AT1G69570	2.45244	1.51495	5.24926	0.048224	0.840332
AT1G69572	2.45244	1.51495	5.24926	0.048224	0.840332
AT4G37950	2.50767	1.02655	11.714	0.00758436	0.567259
ATPMEPCRD	2.50926	3.63777	17.4124	0.00247754	0.451064
AT1G22290	2.53057	0.462268	15.8189	0.00286432	0.453109
RLM3	2.5435	-0.28117	10.3789	0.00805069	0.573389
AT1G21500	2.57886	-0.577893	11.8065	0.00496934	0.495642
GAUT2	2.65185	-0.077924	10.2685	0.00861015	0.589171
AT1G15770	2.85463	-0.0572095	18.5666	0.00120704	0.355099
AT1G67860	3.15478	0.169277	17.2176	0.00157576	0.384691
CYP705A24	3.47466	-0.36773	9.70873	0.00869799	0.589171
SCPL32	3.9214	0.229076	13.4396	0.00309617	0.453109
AT4G37235	4.38944	0.0308822	12.0511	0.00485755	0.495642

## Sheet: sigDEGsCaCl2vsControl_deseq2
	baseMean	log2FoldChange	lfcSE	stat	pvalue	padj
BGL2	12.8627	-6.23736	1.79497	-3.47491	0.000511021	0.0724928
AT1G73560	12.5743	-6.19902	1.70876	-3.62778	0.000285865	0.047831
MBP2	11.2488	-6.04167	1.86228	-3.24424	0.00117763	0.123853
AGL28	3.47707	-5.32843	2.42039	-2.20148	0.0277023	0.667053
LCR67	3.3294	-5.26115	2.05842	-2.55591	0.0105909	0.415081
AT1G56150	12.3258	-5.25019	1.38566	-3.78895	0.000151287	0.0300693
AT1G12180	6.56665	-5.23722	1.69566	-3.0886	0.002011	0.179764
DDF1	6.45551	-5.21371	1.70304	-3.06141	0.00220294	0.190401
AT1G27040	2.34115	-4.7509	2.34902	-2.02251	0.043124	0.8098
AGL38	25.0118	-4.74643	1.31342	-3.6138	0.000301742	0.0498485
AT2G18420	2.31713	-4.73686	2.32396	-2.03827	0.0415231	0.79318
TGG2	12.2977	-4.69646	1.31024	-3.58442	0.000337823	0.0540521
THI2.1	17.0638	-4.68286	1.31316	-3.5661	0.000362333	0.0569736
GolS7	88.9523	-4.58913	1.52207	-3.01507	0.00256924	0.198664
AT2G15780	6.82161	-4.42434	1.60444	-2.75757	0.00582334	0.314051
JRG21	585.225	-4.36829	1.50655	-2.89953	0.00373728	0.256712
GLR2.8	5.15717	-3.99493	1.68229	-2.3747	0.0175632	0.523327
BHLH100	7.40836	-3.8038	1.561	-2.43677	0.014819	0.492118
AT1G24580	6.43881	-3.68924	1.43429	-2.57218	0.0101061	0.409613
VIM5	6.42667	-3.68012	1.76867	-2.08072	0.0374594	0.757049
BGLU28	14.0871	-3.58437	1.32563	-2.7039	0.006853	0.342425
BGLU18	644.243	-3.53477	1.03636	-3.41075	0.00064785	0.0862764
FPF1	12.4766	-3.42041	1.12303	-3.04569	0.00232144	0.192221
GSTU11	50.1335	-3.30072	0.630572	-5.23449	1.65441e-07	0.000165108
AT5G58830	10.8043	-3.23239	1.57834	-2.04797	0.0405626	0.788883
IRT1	19.1076	-3.13682	1.0873	-2.88495	0.00391481	0.260857
TAT3	1494.12	-3.09275	1.44804	-2.13582	0.0326941	0.718822
BLH5	13.6532	-3.03486	1.24982	-2.42823	0.0151727	0.494672
SBT3.3	68.1153	-3.03249	0.582153	-5.20909	1.89765e-07	0.000165108
JAZ10	308.935	-3.00934	0.529933	-5.67872	1.35705e-08	2.95181e-05
AT1G61750	14.8205	-2.98416	0.977993	-3.05131	0.00227849	0.192221
NAC019	13.5212	-2.98011	1.46474	-2.03456	0.0418949	0.794927
AT1G32970	88.5722	-2.90707	0.685601	-4.24017	2.23352e-05	0.00747429
TGG1	31.1425	-2.84026	1.03617	-2.74112	0.00612305	0.322226
NRT2:1	2494.62	-2.77673	0.263127	-10.5528	4.9293e-26	6.43323e-22
AT1G75490	9.41802	-2.6154	1.24656	-2.0981	0.0358966	0.740235
AT1G70130	14.5579	-2.5953	0.991698	-2.61703	0.00886978	0.380788
AT1G64710	24.9573	-2.59132	0.872255	-2.97083	0.00296993	0.218986
AT1G12030	13.1885	-2.58969	0.958703	-2.70125	0.00690802	0.342801
AT1G66920	42.0382	-2.57282	0.655174	-3.92693	8.60373e-05	0.0211863
AT4G32950	19.0758	-2.5428	0.808852	-3.14371	0.00166819	0.157765
CORI3	87.7515	-2.52582	0.772629	-3.26912	0.00107882	0.118317
AT2G20970	7.65556	-2.36574	1.14564	-2.06499	0.0389242	0.772036
AT2G01020	41.7106	-2.35594	0.880035	-2.6771	0.00742634	0.356328
GSTU3	40.9808	-2.34603	0.91708	-2.55815	0.0105229	0.415081
AT1G12890	8.98402	-2.30445	1.16032	-1.98604	0.0470292	0.835198
AT2G30300	11.0543	-2.29449	0.973673	-2.35653	0.0184467	0.537601
AT4G31615	16.8468	-2.28303	0.953525	-2.3943	0.016652	0.508771
AT1G08440	153.882	-2.27016	0.55288	-4.10606	4.02465e-05	0.0111487
PP2-A5	12.6248	-2.25653	0.948266	-2.37964	0.0173296	0.521125
AT1G71140	18.3767	-2.22365	0.774832	-2.86985	0.00410672	0.26273
EXPB2	22.3367	-2.22023	0.96764	-2.29448	0.021763	0.573796
BON3	16.7562	-2.21145	0.809505	-2.73185	0.00629792	0.326408
RD20	22.314	-2.20301	1.01735	-2.16543	0.0303548	0.702427
AT2G35070	25.9088	-2.18737	0.879147	-2.48806	0.0128443	0.459262
LOX3	79.1036	-2.16731	0.660417	-3.28173	0.00103172	0.116077
MYB47	36.2748	-2.15247	0.768935	-2.79929	0.00512154	0.299736
PDF1.4	25.5836	-2.09125	0.816234	-2.56207	0.0104049	0.415081
GRP-3	258.23	-2.08379	0.36181	-5.75934	8.44417e-09	2.2041e-05
AT1G49570	60.5243	-2.07469	0.548289	-3.78394	0.000154367	0.0300693
AT1G19320	24.6816	-2.06297	1.0484	-1.96774	0.0490976	0.848706
VIM4	16.0378	-2.05376	0.920454	-2.23125	0.0256647	0.634374
AT1G52100	85.5619	-2.00753	0.794334	-2.52731	0.011494	0.433185
GH3.3	566.677	-1.99593	0.318802	-6.26074	3.83157e-10	1.9303e-06
CYP707A4	29.0688	-1.97887	0.81523	-2.42737	0.0152086	0.494672
AT3G28580	66.6715	-1.97542	0.850301	-2.3232	0.0201684	0.557664
AT2G40580	18.8397	-1.94576	0.850348	-2.28819	0.0221265	0.577546
ERF13	134.69	-1.93319	0.499928	-3.86693	0.000110214	0.0255473
AT2G30760	69.6373	-1.92442	0.501396	-3.83813	0.000123973	0.0260963
GolS4	550.11	-1.91994	0.412507	-4.65432	3.25052e-06	0.00176761
AT2G43620	219.104	-1.91966	0.517593	-3.70881	0.000208235	0.0362947
AT1G76480	77.3529	-1.89028	0.870456	-2.1716	0.0298861	0.696505
AT3G45638	16.5471	-1.88789	0.83416	-2.26322	0.0236219	0.605678
AT2G04080	38.9995	-1.83281	0.553343	-3.31226	0.00092547	0.108971
AT1G69610	28.8258	-1.76038	0.893036	-1.97124	0.0486968	0.848706
NAP	79.6212	-1.74888	0.593673	-2.94586	0.00322055	0.232218
AT1G67000	107.296	-1.7481	0.59271	-2.94933	0.00318461	0.232128
AT2G26370	369.242	-1.74361	0.504947	-3.45305	0.000554277	0.0777835
AT2G26380	89.2898	-1.7432	0.605633	-2.87831	0.00399817	0.262434
AT2G34930	720.326	-1.72212	0.311807	-5.52303	3.33203e-08	5.43579e-05
AT1G47395	450.283	-1.70784	0.346136	-4.93403	8.05519e-07	0.000584046
AT1G76210	27.8266	-1.70302	0.711494	-2.39358	0.0166849	0.508771
AT2G41810	190.166	-1.69304	0.448201	-3.77741	0.00015847	0.0304147
RL6	27.2328	-1.67662	0.818904	-2.04739	0.0406198	0.788883
LOX2	54.3234	-1.67524	0.630899	-2.65532	0.00792327	0.367995
AT1G62290	91.8982	-1.67042	0.387606	-4.30957	1.63572e-05	0.00592912
PTR3	338.409	-1.66978	0.416236	-4.01163	6.03014e-05	0.0154312
LHT1	239.037	-1.65068	0.283123	-5.83025	5.53434e-09	1.80572e-05
AT1G20310	27.1612	-1.64557	0.666466	-2.46909	0.0135457	0.467685
AT2G22760	46.9548	-1.62801	0.801106	-2.03221	0.0421325	0.796563
AGO3	27.7882	-1.60888	0.759323	-2.11883	0.0341048	0.728633
GSTF3	27.3776	-1.60735	0.594683	-2.70288	0.00687421	0.342425
RNS1	234.7	-1.58991	0.413009	-3.84957	0.000118327	0.0255473
CYP71A20	60.0504	-1.58138	0.612592	-2.58146	0.00983834	0.40223
AT1G21550	38.2237	-1.5603	0.603982	-2.58336	0.00978441	0.40223
GA2OX4	114.646	-1.55258	0.346731	-4.47775	7.54324e-06	0.00339472
MYB112	187.812	-1.53482	0.374623	-4.09698	4.1858e-05	0.0111487
ASN1	337.983	-1.52349	0.533949	-2.85326	0.00432732	0.273863
SUC2	272.551	-1.5146	0.406114	-3.72948	0.000191873	0.0343032
UGT71B5	403.85	-1.51277	0.506687	-2.9856	0.00283022	0.212283
AT2G18590	30.1113	-1.5022	0.60339	-2.4896	0.0127886	0.459262
AT3G41768	463923	-1.49619	0.468714	-3.19211	0.00141238	0.138594
AT1G70720	37.3987	-1.49438	0.632839	-2.36139	0.0182066	0.535375
LBD16	272.021	-1.49051	0.271771	-5.48445	4.14766e-08	6.01457e-05
AT1G64370	1406.32	-1.47419	0.509117	-2.89557	0.00378471	0.25756
AT1G33790	333.008	-1.46838	0.409813	-3.58305	0.000339612	0.0540521
AT5G43870	394.788	-1.45287	0.354524	-4.09808	4.16587e-05	0.0111487
HAI3	102.012	-1.44601	0.616817	-2.3443	0.0190626	0.546784
ACA7	36.0801	-1.42618	0.525951	-2.71163	0.00669537	0.342425
MPL1	108.033	-1.40296	0.506023	-2.77252	0.00556242	0.308916
GSTU12	72.3898	-1.39748	0.595634	-2.34621	0.0189656	0.545198
AT2G05510	12538.3	-1.38548	0.284162	-4.87569	1.08426e-06	0.000707537
AT2G17845	39.6187	-1.38411	0.569857	-2.42886	0.0151462	0.494672
AT2G48090	644.657	-1.38128	0.264815	-5.21603	1.82798e-07	0.000165108
PLC8	20.718	-1.37865	0.641652	-2.14859	0.0316667	0.709586
AT5G64870	59.5442	-1.372	0.577756	-2.3747	0.017563	0.523327
CBP60G	68.6829	-1.36913	0.546146	-2.50689	0.0121799	0.450311
AT4G05030	41.4092	-1.34412	0.515394	-2.60796	0.00910848	0.387214
AT2G45360	226.199	-1.33905	0.277118	-4.83207	1.35118e-06	0.000839726
AT2G16660	1314.43	-1.32483	0.310913	-4.26109	2.03433e-05	0.00698687
AT2G47550	706.751	-1.31963	0.373752	-3.53077	0.000414348	0.0628798
AT2G43870	475.269	-1.3137	0.296926	-4.42433	9.67403e-06	0.0040055
AT1G66090	48.0132	-1.30974	0.515962	-2.53844	0.0111347	0.42457
ZIF1	285.375	-1.30787	0.248998	-5.25251	1.50039e-07	0.00016318
CYP89A2	1382.58	-1.29811	0.372396	-3.48583	0.000490621	0.0706708
PP2-B13	55.579	-1.29414	0.522108	-2.47868	0.0131869	0.462129
AT1G56242	55.579	-1.29414	0.522108	-2.47868	0.0131869	0.462129
AT2G24600	433.306	-1.29205	0.369029	-3.50122	0.000463138	0.0679147
AT2G47950	422.451	-1.27555	0.277315	-4.59964	4.23214e-06	0.00220935
AT2G14247	411.626	-1.27366	0.278193	-4.57833	4.68705e-06	0.00235272
AT2G01010	747.136	-1.27158	0.44194	-2.87726	0.0040114	0.262434
AT2G17660	48.8471	-1.26295	0.546571	-2.31067	0.020851	0.564577
AT1G02813	45.9608	-1.25049	0.525358	-2.38027	0.0173001	0.521125
NPC2	147.487	-1.24252	0.328069	-3.78736	0.000152254	0.0300693
AT4G15270	178.306	-1.21852	0.393176	-3.09917	0.00194064	0.175884
AT1G75960	78.1794	-1.21237	0.457231	-2.65154	0.00801257	0.368804
BGLU21	7498.58	-1.21231	0.194348	-6.23782	4.43714e-10	1.9303e-06
AT5G26220	416.533	-1.2025	0.245565	-4.89687	9.73773e-07	0.000668879
AT2G33815	25.2051	-1.18004	0.589051	-2.00328	0.045147	0.829289
AT4G21903	646.676	-1.17857	0.386428	-3.0499	0.0022892	0.192221
AT5G19110	2633.39	-1.17614	0.4878	-2.41111	0.0159041	0.503579
AT4G10060	65.4784	-1.17298	0.457746	-2.56251	0.0103919	0.415081
CAX3	665.856	-1.16865	0.225377	-5.1853	2.15663e-07	0.000175914
AT2G40390	228.56	-1.15839	0.398851	-2.90432	0.0036805	0.255501
ABO3	46.912	-1.15804	0.517521	-2.23767	0.0252424	0.629944
AT1G47400	50.1634	-1.14813	0.524896	-2.18735	0.0287167	0.679823
AT4G12545	3401.03	-1.14565	0.379243	-3.02089	0.00252036	0.196965
GA2OX2	113.749	-1.13787	0.390984	-2.91028	0.00361107	0.25322
GAD4	108.324	-1.13333	0.491902	-2.30397	0.0212242	0.568914
CWLP	442.06	-1.13134	0.488913	-2.31398	0.0206687	0.561974
AT3G22121	442.06	-1.13134	0.488913	-2.31398	0.0206687	0.561974
JAZ5	357.373	-1.12613	0.417421	-2.69782	0.00697944	0.343935
HAI2	196.031	-1.12095	0.489878	-2.28823	0.0221244	0.577546
GSTF6	1208.09	-1.11892	0.373363	-2.99688	0.00272762	0.209401
AT1G19380	387.144	-1.11471	0.332595	-3.35156	0.00080357	0.0982059
CYP71B9	71.6511	-1.11247	0.387196	-2.87314	0.00406419	0.26273
BGLU22	27312.9	-1.10711	0.252282	-4.38837	1.14204e-05	0.0042585
AT1G71695	1321.48	-1.10192	0.250278	-4.40278	1.06874e-05	0.00410239
NAT7	104.575	-1.1011	0.33216	-3.31496	0.000916552	0.108971
AT2G21080	37.6334	-1.10032	0.492217	-2.23543	0.0253889	0.629944
AT2G43610	7473.09	-1.08816	0.287214	-3.78867	0.000151456	0.0300693
TH8	842.154	-1.08424	0.425926	-2.5456	0.010909	0.422472
AT2G07689	456.741	-1.08214	0.451315	-2.39775	0.016496	0.506676
PSK2	139.794	-1.07421	0.465804	-2.30615	0.0211024	0.568914
AT5G25440	438.808	-1.07285	0.268698	-3.99279	6.53017e-05	0.0163895
AIB	380.522	-1.07254	0.458891	-2.33725	0.0194262	0.550904
MYB2	71.0654	-1.06646	0.449724	-2.37136	0.0177228	0.52449
Hsp70b	382.436	-1.06252	0.374759	-2.8352	0.0045797	0.283269
AT2G43890	159.585	-1.06204	0.356449	-2.97949	0.00288731	0.215327
AT1G33600	68.7496	-1.05153	0.433317	-2.4267	0.015237	0.494672
NADP-ME1	242.446	-1.0512	0.489622	-2.14696	0.0317967	0.709586
LBD40	94.8873	-1.05089	0.398243	-2.63883	0.0083193	0.371833
AT1G21400	47.4702	-1.05007	0.5203	-2.01821	0.0435697	0.813488
EXP3	215.613	-1.04925	0.319021	-3.28896	0.00100557	0.114119
AT2G41410	2877.49	-1.04764	0.439321	-2.38468	0.017094	0.517619
AT2G38390	8331.92	-1.03798	0.219328	-4.73255	2.21715e-06	0.00125809
AT5G14650	1615.97	-1.02699	0.419402	-2.44871	0.0143369	0.485328
AT2G15880	107.35	-1.02418	0.417019	-2.45596	0.0140509	0.478724
KCS6	519.591	-1.01364	0.350762	-2.88983	0.00385448	0.259303
TIFY7	113.967	-1.00329	0.479292	-2.09328	0.0363246	0.744864
AT5G21940	1162.94	-0.998122	0.284361	-3.51005	0.000448026	0.067177
TLL1	4138.31	-0.991983	0.241791	-4.10266	4.08436e-05	0.0111487
AT5G13200	553.067	-0.988024	0.256173	-3.85686	0.000114855	0.0255473
RLP22	211.134	-0.98407	0.398223	-2.47115	0.0134678	0.466227
TEM1	1696.24	-0.981098	0.348248	-2.81724	0.00484387	0.292673
AT2G36210	627.435	-0.981086	0.41605	-2.3581	0.0183689	0.537517
AT1G59740	306.611	-0.973385	0.376898	-2.58263	0.00980515	0.40223
AT4G09500	288.355	-0.972542	0.3591	-2.70828	0.00676334	0.342425
TSA1	831.348	-0.948495	0.428858	-2.21168	0.0269891	0.653497
WR3	4040.53	-0.944585	0.27107	-3.48466	0.000492763	0.0706708
GSTU6	3280.79	-0.934241	0.286628	-3.25942	0.0011164	0.120414
AT2G39980	191.974	-0.931146	0.277048	-3.36096	0.000776733	0.0974725
TI1	1500.29	-0.930627	0.30726	-3.02879	0.00245533	0.196592
KCS8	171.885	-0.928005	0.307829	-3.01468	0.00257254	0.198664
AT2G26440	140.205	-0.927869	0.398334	-2.32938	0.0198391	0.553226
AT5G65380	891.433	-0.921716	0.279289	-3.30022	0.000966085	0.111579
WOX12	183.913	-0.917976	0.396662	-2.31425	0.0206539	0.561974
CYP77B1	72.5466	-0.917492	0.460968	-1.99036	0.0465514	0.834627
BGLU40	154.775	-0.914987	0.300905	-3.04079	0.00235962	0.193327
AT3G59850	378.523	-0.914187	0.321314	-2.84515	0.00443903	0.278528
JAZ1	3335.71	-0.912679	0.438487	-2.08143	0.0373948	0.757049
AT1G30730	1172.96	-0.911971	0.286434	-3.18388	0.00145318	0.141533
AT2G28710	226.045	-0.910104	0.368056	-2.47273	0.0134086	0.466227
ASL5	611.41	-0.901268	0.239878	-3.75719	0.000171835	0.0319842
AT2G18370	4294.53	-0.894471	0.239652	-3.73238	0.000189682	0.0343032
MES1	2761.29	-0.88629	0.31721	-2.79401	0.00520586	0.301072
BGLU11	1702.38	-0.880331	0.255907	-3.44004	0.000581625	0.0803513
E12A11	1070.59	-0.879312	0.255723	-3.43853	0.000584888	0.0803513
PHI-1	223.709	-0.875871	0.416739	-2.10173	0.0355773	0.740235
ABI5	133.549	-0.871864	0.414794	-2.10192	0.0355603	0.740235
AT4G21910	2159.3	-0.870922	0.265701	-3.27783	0.00104608	0.116688
AT1G11410	71.4146	-0.869155	0.407508	-2.13286	0.0329366	0.718822
AT2G28690	701.374	-0.868417	0.30721	-2.82679	0.0047017	0.288084
NAS4	539.21	-0.867064	0.301826	-2.87273	0.00406946	0.26273
AT5G03668	1510.19	-0.866947	0.244006	-3.55297	0.000380903	0.0584842
AT3G59710	1376.42	-0.862112	0.371802	-2.31874	0.0204091	0.560755
LRP1	2020.71	-0.860644	0.287382	-2.99477	0.00274653	0.209437
MIOX2	4963.19	-0.857993	0.340398	-2.52056	0.0117169	0.436906
CIPK22	94.6423	-0.847141	0.362787	-2.33509	0.0195385	0.550904
TIFY10B	2141.28	-0.846948	0.350057	-2.41946	0.0155437	0.499658
AT3G10815	138.67	-0.846031	0.40315	-2.09855	0.0358563	0.740235
AT2G32140	79.8583	-0.842035	0.376268	-2.23786	0.0252303	0.629944
ARPN	2506.23	-0.841932	0.215684	-3.90354	9.47966e-05	0.0224944
AT5G45350	781.103	-0.839591	0.254676	-3.2967	0.000978277	0.111995
CHAL	80.6415	-0.839101	0.417796	-2.0084	0.0446006	0.824667
AT1G26730	342.276	-0.827814	0.294667	-2.80933	0.00496454	0.29451
LP1	502.035	-0.824053	0.403628	-2.04162	0.0411897	0.792583
LTP2	4421.53	-0.821653	0.218871	-3.75405	0.000174	0.0319842
AT5G38940	181.115	-0.821508	0.410013	-2.00361	0.0451114	0.829289
AT1G65845	1175.52	-0.818929	0.278338	-2.94221	0.0032588	0.233685
AT1G78230	232.837	-0.817877	0.378921	-2.15844	0.0308939	0.703659
AT5G01750	3382.93	-0.812156	0.248169	-3.27259	0.00106569	0.117867
AT2G24280	217.484	-0.808642	0.277022	-2.91905	0.00351095	0.249029
PID	407.508	-0.806982	0.323623	-2.49359	0.012646	0.459262
AT2G04090	658.597	-0.800955	0.277654	-2.88473	0.00391755	0.260857
DIN10	3054.54	-0.798013	0.331452	-2.40763	0.0160565	0.503579
AT1G22570	166.211	-0.79707	0.342297	-2.32859	0.0198807	0.553226
AT1G64700	267.681	-0.796491	0.304265	-2.61775	0.00885113	0.380788
HSFB3	215.304	-0.796288	0.329755	-2.41478	0.0157445	0.502401
ORP4B	111.93	-0.794542	0.337819	-2.35197	0.0186741	0.54159
AAP3	1347.01	-0.793498	0.25795	-3.07617	0.00209677	0.184898
AT1G12805	867.649	-0.790851	0.333858	-2.36883	0.0178446	0.526902
AT1G15670	3007.34	-0.7869	0.300322	-2.62019	0.00878807	0.380788
EXPA1	6608.63	-0.786185	0.271112	-2.89986	0.00373333	0.256712
ETR2	469.52	-0.78483	0.266252	-2.9477	0.00320152	0.232128
AT3G27400	139.271	-0.783273	0.326907	-2.39601	0.0165746	0.507783
CYP71B6	2252.7	-0.771142	0.18493	-4.16992	3.04705e-05	0.00969929
HCA2	171.689	-0.770368	0.318303	-2.42024	0.0155103	0.499658
AT1G11330	356.234	-0.767362	0.325653	-2.35638	0.0184542	0.537601
AT2G30550	5339.47	-0.759421	0.289511	-2.62312	0.00871293	0.380788
AT3G26590	1388.98	-0.758559	0.265749	-2.85442	0.0043115	0.273863
GCL1	1047.95	-0.75792	0.250846	-3.02145	0.00251563	0.196965
WRKY31	1419.6	-0.754639	0.249491	-3.02472	0.00248867	0.196965
AT2G41800	3904.18	-0.749305	0.286707	-2.61349	0.00896229	0.382994
ZIP4	259.412	-0.742081	0.293769	-2.52607	0.0115346	0.433185
OPR3	2123.51	-0.741438	0.283138	-2.61864	0.00882804	0.380788
AT3G26080	143.444	-0.739251	0.342951	-2.15556	0.0311183	0.706304
DOT1	359.219	-0.738919	0.295169	-2.50338	0.0123015	0.452245
AT1G68568	264.367	-0.737379	0.365043	-2.01998	0.0433854	0.813219
PROPEP1	502.372	-0.735013	0.308191	-2.38492	0.0170827	0.517619
SRC2	2438.74	-0.733796	0.268609	-2.73183	0.00629828	0.326408
DOF2.4	213.836	-0.727822	0.30215	-2.40881	0.0160047	0.503579
FLS5	21991.5	-0.725464	0.211708	-3.42671	0.000610931	0.0821986
AT5G17760	872.961	-0.720913	0.258065	-2.79353	0.00521356	0.301072
CYP709B3	525.468	-0.714336	0.239102	-2.98757	0.00281203	0.212138
DYL1	3231.86	-0.71415	0.278297	-2.56614	0.0102837	0.414237
ERD5	2157.97	-0.713598	0.239965	-2.97376	0.00294174	0.21814
FBA2	406.409	-0.707912	0.315265	-2.24545	0.024739	0.624504
AT1G34510	3611.59	-0.707484	0.350342	-2.01941	0.0434449	0.813219
CEL3	750.385	-0.707241	0.31061	-2.27695	0.0227895	0.590131
RAV1	1365.43	-0.705991	0.291431	-2.4225	0.0154141	0.497944
FDH	680.214	-0.702991	0.309558	-2.27095	0.0231498	0.594741
WRKY23	1468.2	-0.702637	0.24269	-2.89521	0.00378909	0.25756
PCK2	654.204	-0.70261	0.342571	-2.05099	0.0402676	0.788093
AT1G25530	1346.12	-0.700351	0.26115	-2.6818	0.00732279	0.352656
MP	255.512	-0.698001	0.290887	-2.39956	0.0164147	0.506676
AT5G06570	323.147	-0.695366	0.285597	-2.43478	0.014901	0.492296
AT2G47820	297.765	-0.694125	0.324651	-2.13807	0.0325112	0.717644
RTFL7	119.772	-0.692143	0.343937	-2.01241	0.0441765	0.820459
ACA10	1053.47	-0.687624	0.253996	-2.70722	0.00678493	0.342425
GLR3.4	466.559	-0.685301	0.281843	-2.4315	0.0150365	0.493357
AT2G04100	286.797	-0.683279	0.252506	-2.70599	0.00681009	0.342425
AT4G38215	635.23	-0.682414	0.298871	-2.28331	0.0224122	0.583697
SPPL4	1234.6	-0.680056	0.221674	-3.06782	0.00215628	0.187611
NAC038	1325.36	-0.677344	0.205148	-3.30174	0.000960886	0.111579
AT2G22070	124.015	-0.674636	0.340016	-1.98413	0.047241	0.836588
AT4G25390	578.727	-0.673521	0.252527	-2.66713	0.00765029	0.360448
CRF2	952.069	-0.670799	0.255131	-2.62923	0.00855788	0.376057
CYP94B1	759.677	-0.66409	0.294582	-2.25434	0.0241745	0.613974
ZAR1	939.837	-0.662379	0.234222	-2.828	0.00468404	0.288084
AT2G36220	517.758	-0.659562	0.316874	-2.08146	0.0373917	0.757049
PMEPCRA	33582.4	-0.658617	0.239797	-2.74656	0.00602236	0.320807
AT5G45280	1781.91	-0.649834	0.264417	-2.45761	0.0139864	0.478724
AT5G25530	203.583	-0.641369	0.323405	-1.98317	0.0473481	0.836588
EDR1	334.123	-0.634528	0.30427	-2.08541	0.0370321	0.753986
EXPA10	543.149	-0.633893	0.323115	-1.96182	0.0497834	0.856025
PLC4	1358.99	-0.630124	0.232333	-2.71216	0.00668462	0.342425
PLT2	558.875	-0.629058	0.28809	-2.18355	0.0289956	0.683071
4CL5	2616.44	-0.627458	0.205577	-3.05218	0.00227185	0.192221
CSDP1	275.822	-0.626458	0.284487	-2.20206	0.0276607	0.667053
AT2G25460	496.211	-0.623363	0.293338	-2.12507	0.033581	0.723224
AT4G27852	1839.69	-0.618904	0.290045	-2.13382	0.0328572	0.718822
MSL9	2839.45	-0.618612	0.285233	-2.1688	0.030098	0.700194
ATAF2	2003.05	-0.618114	0.19875	-3.11002	0.00187077	0.17194
AT4G23420	547.932	-0.613035	0.232438	-2.63741	0.00835414	0.372115
AT1G21680	1410.96	-0.609021	0.230347	-2.64393	0.00819502	0.368804
ATAF1	2599.57	-0.607118	0.187297	-3.24148	0.00118911	0.123853
GLR5	585.675	-0.602424	0.265192	-2.27165	0.0231076	0.594741
AT2G28660	1277.84	-0.594523	0.236793	-2.51073	0.0120481	0.447976
AT5G10650	397.754	-0.585425	0.279036	-2.09803	0.0359029	0.740235
AT5G59790	692.594	-0.584475	0.265626	-2.20037	0.0277807	0.667708
AT1G74010	852.244	-0.583092	0.238384	-2.44603	0.0144441	0.486236
TOC159	15910.3	-0.582452	0.209691	-2.77767	0.00547498	0.307251
AT5G02230	1297.01	-0.581031	0.257153	-2.25947	0.0238539	0.609232
RING	1698.98	-0.579781	0.208324	-2.78307	0.00538467	0.306879
MSL10	654.821	-0.578859	0.269663	-2.1466	0.0318248	0.709586
AIL5	232.738	-0.578036	0.29354	-1.96919	0.0489312	0.848706
PP2-B1	268.653	-0.574511	0.26877	-2.13756	0.0325527	0.717644
AT1G72940	293.815	-0.572454	0.274087	-2.08858	0.0367454	0.749319
AT1G23200	166.854	-0.571719	0.278982	-2.0493	0.0404325	0.788093
AT3G22570	1051.28	-0.570451	0.283185	-2.01441	0.0439665	0.818555
SCL3	782.243	-0.568156	0.214653	-2.64686	0.0081243	0.368804
GSTU2	254.989	-0.564359	0.272847	-2.06841	0.0386016	0.769145
BT1	432.482	-0.564342	0.26334	-2.14302	0.0321118	0.713954
AT4G15010	395.48	-0.561853	0.26275	-2.13836	0.0324876	0.717644
AT1G33610	287.18	-0.561749	0.274946	-2.04312	0.0410402	0.79233
MVP1	8644	-0.561447	0.212088	-2.64723	0.00811535	0.368804
AT3G28700	402.023	-0.558789	0.23901	-2.33793	0.0193908	0.550904
OPT4	1145.87	-0.550843	0.221502	-2.48685	0.012888	0.459566
AT1G03230	2662.56	-0.549315	0.258169	-2.12773	0.0333593	0.723224
RAP2.4	5597.74	-0.546779	0.208485	-2.62263	0.00872552	0.380788
AT2G16630	259.52	-0.54625	0.255353	-2.13919	0.03242	0.717644
AT4G33150	1492.09	-0.541542	0.275131	-1.96831	0.0490327	0.848706
AT2G03240	1550.2	-0.536101	0.228476	-2.34642	0.0189549	0.545198
DOF1	265.66	-0.534747	0.255502	-2.09293	0.0363557	0.744864
TAP38	233.778	-0.534544	0.26916	-1.98597	0.0470363	0.835198
AT1G69910	422.891	-0.531715	0.26888	-1.97752	0.0479832	0.840575
AT3G09830	406.244	-0.531506	0.268118	-1.98236	0.047439	0.836588
PME1	5291.33	-0.529834	0.204349	-2.59279	0.00952006	0.398225
SUS4	1931.96	-0.525395	0.239765	-2.19129	0.0284307	0.676403
NRAMP6	2231.29	-0.520769	0.223423	-2.33087	0.0197603	0.552786
AT5G05550	380.533	-0.517561	0.230977	-2.24075	0.0250423	0.629944
AT4G02660	817.12	-0.509078	0.241995	-2.10367	0.0354072	0.740235
MYBR1	7312.25	-0.508151	0.212613	-2.39003	0.016847	0.512519
CCR2	1017.86	-0.503419	0.239938	-2.09812	0.0358948	0.740235
AT1G30760	1655.59	-0.500883	0.244448	-2.04904	0.0404584	0.788093
AT1G60505	441.307	-0.497018	0.247969	-2.00436	0.045032	0.829289
ROT3	2473.28	-0.49548	0.219871	-2.2535	0.0242278	0.613974
AT3G22980	963.266	-0.484815	0.198662	-2.4404	0.0146708	0.48969
AT1G47530	727.78	-0.483326	0.245959	-1.96507	0.0494063	0.852912
AT1G76980	1211.9	-0.482871	0.218293	-2.21203	0.0269649	0.653497
PEPR1	1236.49	-0.480648	0.223688	-2.14875	0.0316546	0.709586
AT1G15170	524.419	-0.479956	0.223498	-2.14747	0.0317556	0.709586
AT1G31910	4766.25	-0.478485	0.22679	-2.10981	0.0348743	0.737634
HMG1	11033.8	-0.476987	0.239353	-1.99282	0.0462809	0.834548
AT1G54010	4872.72	-0.476275	0.220908	-2.15598	0.0310849	0.706304
JAL31	4589.82	-0.475683	0.198394	-2.39767	0.0164997	0.506676
PBP1	32670.3	-0.465692	0.178709	-2.60587	0.00916408	0.388313
CINV1	6119.37	-0.459734	0.224229	-2.05029	0.0403361	0.788093
ANNAT2	17196.5	-0.455775	0.201812	-2.25841	0.02392	0.609727
RBK1	731.857	-0.45513	0.213302	-2.13373	0.0328646	0.718822
PDS1	1205.17	-0.452799	0.203681	-2.22308	0.0262102	0.644198
GGH1	3386.15	-0.452226	0.214462	-2.10865	0.0349745	0.737634
DPL1	1563.24	-0.447792	0.207871	-2.15418	0.031226	0.707519
NIT1	10001.4	-0.443941	0.199291	-2.2276	0.0259069	0.637945
CRK1	1192.48	-0.432688	0.213756	-2.02421	0.0429485	0.807667
SS2	3792.15	-0.423886	0.214957	-1.97195	0.0486148	0.848706
AT1G53180	2262.19	-0.406543	0.193605	-2.09986	0.0357414	0.740235
TAF6B	1417.71	-0.40349	0.201849	-1.99897	0.045612	0.833075
SRO5	2877.1	-0.382327	0.186487	-2.05015	0.04035	0.788093
CYP5	7954.9	0.414499	0.195634	2.11875	0.0341119	0.728633
AT1G33470	3729.13	0.415855	0.198295	2.09715	0.0359802	0.740658
AT5G54020	821.224	0.418207	0.212417	1.96881	0.0489751	0.848706
MYB28	1972.44	0.42188	0.206897	2.03908	0.0414419	0.793046
CRCK1	804.591	0.426853	0.209598	2.03653	0.041697	0.794435
AT2G26730	3209.07	0.437731	0.219305	1.99599	0.0459348	0.833705
GLP5	8101.94	0.440707	0.197605	2.23025	0.025731	0.634812
HSBP	3591.14	0.44477	0.221165	2.01103	0.0443219	0.821655
CB5-B	4830.82	0.446008	0.217522	2.0504	0.0403253	0.788093
TLP8	753.873	0.454306	0.204913	2.21706	0.0266187	0.651557
CLE12	612.772	0.457488	0.229608	1.99248	0.0463187	0.834548
AT1G52600	2270.58	0.468423	0.184586	2.5377	0.0111583	0.42457
CPK21	1068.46	0.473027	0.224052	2.11124	0.0347519	0.736278
AT2G11910	6380.29	0.485919	0.20403	2.3816	0.0172375	0.520757
AT2G04680	497.322	0.487117	0.234074	2.08104	0.0374306	0.757049
AT2G32070	3557.94	0.491012	0.210187	2.33607	0.0194876	0.550904
AT2G39390	8377.36	0.492927	0.236918	2.08058	0.0374725	0.757049
APG10	539.478	0.50198	0.245969	2.04082	0.0412684	0.792583
AT2G44300	804.762	0.503456	0.244591	2.05836	0.0395557	0.781001
AT5G25360	424.423	0.506694	0.240622	2.10577	0.0352244	0.740235
TET3	2913.73	0.508157	0.254784	1.99446	0.0461016	0.833705
AT1G23340	481.611	0.513834	0.238606	2.15348	0.0312808	0.707532
CAF2	2509.87	0.521042	0.201201	2.58966	0.009607	0.399165
FUT4	1347.63	0.521139	0.231738	2.24883	0.0245231	0.620253
PDIL5-1	1003.69	0.524915	0.25501	2.05841	0.0395508	0.781001
AT1G12400	338.146	0.525494	0.264984	1.98312	0.0473544	0.836588
AT4G30410	677.327	0.527749	0.259405	2.03446	0.0419056	0.794927
AT2G27360	941.308	0.533002	0.221638	2.40483	0.01618	0.503579
GT2	1551.78	0.533115	0.250348	2.1295	0.033213	0.723224
AT2G27775	544.423	0.533835	0.259904	2.05397	0.0399785	0.786967
AT5G23760	459.384	0.537619	0.234249	2.29507	0.0217288	0.573796
AT3G54780	774.148	0.541245	0.249665	2.16788	0.0301674	0.700561
DUR	1047.71	0.541403	0.224132	2.41555	0.0157113	0.502401
AT1G68810	1171.24	0.542561	0.242677	2.23573	0.0253695	0.629944
AT2G43460	3539.42	0.545036	0.269961	2.01894	0.043493	0.813219
CYCP4;1	395.727	0.547552	0.272111	2.01224	0.0441945	0.820459
AT5G27550	625.805	0.547731	0.219542	2.49488	0.0126001	0.459262
AT5G41680	2501.85	0.553071	0.208805	2.64875	0.00807903	0.368804
CKX5	707.484	0.555505	0.248811	2.23264	0.0255726	0.633298
AT4G02530	354.003	0.558117	0.272917	2.04501	0.040854	0.789905
AT1G58170	481.098	0.558563	0.242174	2.30646	0.021085	0.568914
FAH2	575.149	0.559641	0.219811	2.54601	0.0108961	0.422472
RXF12	430.938	0.560997	0.262195	2.13962	0.0323854	0.717644
AT2G01090	761.533	0.562387	0.213634	2.63247	0.00847653	0.37374
AT5G65040	809.926	0.562995	0.275904	2.04054	0.0412962	0.792583
AT1G72510	5207.25	0.564694	0.2849	1.98208	0.0474706	0.836588
BAG5	500.03	0.564825	0.267876	2.10853	0.0349855	0.737634
AT1G72430	1473.74	0.566942	0.212092	2.6731	0.00751535	0.357947
AT1G77885	1612.35	0.568898	0.232696	2.44481	0.0144928	0.486236
TCP4	613.763	0.573372	0.262331	2.18568	0.0288392	0.680614
emb2394	596.087	0.577896	0.216259	2.67225	0.00753452	0.357947
LAC6	335.151	0.578297	0.267851	2.15902	0.0308486	0.703659
ROPGEF11	199.696	0.578638	0.2641	2.19098	0.0284534	0.676403
AT2G20080	981.054	0.580259	0.268741	2.15918	0.0308365	0.703659
AT2G46572	320.941	0.58213	0.267086	2.17956	0.02929	0.687525
MAP65-4	856.514	0.582772	0.269396	2.16325	0.0305216	0.702427
AT1G53030	926.151	0.583392	0.258831	2.25395	0.0241995	0.613974
AT1G33170	1418.93	0.587848	0.293486	2.00299	0.0451785	0.829289
AT5G53045	296.976	0.5882	0.258449	2.27588	0.022853	0.590603
CYP82F1	3756.97	0.588749	0.239809	2.45508	0.0140855	0.478724
AT5G49710	1728.84	0.590946	0.255359	2.31418	0.0206579	0.561974
LSH10	238.265	0.591829	0.273752	2.16192	0.0306246	0.702427
MYB3R-5	219.689	0.593815	0.274448	2.16367	0.0304898	0.702427
AT2G17500	4602.01	0.597462	0.221572	2.69646	0.00700801	0.343935
BFN1	1016.84	0.597858	0.239583	2.49541	0.012581	0.459262
AAP4	3015	0.598684	0.272852	2.19417	0.028223	0.675485
AT5G57887	417.994	0.600314	0.285146	2.10529	0.0352661	0.740235
AT2G37440	386.081	0.605196	0.307121	1.97055	0.0487759	0.848706
AT3G53740	7574.43	0.607007	0.263888	2.30024	0.0214344	0.569737
GK-1	512.483	0.60874	0.266923	2.28059	0.0225729	0.585683
IRX9	708.37	0.608987	0.291219	2.09117	0.0365129	0.746638
AT4G26710	5548.84	0.609327	0.238316	2.5568	0.0105639	0.415081
WLIM1	3970.3	0.609494	0.188383	3.2354	0.00121471	0.123853
AT1G18980	1340.14	0.611475	0.247134	2.47427	0.013351	0.465891
DWF4	1201.01	0.619674	0.22878	2.7086	0.00675681	0.342425
AT3G48970	335.092	0.624384	0.305154	2.04613	0.0407438	0.788943
AT1G70880	883.69	0.625883	0.30157	2.07541	0.0379484	0.761945
emb2184	358.037	0.628778	0.300264	2.09408	0.0362525	0.744864
AT1G03820	4180.12	0.631596	0.267582	2.36038	0.018256	0.535413
AT4G26795	406.505	0.63384	0.320431	1.97809	0.0479191	0.840575
AT3G21680	559.26	0.638275	0.248511	2.5684	0.0102171	0.412826
CIPK3	1127.38	0.639313	0.285837	2.23663	0.0253103	0.629944
TBL45	157.145	0.640198	0.320426	1.99796	0.045721	0.833075
GDCH	174.027	0.645837	0.291688	2.21414	0.0268194	0.651806
ROC2	3203.94	0.650563	0.304892	2.13375	0.0328631	0.718822
AT3G08890	654.739	0.650922	0.232681	2.79749	0.00515016	0.300066
MYB86	1067.99	0.653231	0.245245	2.66359	0.00773122	0.361649
AT5G38005	547.368	0.655535	0.27206	2.40952	0.0159733	0.503579
AT1G55450	1127.4	0.657594	0.24504	2.68362	0.00728299	0.352038
AT4G26790	386.371	0.657704	0.317038	2.07453	0.0380303	0.762417
MLP43	1479.83	0.658066	0.276877	2.37674	0.0174663	0.523327
AT2G01900	868.022	0.660709	0.288616	2.28923	0.0220658	0.577546
AT2G03360	189.222	0.662681	0.331187	2.00093	0.0453999	0.832184
MLP328	18428.4	0.663571	0.264612	2.50771	0.0121515	0.450311
RLP44	320.795	0.663938	0.304899	2.17757	0.029438	0.688522
AT3G26490	161.749	0.664048	0.292172	2.2728	0.0230384	0.594218
AT2G28140	168.095	0.668252	0.336088	1.98832	0.0467758	0.834627
AT2G47010	732.522	0.671665	0.279439	2.40362	0.0162338	0.503579
NUDT10	196.169	0.672104	0.28464	2.36125	0.0182137	0.535375
KCS11	813.551	0.673403	0.280669	2.39928	0.0164273	0.506676
MTACP-1	806.792	0.679184	0.342911	1.98064	0.0476316	0.837789
AT1G61667	157.44	0.683694	0.335165	2.03987	0.0413631	0.792701
AT1G28400	39554	0.683778	0.253901	2.69309	0.00707924	0.346035
AT1G04340	897.649	0.689041	0.345436	1.9947	0.0460758	0.833705
AT1G05430	933.383	0.689797	0.271624	2.53953	0.0111001	0.42457
UGT75B1	571.165	0.692686	0.325724	2.1266	0.0334532	0.723224
AT1G05562	571.165	0.692686	0.325724	2.1266	0.0334532	0.723224
AT1G07300	220.11	0.696442	0.32764	2.12563	0.033534	0.723224
TBL3	426.303	0.698457	0.254603	2.74332	0.00608215	0.321369
AT4G00910	219.456	0.698889	0.343481	2.03472	0.0418787	0.794927
AT2G40130	276.519	0.702136	0.292146	2.40338	0.0162445	0.503579
AT4G40085	432.644	0.706183	0.297746	2.37177	0.0177033	0.52449
KP1	418.142	0.707583	0.28539	2.47935	0.0131621	0.462129
AT2G27930	181.761	0.708367	0.283621	2.49758	0.0125043	0.458411
MYB88	774.395	0.711288	0.356665	1.99428	0.0461218	0.833705
AT5G23750	763.253	0.711538	0.274636	2.59084	0.00957418	0.399165
AT5G19970	460.911	0.716769	0.361672	1.98182	0.0474992	0.836588
AT3G56080	108.291	0.720832	0.362592	1.98799	0.0468123	0.834627
AT4G33740	1368.61	0.722052	0.277959	2.5977	0.00938515	0.395115
AT2G36295	105.626	0.725655	0.362983	1.99915	0.0455926	0.833075
BGLU35	1332.45	0.726286	0.232677	3.12143	0.00179975	0.166585
XTH32	1034.24	0.727868	0.30982	2.34932	0.0188077	0.544254
CYP71A27	1530.85	0.730041	0.246804	2.95798	0.00309665	0.227047
AT1G14960	1477.91	0.730563	0.337771	2.1629	0.0305491	0.702427
AT1G23410	1906.06	0.730863	0.23902	3.05774	0.00223012	0.191482
CYP710A1	514.41	0.733051	0.353127	2.07588	0.0379048	0.761945
AT1G68850	1784.1	0.734326	0.255288	2.87646	0.00402166	0.262434
AT5G51780	471.571	0.73576	0.278139	2.6453	0.00816197	0.368804
AT1G19330	193.837	0.737339	0.315656	2.3359	0.0194966	0.550904
AT1G72230	2024.93	0.737393	0.273476	2.69637	0.00700993	0.343935
QRT1	212.342	0.745542	0.365857	2.0378	0.0415704	0.79318
ICK1	151.769	0.747159	0.347696	2.14889	0.0316434	0.709586
AT1G71950	292.041	0.749027	0.315708	2.37253	0.0176666	0.52449
BCA5	889.15	0.752576	0.378533	1.98814	0.0467963	0.834627
AT1G30070	587.345	0.752903	0.308703	2.43892	0.0147311	0.490449
AT1G12530	1191.87	0.75461	0.344293	2.19177	0.0283963	0.676403
UXS3	4698.76	0.755054	0.297452	2.53841	0.0111359	0.42457
AT1G66020	192.766	0.755717	0.270912	2.78953	0.00527851	0.303479
SIGA	198.468	0.761879	0.313364	2.43129	0.0150453	0.493357
AT2G02050	1572.74	0.76612	0.347283	2.20604	0.0273812	0.661764
AT2G39420	1723.48	0.773897	0.381007	2.03119	0.042236	0.796563
AT1G55390	114.839	0.781566	0.334862	2.33399	0.019596	0.551181
OPR1	3945.88	0.782313	0.398236	1.96445	0.0494783	0.853027
AT5G12420	2016.5	0.784689	0.296219	2.64901	0.00807271	0.368804
PATL2	11504.8	0.786081	0.370049	2.12426	0.0336485	0.723224
LAC1	1244.5	0.78682	0.317507	2.47812	0.0132077	0.462129
AT2G34810	570.954	0.787165	0.298272	2.63909	0.00831297	0.371833
AT1G72020	2197.48	0.791496	0.377193	2.09838	0.0358713	0.740235
AT1G30690	1665.23	0.802572	0.313679	2.55858	0.0105102	0.415081
UBQ7	5548.96	0.802952	0.261627	3.06907	0.00214724	0.187611
BAG2	184.399	0.804651	0.368766	2.18201	0.0291091	0.68451
AT5G67140	300.136	0.806182	0.404838	1.99137	0.0464403	0.834627
AT1G54790	271.111	0.807927	0.331949	2.43389	0.0149375	0.492296
TBL6	403.324	0.80872	0.353244	2.28941	0.0220556	0.577546
AT4G14746	1147.42	0.809285	0.336251	2.40679	0.0160935	0.503579
AT1G62975	383.705	0.809736	0.377297	2.14615	0.031861	0.709586
AT2G44500	1181.21	0.81181	0.411178	1.97435	0.0483419	0.845724
AT3G62040	3199.21	0.814383	0.363587	2.23986	0.0251002	0.629944
PSAH2	99.7518	0.818904	0.373965	2.18979	0.0285396	0.67722
CKX1	199.866	0.819161	0.376854	2.17368	0.0297291	0.694088
AT5G23870	137.815	0.824174	0.304879	2.70328	0.00686582	0.342425
AT5G08480	164.527	0.824516	0.350166	2.35464	0.0185405	0.538912
TAR2	103.284	0.828093	0.407447	2.03239	0.0421139	0.796563
AT2G28410	322.649	0.828505	0.38978	2.12557	0.0335389	0.723224
AT1G29740	74.326	0.829024	0.39015	2.12488	0.0335964	0.723224
LAC10	191.033	0.83085	0.38953	2.13296	0.0329281	0.718822
FLA9	8516.68	0.833752	0.289467	2.8803	0.00397294	0.262434
CYP714A1	165.873	0.838655	0.426023	1.96857	0.0490027	0.848706
UBC16	738.709	0.842664	0.367947	2.29018	0.022011	0.577546
AT4G34320	171.83	0.84648	0.342509	2.47141	0.0134582	0.466227
MLO15	468.609	0.849136	0.334249	2.54043	0.0110718	0.42457
SCPL51	465.477	0.851241	0.327236	2.6013	0.00928702	0.392249
AT5G07475	1017.88	0.85579	0.369717	2.31471	0.0206286	0.561974
AT1G33340	85.1334	0.863803	0.400181	2.15853	0.0308866	0.703659
AT1G06475	99.7299	0.864781	0.422006	2.04921	0.0404411	0.788093
AT2G37370	68.2124	0.86494	0.434808	1.98925	0.0466739	0.834627
CIA2	136.825	0.866745	0.336911	2.57262	0.0100931	0.409613
AT1G29000	119.99	0.870952	0.432064	2.01579	0.0438217	0.817023
BGLU34	816.979	0.878012	0.307852	2.85206	0.0043437	0.273863
AT5G15940	114.064	0.879231	0.425052	2.06852	0.0385908	0.769145
AT4G27745	367.264	0.883864	0.333124	2.65326	0.00797194	0.368804
AT3G50610	265.571	0.886262	0.380124	2.33151	0.0197265	0.552786
RBP-DR1	529.985	0.887132	0.314884	2.81733	0.00484245	0.292673
EXPB1	939.754	0.890847	0.386988	2.302	0.0213352	0.569419
AT1G15260	58.3792	0.905306	0.445668	2.03134	0.0422201	0.796563
AT1G31335	98.5862	0.907171	0.359193	2.52558	0.0115507	0.433185
AT1G64380	399.397	0.908753	0.427903	2.12373	0.0336924	0.723224
AT3G06145	130.592	0.910253	0.387639	2.3482	0.0188646	0.544695
AT2G24040	562.715	0.9111	0.313223	2.9088	0.00362823	0.25322
CRCK2	223.846	0.914652	0.312254	2.9292	0.0033984	0.242364
AT2G17590	133.355	0.917335	0.401875	2.28264	0.0224516	0.583697
AT2G03200	1405.66	0.917409	0.326235	2.81211	0.00492174	0.29451
AT2G48130	3208.61	0.917993	0.331855	2.76624	0.00567061	0.309653
MYB40	211.731	0.919529	0.283955	3.23829	0.0012025	0.123853
TBL33	640.042	0.920759	0.213954	4.30354	1.68092e-05	0.00592912
AT1G62480	16867.6	0.926209	0.389964	2.37512	0.0175433	0.523327
RUB1	1607.9	0.927457	0.323106	2.87044	0.00409898	0.26273
AT1G48690	133.72	0.931718	0.443964	2.09863	0.0358493	0.740235
FER4	443.181	0.932471	0.2739	3.40442	0.000663054	0.0865352
AT5G54030	185.879	0.948939	0.301746	3.14482	0.00166187	0.157765
AT2G19150	100.4	0.953322	0.376407	2.53269	0.0113191	0.428718
AT1G28250	438.345	0.958559	0.346433	2.76694	0.00565859	0.309653
AT5G20860	357.339	0.959316	0.398218	2.40902	0.0159954	0.503579
AT2G36430	195.875	0.964383	0.297761	3.23878	0.0012004	0.123853
LAC16	95.2995	0.967488	0.476651	2.02976	0.0423807	0.798139
AT1G52060	419.89	0.971057	0.438545	2.21427	0.0268104	0.651806
scpl1	812.483	0.974945	0.354265	2.75202	0.00592288	0.316801
ACLA-2	2521.26	0.975121	0.320822	3.03945	0.00237011	0.193327
AT1G27660	138.515	0.97763	0.47294	2.06714	0.0387214	0.770355
AT4G35030	882.631	0.979041	0.271187	3.6102	0.00030596	0.0499135
BGLU47	85.4083	0.981962	0.434485	2.26006	0.0238177	0.609232
PERK4	101.681	0.986469	0.469712	2.10016	0.0357149	0.740235
CYP71B2	2693.32	1.00038	0.366223	2.73161	0.00630256	0.326408
AT1G68680	351.321	1.00228	0.458323	2.18685	0.0287535	0.679823
AT2G43590	4904.96	1.00422	0.434577	2.3108	0.0208441	0.564577
AT1G15125	132.934	1.0084	0.411883	2.44828	0.0143542	0.485328
AT2G46780	265.22	1.01004	0.406569	2.4843	0.0129807	0.460358
AT2G43390	351.138	1.0102	0.365633	2.76287	0.00572949	0.311565
AT5G44578	129.432	1.0157	0.366559	2.77091	0.00559006	0.309135
ENODL18	642.558	1.01954	0.363218	2.80698	0.0050009	0.295325
AGL14	63.6508	1.02069	0.512368	1.9921	0.0463602	0.834548
MYB122	151.569	1.02536	0.305983	3.35102	0.000805151	0.0982059
ST4C	133.82	1.0265	0.446635	2.29831	0.0215444	0.571497
CYP76C1	100.073	1.02982	0.44251	2.32722	0.0199536	0.554074
AT3G61750	202.606	1.03253	0.372324	2.77321	0.00555057	0.308916
GH9B13	3613.64	1.03381	0.218109	4.7399	2.13828e-06	0.00125809
NRT1.5	4725.73	1.03814	0.429627	2.41637	0.0156761	0.502401
iqd9	508.864	1.04454	0.328951	3.17537	0.00149647	0.14467
AT5G66815	613.98	1.04744	0.373827	2.80193	0.00507985	0.298636
AT1G49450	704.843	1.04794	0.268092	3.90889	9.27223e-05	0.0224096
AT1G67910	206.023	1.05262	0.317834	3.31185	0.000926812	0.108971
mtACP3	137.036	1.05271	0.514429	2.04636	0.0407211	0.788943
WRKY43	168.621	1.0583	0.440091	2.40474	0.0161839	0.503579
PAP3	88.6652	1.06103	0.483681	2.19366	0.0282595	0.675485
AT2G38790	146.296	1.06345	0.442395	2.40384	0.0162239	0.503579
AT1G30280	254.051	1.06932	0.28398	3.76549	0.000166222	0.03144
AT1G13670	744.136	1.07695	0.25634	4.20125	2.65448e-05	0.00866089
AT3G25795	88.4255	1.07747	0.468986	2.29744	0.0215936	0.57164
AT2G40480	1165.59	1.07837	0.334381	3.22496	0.0012599	0.126484
AT1G31935	230.906	1.08676	0.383094	2.8368	0.00455681	0.283195
arpc2b	143.367	1.08753	0.336053	3.23618	0.0012114	0.123853
RABG3B	125.842	1.09591	0.446143	2.45641	0.0140334	0.478724
AT1G19376	102.179	1.09596	0.407241	2.69118	0.00711987	0.346722
AT1G52050	330.582	1.10197	0.478397	2.30347	0.0212527	0.568914
AT1G58320	45.0474	1.10228	0.47207	2.33499	0.019544	0.550904
AT5G03345	503.074	1.10384	0.532836	2.07163	0.0382997	0.765467
AT1G30282	235.626	1.10425	0.29101	3.79453	0.000147921	0.0300693
AT3G29630	510.852	1.10887	0.311746	3.55696	0.000375166	0.0582892
AT2G04500	65.7352	1.12279	0.559076	2.00831	0.0446107	0.824667
GLU1	36.4315	1.12734	0.524863	2.14788	0.0317234	0.709586
SRS3	42.5128	1.12905	0.533284	2.11717	0.0342458	0.729525
AT1G03620	103.481	1.13586	0.359264	3.16165	0.0015688	0.150547
AT3G56220	230.117	1.13676	0.529455	2.14705	0.0317897	0.709586
XTH17	2504.98	1.13767	0.402707	2.82507	0.00472706	0.288285
MYB39	101.374	1.13995	0.473304	2.40849	0.0160185	0.503579
AT5G16030	101.332	1.15616	0.356911	3.23936	0.00119798	0.123853
ZFP10	35.3938	1.1676	0.587583	1.98713	0.046908	0.835192
AT2G03350	359.617	1.17529	0.562157	2.09068	0.0365567	0.746638
AT4G20230	145.614	1.17646	0.461322	2.55019	0.0107664	0.419441
AT5G66800	99.9263	1.1866	0.478537	2.47965	0.0131512	0.462129
GPX2	6248.74	1.19207	0.45624	2.61282	0.00897986	0.382994
AT1G74460	2794.86	1.19338	0.431281	2.76705	0.00565657	0.309653
MYB53	85.417	1.1978	0.490811	2.44046	0.0146685	0.48969
RIC2	123.548	1.19924	0.449261	2.66936	0.00759955	0.359354
CPK16	71.4638	1.20029	0.567145	2.11636	0.0343138	0.729525
AT2G27630	27.8009	1.20129	0.60415	1.9884	0.0467676	0.834627
AT1G52540	609.551	1.21188	0.497635	2.43528	0.0148805	0.492296
AT4G08555	177.237	1.21529	0.464249	2.61776	0.00885079	0.380788
AT1G28660	208.568	1.21651	0.296796	4.09881	4.15275e-05	0.0111487
AT1G55440	45.0051	1.2242	0.578471	2.11628	0.0343214	0.729525
AT1G08310	241.978	1.22722	0.34992	3.50713	0.000452959	0.067177
AT1G18745	611.029	1.23414	0.363734	3.39297	0.00069139	0.0893399
AT1G55990	410.31	1.24864	0.410066	3.04496	0.0023271	0.192221
SCPL12	610.339	1.25529	0.536339	2.34047	0.0192592	0.550904
GSTU9	577.449	1.25691	0.305385	4.11582	3.85807e-05	0.0111487
AT3G05152	47.1622	1.26054	0.485836	2.59458	0.0094707	0.397434
PROPEP2	75.0679	1.26205	0.415676	3.03614	0.0023963	0.194249
AT1G44608	661.602	1.27034	0.475446	2.6719	0.00754236	0.357947
BEE2	130.052	1.27114	0.49715	2.55685	0.0105624	0.415081
CYP71A28	67.97	1.27337	0.512276	2.4857	0.0129296	0.459793
JP630	164.006	1.27421	0.493761	2.58062	0.00986237	0.40223
AT3G45070	3579.5	1.2766	0.238923	5.34313	9.13554e-08	0.000108389
AT1G23350	26.3828	1.28272	0.628134	2.04211	0.041141	0.792583
AT2G27740	91.0956	1.28365	0.481921	2.66361	0.00773076	0.361649
LBD14	119.091	1.29191	0.459682	2.81044	0.00494736	0.29451
AT2G28970	49.9848	1.29298	0.583339	2.21651	0.0266567	0.651557
AT1G10682	906.877	1.2942	0.424821	3.04646	0.00231557	0.192221
GSTU23	352.89	1.29735	0.41414	3.13264	0.00173243	0.162662
AT2G16750	229.641	1.29781	0.35685	3.63685	0.00027599	0.0467784
SBH2	261.594	1.31431	0.621419	2.11501	0.0344295	0.730633
AT2G28430	178.205	1.31472	0.587685	2.23712	0.0252784	0.629944
AT5G08250	119.078	1.32408	0.358741	3.69089	0.000223467	0.0383745
FUT5	683.192	1.32417	0.344179	3.84734	0.000119408	0.0255473
AT1G14160	218.726	1.33547	0.474801	2.8127	0.00491282	0.29451
AT1G11740	77.8991	1.34158	0.416798	3.21878	0.00128736	0.128254
AT2G05765	360.101	1.34171	0.600164	2.23557	0.0253802	0.629944
AT1G51830	1516.41	1.35037	0.527724	2.55886	0.0105017	0.415081
AT5G37478	97.0461	1.36008	0.680881	1.99753	0.0457677	0.833075
U3D	37.9693	1.36698	0.563751	2.4248	0.0153168	0.496029
NCED9	91.3572	1.36747	0.440311	3.1057	0.00189829	0.173249
AT3G47965	206.371	1.37942	0.671181	2.05521	0.0398585	0.78579
AT1G04425	67.8148	1.38771	0.505708	2.74409	0.00606798	0.321369
AT2G40110	199.595	1.41537	0.568354	2.49029	0.0127639	0.459262
CID5	55.5934	1.41639	0.467267	3.03122	0.00243569	0.196223
CYP78A5	39.3436	1.42366	0.515825	2.75998	0.00578055	0.313037
AT3G56730	73.2607	1.42525	0.541083	2.63407	0.00843677	0.373248
AT5G02580	165.096	1.42778	0.660336	2.1622	0.0306026	0.702427
PIN5	67.0046	1.42807	0.539947	2.64483	0.00817309	0.368804
AT4G11211	115.189	1.44208	0.388868	3.7084	0.000208574	0.0362947
BR6OX1	169.448	1.4529	0.523179	2.77706	0.00548537	0.307251
SP1L2	1505.48	1.4669	0.48536	3.02229	0.0025087	0.196965
AT2G33850	4331.85	1.47625	0.272329	5.42082	5.93271e-08	7.74278e-05
AT2G14760	76.1838	1.47908	0.74078	1.99666	0.0458626	0.833639
AT5G45650	129.892	1.49355	0.537389	2.77928	0.00544797	0.307251
AT1G76800	45.3377	1.50349	0.709438	2.11927	0.0340678	0.728633
RAB7A	271.983	1.50438	0.364308	4.12942	3.63683e-05	0.0110382
AT1G22470	49.4916	1.5145	0.593833	2.55038	0.0107604	0.419441
AT1G64910	20.8086	1.51484	0.683448	2.21647	0.0266594	0.651557
AT1G22330	342.216	1.5313	0.454747	3.36736	0.000758921	0.0961619
AT2G22510	591.894	1.54438	0.341409	4.52353	6.08164e-06	0.00283469
BGAL8	720.568	1.55619	0.384409	4.04827	5.15977e-05	0.013468
AT1G12080	8857.83	1.55879	0.404433	3.85426	0.000116079	0.0255473
AT3G49160	82.9622	1.55967	0.580878	2.68502	0.00725249	0.351867
AT3G49330	132.276	1.56924	0.6374	2.46194	0.0138188	0.475856
AT3G05905	2502.56	1.57852	0.463276	3.4073	0.000656084	0.0864905
AT1G48800	32.0648	1.58411	0.628315	2.5212	0.0116955	0.436906
AT2G31730	84.2881	1.5847	0.461445	3.4342	0.000594299	0.0807937
AT1G03010	43.9597	1.60091	0.739321	2.16538	0.0303584	0.702427
GLIP2	42.9118	1.60715	0.610033	2.63454	0.00842525	0.373248
AT1G31258	135.031	1.60996	0.699834	2.30049	0.0214205	0.569737
AT1G49470	138.684	1.61892	0.608081	2.66234	0.00776002	0.3617
AT1G22160	69.6605	1.65881	0.583722	2.84177	0.00448633	0.280149
AT1G19900	1080.36	1.66326	0.515537	3.22627	0.00125414	0.126484
AGP17	38.0667	1.66454	0.612475	2.71773	0.00657317	0.339077
AT3G21340	161.278	1.66589	0.511051	3.25973	0.00111519	0.120414
AT5G51470	90.3336	1.73377	0.39165	4.42685	9.56209e-06	0.0040055
AT1G78520	137.279	1.73578	0.677037	2.56378	0.0103538	0.415081
AT1G73600	835.489	1.75131	0.453909	3.85828	0.00011419	0.0255473
AT5G52790	218.744	1.75238	0.384694	4.55526	5.23205e-06	0.00252902
scpl31	72.1607	1.7822	0.768252	2.31982	0.0203509	0.560336
AT1G23160	155.902	1.78797	0.404421	4.42107	9.82116e-06	0.0040055
AT1G70985	25.2346	1.7946	0.645381	2.78069	0.00542436	0.307251
AT2G16580	100.878	1.81861	0.789239	2.30425	0.0212085	0.568914
AT1G07550	19.2436	1.83651	0.919311	1.9977	0.0457487	0.833075
AT5G26730	150.451	1.83696	0.329918	5.56795	2.57754e-08	4.80564e-05
AT1G17300	31.0951	1.8603	0.67596	2.75209	0.00592157	0.316801
AT5G24080	34.193	1.91633	0.783768	2.44503	0.0144841	0.486236
AT1G53610	22.9754	1.94584	0.667485	2.91518	0.0035548	0.250777
AT1G51030	15.9068	1.94595	0.838583	2.32052	0.0203125	0.560336
WRKY56	76.2799	1.96694	0.657125	2.99326	0.00276018	0.209437
NF-YB5	32.0646	1.96864	0.938289	2.09812	0.0358946	0.740235
AT1G49975	10.0226	1.97434	0.98526	2.00388	0.0450826	0.829289
AT1G24909	100.864	1.97992	0.710958	2.78487	0.00535499	0.306526
AT1G26590	16.8734	1.99787	0.961395	2.07809	0.0377011	0.76049
AT1G16515	15.4806	1.99843	0.967132	2.06634	0.0387962	0.770668
AT1G32780	20.8957	2.0173	0.736561	2.73881	0.00616611	0.323188
GLR2.3	15.11	2.08312	0.822634	2.53226	0.0113331	0.428718
ACS5	156.798	2.12049	0.426811	4.96821	6.75751e-07	0.000518778
AT2G16575	29.582	2.15809	1.09636	1.96841	0.0490204	0.848706
MYB60	42.8925	2.20386	0.885696	2.48828	0.0128362	0.459262
AT2G31540	66.9162	2.23204	0.540275	4.13131	3.60702e-05	0.0110382
SVL2	7.30017	2.30497	1.11732	2.06294	0.0391186	0.774715
AT2G28270	58.4778	2.33281	0.997158	2.33946	0.0193118	0.550904
AT5G59305	16.6403	2.36146	1.07528	2.19614	0.0280821	0.673711
AT2G34620	12.5673	2.36413	1.20487	1.96215	0.0497446	0.856025
AT1G69570	39.6923	2.3809	0.955498	2.49179	0.01271	0.459262
AT1G69572	39.6923	2.3809	0.955498	2.49179	0.01271	0.459262
AT4G37950	27.6292	2.4707	0.790801	3.1243	0.00178231	0.16615
NIMIN1	22.8849	2.47674	0.799901	3.0963	0.00195951	0.176369
ATPMEPCRD	180.108	2.47674	0.562371	4.4041	1.06224e-05	0.00410239
AT3G22235	7.26338	2.50863	1.20766	2.07727	0.0377767	0.76084
AT1G22290	17.759	2.57807	0.804201	3.20575	0.00134712	0.133191
RLM3	9.86345	2.58978	1.05365	2.45791	0.0139746	0.478724
AT1G21500	7.67019	2.62726	1.12734	2.33049	0.0197802	0.552786
AT5G63240	6.09028	2.6301	1.32849	1.97977	0.0477293	0.838379
AT2G34000	7.79848	2.75956	1.24554	2.21556	0.0267215	0.651806
GAUT2	11.5474	2.78681	1.07819	2.58472	0.00974587	0.40223
AT1G15770	11.7878	2.93934	0.954253	3.08025	0.00206825	0.183624
AT5G52710	6.83484	3.22747	1.40135	2.30311	0.0212727	0.568914
AT1G67860	14.0418	3.24108	0.973637	3.32884	0.000872085	0.105385
CYP705A24	9.13229	3.45686	1.36218	2.53775	0.0111569	0.42457
SCPL32	14.795	4.11484	1.2184	3.37725	0.000732154	0.0936798
AT4G37235	12.6377	4.62873	1.37943	3.35554	0.000792113	0.0982059
AT5G62730	2.81642	4.86438	2.23344	2.17798	0.0294078	0.688522
AT2G10537	6.33742	5.03871	1.74256	2.89156	0.00383336	0.259219
AT1G33890	3.37371	5.12316	2.47241	2.07213	0.0382536	0.765467
AT1G36675	3.47906	5.16466	2.22113	2.32524	0.0200593	0.555826
SPL4	3.71994	5.26268	2.03296	2.58869	0.00963427	0.399165
AT5G41908	3.91735	5.33692	2.13034	2.5052	0.0122384	0.451196

## Sheet: Merged DEGs edgeR DESeq
AT3G45070
AT5G26730
AT2G33850
GH9B13
ACS5
TBL33
AT1G13670
AT5G51470
AT1G23160
AT2G22510
AT5G52790
AT1G15770
AT1G28660
GSTU9
AT1G49450
AT1G67860
RAB7A
AT1G30282
AT1G30280
AT2G31540
AT4G11211
AT4G35030
ATPMEPCRD
AT5G08250
BGAL8
FUT5
FER4
AT1G22290
SCPL32
AT3G29630
AT2G16750
MYB122
BGLU35
AT1G67910
AT1G08310
AT1G11740
AT2G36430
AT1G73600
AT1G12080
AT4G37235
WLIM1
AT1G21500
AT2G31730
AT5G16030
AT1G53610
AT1G23410
arpc2b
AT1G03620
PROPEP2
MYB40
AT5G54030
CID5
NCED9
CYP71A27
AT2G40480
AT1G70985
AT1G18745
CYP78A5
AT3G08890
AT1G68850
NIMIN1
AT4G37950
iqd9
GLR2.3
RLM3
AT1G22330
GAUT2
CYP705A24
UBQ7
CRCK2
AT2G24040
AT1G32780
AT1G55450
AT5G41680
AT1G72430
DWF4
emb2394
AGP17
AT1G72230
ACLA-2
AT3G21340
MYB86
AT2G01090
AT1G48800
TBL3
RBP-DR1
AT3G05152
AT1G17300
AT5G23750
AT1G66020
AT2G17500
AT5G23870
GSTU23
AT2G03200
FLA9
BGLU34
LBD14
AT1G31935
CAF2
AT3G21680
AT1G18980
AT3G05905
AT5G66815
AT1G55990
AT1G52600
AT5G45650
FAH2
AT3G61750
AT5G51780
AT2G43390
AT1G04425
AT5G44578
ENODL18
RUB1
AT1G77885
AT1G10682
AT2G48130
BFN1
AT2G19150
AT1G19376
AT1G19900
AT5G12420
AT1G31335
U3D
AT1G22160
AT2G34810
CIA2
AT5G27550
AT4G33740
DUR
RIC2
AT1G28250
BR6OX1
GLIP2
AT2G27360
AT1G14160
AT4G27745
scpl1
PIN5
AT2G47010
AT1G05430
WRKY56
AT2G27930
AT1G58320
CYP82F1
AT2G27740
CYP71B2
XTH17
AT3G56730
SP1L2
AT4G08555
AT5G38005
MLP43
KP1
MLO15
AT1G68810
AT4G26710
AT1G22470
AT1G58170
AT1G64910
SCPL51
AT1G30690
LAC1
CYP71A28
AT1G03820
AT2G01900
FUT4
AT1G51030
AT3G06145
KCS11
AT4G40085
AT2G40130
XTH32
AT4G34320
AT1G55390
AT2G32070
AT1G49975
AT3G49160
UXS3
AT2G11910
TLP8
SIGA
AT1G53030
AT5G08480
GK-1
AT5G66800
AT1G30070
AT2G20080
CKX5
NUDT10
AT1G71950
AT1G49470
AT5G49710
AT1G16515
GLU1
RABG3B
AT1G54790
AT1G19330
AT5G23760
AT3G25795
TCP4
AT1G74460
AT1G24909
AAP4
AT1G23340
AT1G55440
AT3G26490
JP630
AT5G53045
WRKY43
AT1G15125
MYB39
AT4G20230
AT2G44300
MYB60
BEE2
PAP3
GDCH
ST4C
AT5G24080
AT1G33340
MYB28
AT2G46572
MYB53
CIPK3
AT2G46780
GT2
RLP44
CYP76C1
AT2G17590
LAC6
AT4G14746
BAG5
MLP328
AT3G50610
AT1G33470
CPK21
LSH10
AT5G20860
BGLU47
RXF12
ROPGEF11
PSAH2
AT5G07475
AT3G54780
AT2G27775
AT1G29740
SRS3
AT2G04680
AT2G26730
AT1G44608
AT2G38790
AT3G53740
AT1G03010
MYB3R-5
AT2G28970
BAG2
EXPB1
CLE12
AT1G23350
AT5G25360
HSBP
CB5-B
AT4G30410
CRCK1
MAP65-4
AT2G27630
AT5G59305
PERK4
TET3
IRX9
GLP5
AT2G37370
CPK16
TBL6
CYCP4;1
AT1G15260
APG10
AT4G02530
AT2G34620
AT1G70880
AT1G06475
LAC10
AT1G78520
PDIL5-1
AT1G07300
GPX2
AT5G57887
AT2G43460
AT5G65040
ICK1
AT1G52050
emb2184
AT5G54020
CKX1
AT1G61667
UBC16
AT2G28410
AT2G28140
UGT75B1
AT1G05562
AT3G48970
AT3G49330
TAR2
AT1G12400
ROC2
NRT1.5
CYP710A1
AT2G02050
AT2G40110
AT1G14960
CYP5
AT2G37440
AT1G69570
AT1G69572
AT1G62480
AT1G51830
TBL45
AT2G39390
AT2G36295
NRT2:1
GH3.3
BGLU21
LHT1
LBD16
CAX3
AT2G48090
GRP-3
ZIF1
AT2G34930
AT5G26220
AT2G45360
GSTU11
AT1G47395
AT2G14247
AT2G47950
AT1G71695
SBT3.3
AT2G43870
AT2G38390
JAZ10
CYP71B6
GA2OX4
AT2G05510
AT1G62290
ARPN
AT2G16660
TLL1
AT5G25440
ASL5
AT5G13200
GolS4
TGG2
AT1G66920
AT5G43870
MYB112
AT5G03668
NPC2
LTP2
AT2G18370
AT2G30760
AT5G21940
ERF13
E12A11
BGLU18
AT2G43610
NAC038
PTR3
WR3
AT1G08440
RNS1
BGLU11
AT1G61750
AT2G41810
AT5G45350
AT1G49570
SUC2
ATAF1
AT5G01750
AT5G65380
BGLU22
NAT7
AT2G04080
ATAF2
AT1G32970
AT2G39980
SPPL4
AT1G30730
AT4G21910
AT1G19380
AT2G43620
AT2G47550
EXP3
WRKY31
4CL5
AT2G24600
AT4G32950
GCL1
AAP3
JRG21
ERD5
GSTU6
AT1G33790
CYP89A2
BON3
CYP709B3
BGLU40
AT1G71140
AT1G65845
WRKY23
KCS8
RING
CYP71B9
ETR2
AT1G70130
LRP1
ZAR1
AT4G15270
PLC4
AT2G04090
LOX3
AT3G26590
AT2G24280
ACA7
GSTF3
TI1
ACA10
AT2G43890
AT1G21680
AT5G17760
GA2OX2
AT2G26370
CRF2
SRC2
AT2G28690
SCL3
EXPA1
AT3G59850
NAS4
AT4G25390
AT4G05030
AT1G26730
OPT4
AT1G25530
KCS6
AT4G23420
AT2G04100
FLS5
CORI3
AT4G21903
IRT1
AT1G66090
RAP2.4
AT1G20310
BLH5
AT2G40390
AT3G22980
GSTF6
AT1G74010
AT1G21550
PME1
AT2G28660
AT2G18590
LBD40
MES1
AT1G67000
OPR3
AT1G64700
AT1G64710
TEM1
AT4G12545
AT5G45280
DYL1
NAP
Hsp70b
AT2G30300
AT2G41800
AT2G17845
LOX2
AT1G75960
AT4G10060
PP2-B13
AT1G56242
ZIP4
AT2G26380
PDF1.4
NRAMP6
AT4G09500
DOT1
MPL1
TGG1
AT3G45638
MYB47
MVP1
AT4G31615
AT1G15670
AT2G03240
JAL31
AT1G02813
ROT3
AT1G33600
AT2G30550
UGT71B5
AT2G01010
AT2G21080
RAV1
AT2G35070
PLC8
AT3G28700
GLR3.4
PDS1
CYP71A20
AT2G15880
MYB2
PID
AT1G76980
DOF2.4
AT1G75490
HCA2
DPL1
CIPK22
AT5G06570
TOC159
ORP4B
JAZ5
ASN1
AT5G02230
AT1G59740
AT3G27400
AT1G76210
TAT3
SUS4
AT2G17660
MP
ABO3
AT5G64870
HSFB3
AT2G28710
MYBR1
CBP60G
PROPEP1
RD20
AGO3
GLR5
GSTU12
AT5G05550
AT2G32140
AT1G70720
PEPR1
CCR2
AT1G22570
AT1G64370
AT4G38215
AT5G59790
DIN10
AT1G53180
RLP22
AT2G33815
AT1G11330
RBK1
CYP707A4
AT1G15170
FDH
AT1G12805
PLT2
AT1G47400
MIOX2
AT2G26440
AT4G02660
FBA2
CSDP1
CYP94B1
MSL10
AT1G03230
CEL3
AT4G15010
TAF6B
AT1G11410
SRO5
TIFY10B
GGH1
CRK1
AT1G31910
GSTU3
AT1G54010
AT2G40580
WOX12
TH8
BT1
PP2-B1
AT2G16630
PSK2
AT2G01020
AT3G26080
GAD4
AT1G30760
MSL9
AT2G25460
DOF1
AT1G72940
AT4G27852
AT5G14650
AT1G60505
AT5G10650
AT2G47820
EDR1
CINV1
AT1G21400
AT1G47530
AT2G36210
AT3G59710
AT2G36220
PMEPCRA
AT1G33610
GSTU2
AT1G23200
SS2
AT2G07689
AT1G78230
NIT1
AT3G22570
AT1G69910
RTFL7
ABI5
AT3G10815
AT3G09830
CYP77B1
HAI2
TAP38
CHAL
AIB
AT4G33150
AT2G22070
AT2G41410
AIL5
HAI3
PCK2
CWLP
AT3G22121
AT5G25530
AT1G52100
AT1G69610
TIFY7
