# Supplementary material for: Arabidopsis thaliana genes with codon usage bias similar to that of B. amyloliquefaciens are involved in the regulation of A. thaliana adaptation to high calcium stress by B. amyloliquefaciens
Source: Front Plant Sci. 2025 Sep 1;16:1623360. doi: 10.3389/fpls.2025.1623360 (PMC12446992; doi:10.3389/fpls.2025.1623360)
Supplement: Additional File 5 — Differential expression analysis of A. thaliana genes with CUB similar to the CUB of B. amyloliquefaciens coding sequences between A. thaliana cultured in the presence of B. amyloliquefaciens LZO4 under calcium stress conditions and A. thaliana alone under calcium stress conditions. [file DataSheet5.xlsx]

## Sheet: sigDEGsCaCl2_LZO4vsCaCl2_edgeR
	logFC	logCPM	F	PValue	FDR
PHE1	-5.32103	1.44368	14.5288	0.00248938	0.999863
AT2G35290	2.25744	0.528998	16.9607	0.0028318	0.999863
AT1G09310	1.01961	6.50401	11.9905	0.00756878	0.999863
AT1G71950	0.770198	4.19955	11.6394	0.00819071	0.999863
AT1G24909	2.21763	2.83918	11.3926	0.00867497	0.999863
AT1G47920	-2.13862	-0.0470135	10.1143	0.0102922	0.999863
LTP	1.41639	1.34502	10.4023	0.0110089	0.999863
CLH1	2.35575	2.13888	9.58845	0.0134608	0.999863
AT2G30540	2.22139	0.233954	8.50508	0.0175902	0.999863
PRA1.B2	-0.681682	3.3375	8.50915	0.0178357	0.999863
TGG1	1.87368	3.0201	8.20828	0.0193861	0.999863
PRD1	-0.776958	2.48946	7.87616	0.0212949	0.999863
AT2G39300	-0.589272	5.34951	7.50758	0.0236759	0.999863
AT4G04223	1.86531	3.70106	7.44641	0.0241089	0.999863
AT2G16005	0.579156	6.26425	7.01655	0.0274116	0.999863
ICME-LIKE1	0.443559	5.08859	6.94575	0.0280101	0.999863
AT2G22510	0.594564	4.56184	6.88122	0.0285695	0.999863
AT1G58170	0.509435	4.87345	6.82558	0.0290625	0.999863
NPY4	-0.523207	4.46639	6.78864	0.0293964	0.999863
AT5G41765	-1.15233	1.3946	6.71904	0.0301654	0.999863
AT1G30260	0.77862	2.39187	6.60037	0.0311839	0.999863
AT3G51238	-0.488917	7.36243	6.59739	0.0311995	0.999863
AT5G67460	-0.75376	3.46437	6.53934	0.031779	0.999863
CYP98A9	-0.630886	3.32844	6.4872	0.0323073	0.999863
AT2G01010	2.28576	7.58329	6.39186	0.0332959	0.999863
AT5G41680	0.428642	7.20421	6.20962	0.0353039	0.999863
AT1G76705	1.34374	0.736189	6.21498	0.03548	0.999863
BGAL7	0.960114	1.7314	6.18666	0.0356065	0.999863
AT5G66780	1.13622	0.680755	6.08228	0.0370403	0.999863
AT1G74250	-0.615182	4.40096	6.00772	0.0377109	0.999863
CLV2	-0.668415	3.26523	5.98743	0.0379679	0.999863
ZFP5	0.499556	8.38879	5.90266	0.0390417	0.999863
AT2G11910	0.420802	8.58911	5.88592	0.0392595	0.999863
AT2G24755	-0.389103	6.51575	5.85677	0.0396424	0.999863
AT2G28570	0.62066	4.06367	5.81698	0.0401745	0.999863
AT5G38005	0.553711	5.02956	5.79958	0.040408	0.999863
AT1G07473	-1.50222	-0.0751635	5.64088	0.0414758	0.999863
AT2G33850	0.487006	7.41419	5.71579	0.0415617	0.999863
ZFP10	1.06225	1.13576	5.68617	0.0421015	0.999863
AT1G69610	-1.21363	1.10879	5.63003	0.0429922	0.999863
LHCB2.2	1.19768	2.15297	5.5562	0.0439031	0.999863
AT5G50915	2.05324	1.115	5.54099	0.0443468	0.999863
AT1G62680	-0.679398	2.66049	5.47291	0.0451638	0.999863
FAR1	-0.399621	5.46529	5.46825	0.045223	0.999863
AT1G72140	0.488008	6.00807	5.44656	0.0455624	0.999863
AT5G27550	0.442314	5.22062	5.43208	0.0457915	0.999863
AT3G58450	-1.34689	0.216533	5.28492	0.0479555	0.999863
scpl28	-0.449348	4.70443	5.26979	0.0484558	0.999863
AT3G57380	-0.609572	4.06565	5.26171	0.0485944	0.999863
NPX1	-0.51226	5.93021	5.25131	0.0487701	0.999863
AT1G13160	-0.363019	6.50162	5.22986	0.0491394	0.999863
AT1G73610	-1.36052	0.525396	5.23222	0.0491866	0.999863
AT5G24080	1.47431	0.889697	5.2316	0.0493445	0.999863

## Sheet: sigDEGsCaCl2_LZO4vsCaCl2_deseq2
	baseMean	log2FoldChange	lfcSE	stat	pvalue	padj
AGL38	20.2235	-5.31347	1.41212	-3.76277	0.000168044	0.999989
AT1G24909	92.9165	2.18365	0.636033	3.43324	0.000596413	0.999989
CLH1	58.3112	2.41574	0.72241	3.34399	0.000825814	0.999989
AT1G73560	10.3271	-5.6317	1.71024	-3.29293	0.000991493	0.999989
AT2G35290	17.82	2.23304	0.694307	3.21622	0.00129892	0.999989
AT1G09310	1200.45	1.01173	0.320526	3.15647	0.00159693	0.999989
AT3G41768	1.6919e+06	2.32177	0.796063	2.91657	0.00353905	0.999989
TGG1	106.653	1.89943	0.654696	2.90124	0.00371684	0.999989
AT1G71950	242.239	0.760783	0.264412	2.87726	0.00401147	0.999989
AT4G04223	171.012	1.81462	0.645226	2.81238	0.00491761	0.999989
SVL2	8.73799	2.93051	1.05209	2.78542	0.0053459	0.999989
LTP	32.3481	1.42233	0.524638	2.71106	0.00670682	0.999989
LDOX	5.43435	4.16429	1.55098	2.68494	0.00725418	0.999989
PRA1.B2	131.889	-0.690443	0.268987	-2.56682	0.0102635	0.999989
AT5G50915	28.2145	2.10453	0.85766	2.45381	0.0141352	0.999989
AT1G47920	10.6081	-2.15303	0.880971	-2.44393	0.0145281	0.999989
AT2G30540	14.4425	2.25914	0.929875	2.42951	0.0151194	0.999989
AT1G61330	4.11002	-5.28756	2.20897	-2.39367	0.0166806	0.999989
PRD1	72.23	-0.78504	0.332172	-2.36336	0.0181103	0.999989
AT2G39300	538.912	-0.597246	0.255055	-2.34164	0.0191993	0.999989
GRP3S	67.1212	1.97489	0.852751	2.31591	0.0205633	0.999989
AT5G67460	144.197	-0.773222	0.337328	-2.29219	0.0218945	0.999989
AT5G20560	2.99396	-4.8319	2.11355	-2.28616	0.0222451	0.999989
AT2G11910	5106.62	0.412261	0.180373	2.2856	0.0222778	0.999989
AT3G51238	2181.39	-0.497317	0.221683	-2.24337	0.024873	0.999989
NPY4	291.378	-0.531798	0.237306	-2.24098	0.0250275	0.999989
AT2G16005	1017.37	0.573946	0.256587	2.23685	0.0252964	0.999989
CYP98A9	131.081	-0.642876	0.289137	-2.22343	0.0261869	0.999989
HB33	9.62815	2.48901	1.12457	2.2133	0.0268767	0.999989
AT2G22510	311.403	0.584998	0.265764	2.20119	0.0277224	0.999989
ICME-LIKE1	449.655	0.435329	0.199044	2.1871	0.0287351	0.999989
AT1G58170	386.97	0.50103	0.230438	2.17426	0.029686	0.999989
ZFP5	4443.87	0.49304	0.22679	2.17399	0.0297058	0.999989
AT1G74250	278.114	-0.621456	0.28865	-2.15297	0.0313207	0.999989
AT5G41765	32.5463	-1.13737	0.530142	-2.1454	0.0319209	0.999989
AT1G30260	68.1004	0.770293	0.359433	2.14308	0.032107	0.999989
CLV2	125.498	-0.67996	0.317393	-2.14233	0.0321668	0.999989
AT1G64330	165.248	-1.14312	0.53401	-2.14063	0.0323042	0.999989
RGF3	41.4312	-1.64431	0.771259	-2.13199	0.0330078	0.999989
AT1G68600	5.78438	2.86518	1.34502	2.13022	0.0331535	0.999989
AT1G19960	163.9	-1.33467	0.627158	-2.12813	0.0333267	0.999989
CYP5	6519.86	0.400688	0.18845	2.12623	0.0334845	0.999989
CYP71A12	221.645	-1.07702	0.507559	-2.12197	0.0338405	0.999989
AT2G28570	220.191	0.616349	0.291599	2.11369	0.0345421	0.999989
AT5G40340	212.735	-1.23907	0.591183	-2.09592	0.0360896	0.999989
AT1G63300	490.71	-0.71951	0.345421	-2.08299	0.0372519	0.999989
AT1G76705	20.591	1.37667	0.661517	2.08108	0.0374264	0.999989
AT5G38005	431.385	0.547549	0.265332	2.06364	0.039052	0.999989
AT5G41680	1954.02	0.419713	0.20401	2.05731	0.039656	0.999989
AT1G69610	26.111	-1.2473	0.607053	-2.05468	0.0399096	0.999989
AT2G40925	4.44347	2.85009	1.38809	2.05324	0.0400489	0.999989
AT2G40580	15.6264	-1.84569	0.899521	-2.05186	0.0401837	0.999989
LHCB2.2	57.3955	1.15182	0.561657	2.05075	0.0402917	0.999989
BGAL7	42.2423	0.958086	0.467355	2.05002	0.0403626	0.999989
GRP-3	488.119	0.872706	0.428538	2.03647	0.0417031	0.999989
AT3G47675	27.7633	-1.3046	0.642113	-2.03172	0.0421816	0.999989
VIM5	5.26619	-3.7364	1.84388	-2.02638	0.0427259	0.999989
AT2G24755	1212.5	-0.39698	0.195972	-2.0257	0.0427955	0.999989
AT3G57380	220.218	-0.61661	0.305858	-2.016	0.0437999	0.999989
FAR1	584.057	-0.407447	0.203773	-1.99951	0.045553	0.999989
AT1G62680	81.7729	-0.686177	0.343755	-1.99612	0.0459209	0.999989
RLP19	4.96163	2.83431	1.4208	1.99488	0.0460564	0.999989
scpl28	343.715	-0.457396	0.229404	-1.99385	0.0461684	0.999989
AT1G60590	122.017	0.989854	0.49655	1.99346	0.0462107	0.999989
AT2G33850	2261.02	0.477631	0.239982	1.99028	0.0465604	0.999989
AT2G01010	2539.68	2.27451	1.14293	1.99007	0.046583	0.999989
AT1G23520	4.20602	-3.21041	1.61469	-1.98825	0.0467839	0.999989
AT2G02620	43.9754	-1.0978	0.552583	-1.98667	0.0469593	0.999989
AGL28	2.86635	-4.76829	2.40247	-1.98475	0.0471723	0.999989
AT2G33010	3.19881	-3.85288	1.95315	-1.97264	0.0485361	0.999989
LP1	701.86	0.728923	0.370667	1.96652	0.0492387	0.999989
NPX1	807.202	-0.520618	0.264777	-1.96625	0.0492695	0.999989
CPFTSY	225.091	-0.56391	0.286962	-1.9651	0.0494025	0.999989

## Sheet: Merged DEGs edgeR and DESeq
AT2G35290
AT1G09310
AT1G71950
AT1G24909
LTP
CLH1
AT2G30540
TGG1
AT4G04223
AT2G16005
ICME-LIKE1
AT2G22510
AT1G58170
AT1G30260
AT2G01010
AT5G41680
AT1G76705
BGAL7
ZFP5
AT2G11910
AT2G28570
AT5G38005
AT2G33850
LHCB2.2
AT5G50915
AT1G47920
PRA1.B2
PRD1
AT2G39300
NPY4
AT5G41765
AT3G51238
AT5G67460
CYP98A9
AT1G74250
CLV2
AT2G24755
AT1G69610
AT1G62680
FAR1
scpl28
AT3G57380
NPX1
